# Supplementary material for: Early in vivo target genes in human immune cells highlight vitamin D’s role in antioxidant defense
Source: Front Immunol. 2025 Jul 15;16:1559486. doi: 10.3389/fimmu.2025.1559486 (PMC12303810; doi:10.3389/fimmu.2025.1559486)
Supplement: Supplementary file 1 [file Table1.xlsx]

## Sheet: Sheet1
Sample name	In vivo/in vitro?	Time (in h)	Treatment	Uniquely mapped reads	GEO series	GEO accession
0h R1	In vivo	0	not supplemented	19,684,316	GSE283231	GSM8658324
0h R2	In vivo	0	not supplemented	18,854,425	GSE283231	GSM8658325
0h R3	In vivo	0	not supplemented	8,758,000	GSE283231	GSM8658326
04h R1	In vivo	4	supplemented with 80,000 IU vitamin D3	17,819,806	GSE283231	GSM8658327
04h R2	In vivo	4	supplemented with 80,000 IU vitamin D3	27,203,658	GSE283231	GSM8658328
04h R3	In vivo	4	supplemented with 80,000 IU vitamin D3	16,991,820	GSE283231	GSM8658329
24h R1	In vivo	24	supplemented with 80,000 IU vitamin D3	16,012,009	GSE283231	GSM8658330
24h R2	In vivo	24	supplemented with 80,000 IU vitamin D3	12,353,202	GSE283231	GSM8658331
24h R3	In vivo	24	supplemented with 80,000 IU vitamin D3	8,224,362	GSE283231	GSM8658332
48h R1	In vivo	48	supplemented with 80,000 IU vitamin D3	12,912,704	GSE283231	GSM8658333
48h R2	In vivo	48	supplemented with 80,000 IU vitamin D3	20,521,435	GSE283231	GSM8658334
48h R3	In vivo	48	supplemented with 80,000 IU vitamin D3	8,367,332	GSE283231	GSM8658335
EtOH 04 R1	In vitro	4	0.1% ethanol	13,137,443	GSE189984	GSM5710829
EtOH 04 R2	In vitro	4	0.1% ethanol	14,011,041	GSE189984	GSM5710830
EtOH 04 R3	In vitro	4	0.1% ethanol	12,082,067	GSE189984	GSM5710831
EtOH 24 R1	In vitro	24	0.1% ethanol	16,157,668	GSE189984	GSM5710835
EtOH 24 R2	In vitro	24	0.1% ethanol	13,337,351	GSE189984	GSM5710836
EtOH 24 R3	In vitro	24	0.1% ethanol	7,914,630	GSE189984	GSM5710837
EtOH 48 R1	In vitro	48	0.1% ethanol	8,416,710	GSE189984	GSM5710838
EtOH 48 R2	In vitro	48	0.1% ethanol	10,542,821	GSE189984	GSM5710839
EtOH 48 R3	In vitro	48	0.1% ethanol	12,675,331	GSE189984	GSM5710840
125D 04 R1	In vitro	4	10 nM 1,25(OH)2D3	15,548,844	GSE189984	GSM5710841
125D 04 R2	In vitro	4	10 nM 1,25(OH)2D3	17,012,177	GSE189984	GSM5710842
125D 04 R3	In vitro	4	10 nM 1,25(OH)2D3	14,888,442	GSE189984	GSM5710843
125D 24 R1	In vitro	24	10 nM 1,25(OH)2D3	11,435,183	GSE189984	GSM5710847
125D 24 R2	In vitro	24	10 nM 1,25(OH)2D3	12,586,423	GSE189984	GSM5710848
125D 24 R3	In vitro	24	10 nM 1,25(OH)2D3	14,108,591	GSE189984	GSM5710849
125D 48 R1	In vitro	48	10 nM 1,25(OH)2D3	9,460,356	GSE189984	GSM5710850
125D 48 R2	In vitro	48	10 nM 1,25(OH)2D3	11,138,543	GSE189984	GSM5710851
125D 48 R3	In vitro	48	10 nM 1,25(OH)2D3	9,601,099	GSE189984	GSM5710852
