# Supplementary material for: Early in vivo target genes in human immune cells highlight vitamin D’s role in antioxidant defense
Source: Front Immunol. 2025 Jul 15;16:1559486. doi: 10.3389/fimmu.2025.1559486 (PMC12303810; doi:10.3389/fimmu.2025.1559486)
Supplement: Supplementary file 2 [file Table2.xlsx]

## Sheet: Sheet 1
HGNC symbol	Geneid	Entrezgene id	Description	Chromosome	Start position	End position	Gene biotype	Strand	0 h R1	0 h R2	0 h R3	4 h R1	4 h R2	4 h R3	24 h R1	24 h R2	24 h R3	48 h R1	48 h R2	48 h R3	Average	baseMean	pvalue 4 h	pvalue 24 h	pvalue 48 h	log2FC 4 h	log2FC 24 h	log2FC 48 h	Target in vivo (all)?	Target in vivo (4 h)?	Target in vivo (24 h)?	Target in vivo (48 h)?	Target in vitro (4 h)?	Target in vitro (24 h)?	Target in vitro (48 h)?	VDR peak at 2 h?	VDR peak at 24 h?
ABCA1	ENSG00000165029	19	ATP binding cassette subfamily A member 1	9	104781006	104928155	protein coding	-1	33.8613	39.9389	46.9498	39.5529	51.8805	120.309	37.3729	46.8304	44.0513	35.7706	41.8293	43.8942	48.5201	250.778	0.0132931	0.746504	0.867419	0.810295	0.107019	0.0551037	yes	yes	no	no	no	yes	yes	no	no
EMC7	ENSG00000134153	56851	ER membrane protein complex subunit 7	15	34084017	34101862	protein coding	-1	17.1859	16.1571	14.3458	18.4946	23.2216	24.1552	23.5088	16.3535	16.8135	20.8354	21.8061	19.6233	19.3751	100.159	0.018311	0.160802	0.0350592	0.455503	0.284121	0.415733	yes	yes	no	yes	no	no	yes	no	no
MAL	ENSG00000172005	4118	mal, T cell differentiation protein	2	95025677	95053992	protein coding	1	21.0995	20.151	26.4093	14.283	19.1437	14.9607	15.3711	18.5835	18.1585	13.8288	20.7089	18.0741	18.3977	95.1458	0.0263955	0.099415	0.151644	-0.462609	-0.355509	-0.302548	yes	yes	no	no	no	no	no	no	no
RABEPK	ENSG00000136933	10244	Rab9 effector protein with kelch motifs	9	125200542	125234161	protein coding	1	17.1859	15.9755	20.5405	12.2687	13.14	12.7789	12.8093	13.6279	22.53	12.1694	12.0688	16.2667	15.1135	78.3653	0.0427874	0.579471	0.128577	-0.481587	-0.134276	-0.366768	yes	yes	no	no	no	no	no	no	no
QPCT	ENSG00000115828	25797	glutaminyl-peptide cyclotransferase	2	37342827	37373322	protein coding	1	12.9319	12.1632	10.7593	16.2973	21.2959	17.6099	22.3032	20.318	8.07046	19.176	30.172	19.1069	17.517	90.4544	0.0326272	0.0676211	0.000742493	0.614261	0.53808	0.970998	yes	yes	no	yes	no	yes	yes	yes	yes
SGPL1	ENSG00000166224	8879	sphingosine-1-phosphate lyase 1	10	70815905	70895816	protein coding	1	66.1911	74.25	59.9914	70.8656	73.403	146.022	80.9244	81.0241	60.1922	80.3916	78.7214	65.3249	78.1085	403.242	0.0369426	0.51559	0.430135	0.52963	0.166586	0.2014	yes	yes	no	no	no	yes	yes	yes	yes
NEURL1	ENSG00000107954	9148	neuralized E3 ubiquitin protein ligase 1	10	103493705	103592546	protein coding	1	21.7801	23.6002	29.3436	20.8751	16.8782	15.584	18.6865	32.9548	32.2818	23.7856	20.7089	27.3693	23.654	122.669	0.0474654	0.463403	0.971495	-0.485293	0.179808	-0.00872836	yes	yes	no	no	no	no	no	yes	yes
LDHA	ENSG00000134333	3939	lactate dehydrogenase A	11	18394560	18408425	protein coding	1	123.874	124.355	99.1163	134.59	138.424	211.164	167.575	152.88	97.8543	160.968	153.328	112.059	139.682	720.703	0.0391162	0.21671	0.150258	0.474077	0.285419	0.331556	yes	yes	no	no	no	yes	yes	yes	yes
TRAPPC4	ENSG00000196655	51399	trafficking protein particle complex subunit 4	11	119018763	119025454	protein coding	1	12.7618	15.4309	15.976	21.4245	18.3507	19.6359	18.8372	18.3357	15.1321	21.0198	19.2003	13.9429	17.504	90.3762	0.0226082	0.142328	0.0628506	0.431841	0.292822	0.361771	yes	yes	no	no	no	no	no	yes	yes
PSMC1	ENSG00000100764	5700	proteasome 26S subunit, ATPase 1	14	90256527	90275429	protein coding	1	17.5262	18.5171	16.6281	19.4102	22.9951	27.1162	21.399	19.5746	18.1585	20.2823	18.3775	18.3323	19.8598	102.62	0.0272463	0.307655	0.43147	0.394081	0.192399	0.145697	yes	yes	no	no	no	yes	no	yes	yes
MSRB1	ENSG00000198736	51734	methionine sulfoxide reductase B1	16	1938229	1943199	protein coding	-1	34.8822	35.4004	44.0155	30.7634	32.8501	19.7917	39.332	40.6359	43.715	38.9051	38.9493	55.2551	37.8746	196.67	0.0468812	0.546331	0.234368	-0.451806	0.137597	0.268456	yes	yes	no	no	no	yes	yes	yes	yes
AXIN2	ENSG00000168646	8313	axin 2	17	65528563	65561648	protein coding	-1	20.9293	19.2433	26.7353	13.7336	18.464	11.8439	13.4121	15.6101	22.8663	14.1976	18.926	18.5905	17.8793	92.607	0.0180194	0.154944	0.202541	-0.586962	-0.360659	-0.317965	yes	yes	no	no	no	no	no	yes	yes
SFXN5	ENSG00000144040	94097	sideroflexin 5	2	72942036	73075619	protein coding	-1	29.267	28.5018	42.3853	23.0725	20.8428	24.4669	31.0436	34.1937	37.9984	25.8138	30.5834	48.0255	31.3496	162.947	0.0307679	0.784841	0.652624	-0.546727	0.0692789	0.113283	yes	yes	no	no	no	yes	no	yes	yes
SIRPG	ENSG00000089012	55423	signal regulatory protein gamma	20	1629152	1657779	protein coding	-1	24.6728	21.6033	15.3239	13.5505	19.7101	10.5971	17.3302	24.2825	18.1585	16.5946	16.8689	11.1027	17.4829	90.1358	0.0493535	0.858709	0.0927581	-0.500349	-0.0457796	-0.433897	yes	yes	no	no	no	no	no	yes	yes
TSPAN5	ENSG00000168785	10098	tetraspanin 5	4	98470367	98658611	protein coding	-1	19.9084	18.6986	16.302	16.8466	14.2728	9.97378	13.7134	15.3624	12.1057	15.3039	17.966	12.1355	15.2158	78.5024	0.0380596	0.0693526	0.282852	-0.438855	-0.402001	-0.229788	yes	yes	no	no	no	yes	no	yes	yes
PPARGC1B	ENSG00000155846	133522	PPARG coactivator 1 beta	5	149730298	149855022	protein coding	1	52.7487	53.3728	68.4685	46.3282	48.7088	40.5185	47.9217	58.7239	69.6077	44.9898	49.2351	49.5747	52.5165	271.88	0.046278	0.86286	0.206267	-0.36163	0.0316156	-0.231029	yes	yes	no	no	yes	yes	yes	yes	yes
SOD2	ENSG00000291237	6648	superoxide dismutase 2	6	159669069	159762529	protein coding	-1	252.003	253.249	210.622	248.487	279.452	845.745	286.626	268.594	234.38	283.03	303.914	312.165	314.856	1627.32	0.0073868	0.648211	0.287136	0.939191	0.16023	0.373516	yes	yes	no	no	no	yes	yes	yes	yes
H1-2	ENSG00000187837	3006	H1.2 linker histone, cluster member	6	26055740	26056470	protein coding	-1	119.62	117.457	120.635	159.493	148.618	157.866	125.229	164.03	116.013	155.989	145.511	135.814	138.856	717.573	0.00448333	0.140487	0.0129897	0.376471	0.19843	0.331383	yes	yes	no	no	no	yes	no	yes	yes
FKBP5	ENSG00000096060	2289	FKBP prolyl isomerase 5	6	35573585	35728583	protein coding	-1	193.809	182.266	305.826	164.621	173.652	135.425	222.731	166.756	173.851	171.846	164.026	221.537	189.696	982.661	0.0208706	0.268025	0.291138	-0.531737	-0.255513	-0.243102	yes	yes	no	no	no	yes	yes	yes	yes
CTSB	ENSG00000164733	1508	cathepsin B	8	11842524	11869533	protein coding	-1	228.351	246.35	277.46	240.98	275.714	773.279	313.149	322.61	289.192	319.907	329.834	416.479	336.109	1741.33	0.0237014	0.356873	0.108016	0.775491	0.316294	0.55133	yes	yes	no	no	no	yes	yes	yes	yes
BCORL1	ENSG00000085185	63035	BCL6 corepressor like 1	X	129981107	130058071	protein coding	1	44.411	39.7573	51.8404	38.6373	35.2289	28.5188	37.3729	46.5827	56.8295	43.146	44.8465	41.054	42.3521	219.323	0.0326887	0.738741	0.888565	-0.40904	0.0643452	-0.0268531	yes	yes	no	no	no	no	no	yes	yes
PRDX1	ENSG00000117450	5052	peroxiredoxin 1	1	45510914	45542732	protein coding	-1	18.7173	22.6925	18.9103	20.3258	34.3227	61.8686	32.3999	27.2558	23.5388	31.161	29.8977	30.2096	29.275	151.371	0.0021047	0.120492	0.0402157	0.946372	0.486301	0.637126	yes	yes	no	yes	no	yes	yes	yes	yes
CREG1	ENSG00000143162	8804	cellular repressor of E1A stimulated genes 1	1	167529117	167553805	protein coding	-1	32.8403	37.5788	28.3655	38.088	46.2167	64.8295	48.6752	50.7949	24.5477	52.734	54.5838	43.8942	43.5957	225.139	0.0208585	0.175984	0.0107642	0.58628	0.348571	0.649978	yes	yes	no	yes	no	no	no	yes	yes
SERPINB8	ENSG00000166401	5271	serpin family B member 8	18	63970029	64019779	protein coding	1	36.5838	38.305	28.6916	41.384	47.576	48.6222	45.5106	40.8837	35.6445	45.9117	50.058	41.054	41.6854	215.411	0.0107465	0.113166	0.00546203	0.392107	0.252419	0.432801	yes	yes	no	yes	no	yes	no	yes	yes
NINJ1	ENSG00000131669	4814	ninjurin 1	9	93121496	93134251	protein coding	-1	24.1623	24.5079	25.1051	27.8335	27.5261	49.8689	29.9887	30.477	28.5829	32.4517	35.3835	36.1482	31.003	160.527	0.0243794	0.206229	0.0183212	0.509228	0.293253	0.538254	yes	yes	no	yes	yes	yes	yes	yes	yes
MARCKS	ENSG00000277443	4082	myristoylated alanine rich protein kinase C substrate	6	113857345	113863475	protein coding	1	83.5471	82.0562	76.2935	82.7681	89.3749	254.643	100.063	96.3865	105.252	113.765	108.482	149.24	111.823	579.805	0.017109	0.324125	0.0515797	0.816972	0.339224	0.667989	yes	yes	no	no	no	yes	yes	yes	yes
ARRDC1	ENSG00000197070	92714	arrestin domain containing 1	9	137605685	137615360	protein coding	1	55.8115	55.0067	59.3394	40.8347	48.9353	38.9601	53.9496	61.945	62.8823	59.7406	60.8925	63.7757	55.1728	285.85	0.00597015	0.553867	0.269123	-0.398715	0.0866445	0.159329	yes	yes	no	no	no	yes	yes	yes	yes
NPL	ENSG00000135838	80896	N-acetylneuraminate pyruvate lyase	1	182789293	182830384	protein coding	1	31.4791	27.5941	27.0614	31.1296	33.4165	52.2065	33.7562	33.4503	25.8927	34.2955	34.4235	33.0498	33.1463	171.3	0.036738	0.524305	0.18425	0.430989	0.135433	0.277997	yes	yes	no	no	no	yes	no	yes	yes
TNFSF14	ENSG00000125735	8740	TNF superfamily member 14	19	6661253	6670588	protein coding	-1	38.4555	34.6742	48.9061	27.8335	28.0925	35.3757	38.1264	43.1137	40.016	43.3303	34.6978	51.6403	38.6885	200.711	0.044974	0.933543	0.508424	-0.4138	0.0173578	0.135977	yes	yes	no	no	no	yes	no	yes	yes
ARHGAP10	ENSG00000071205	79658	Rho GTPase activating protein 10	4	147732063	148072776	protein coding	1	29.0969	30.3172	29.9957	40.6516	32.7368	41.2977	27.2762	25.7691	24.2114	26.5514	29.6234	19.8815	29.7841	153.562	0.0343463	0.298128	0.302772	0.3507	-0.18339	-0.178153	yes	yes	no	no	no	yes	yes	yes	yes
MAML3	ENSG00000196782	55534	mastermind like transcriptional coactivator 3	4	139716753	140154184	protein coding	-1	45.9424	43.7512	53.4706	37.5386	42.3653	30.7005	52.744	54.5116	55.1481	42.0397	51.2923	56.2879	47.1494	244.36	0.0378731	0.245388	0.528544	-0.367459	0.206505	0.111297	yes	yes	no	no	no	yes	yes	yes	yes
PSMB1	ENSG00000008018	5689	proteasome 20S subunit beta 1	6	170535120	170553307	protein coding	-1	38.1152	41.5727	28.6916	42.849	50.6345	52.3623	55.3059	50.7949	37.9984	50.5213	49.3723	40.7958	44.9178	231.985	0.0194656	0.0176303	0.0230948	0.41191	0.427131	0.40502	yes	yes	yes	yes	no	no	no	yes	yes
SRGN	ENSG00000122862	5552	serglycin	10	69088103	69104805	protein coding	1	173.39	210.224	143.784	215.16	232.556	331.316	296.421	223.993	162.754	319.538	281.422	223.086	234.47	1211.22	0.0188353	0.101457	0.00423498	0.558365	0.390548	0.680472	yes	yes	no	yes	yes	yes	yes	yes	yes
SEC31B	ENSG00000075826	25956	SEC31 homolog B, COPII coat complex component	10	100486646	100519864	protein coding	-1	78.7828	78.0623	91.9434	68.1189	63.8878	68.258	57.717	72.3518	70.9528	51.0745	61.7154	57.0625	68.3273	353.045	0.0323412	0.0518465	0.000747852	-0.31383	-0.291319	-0.503363	yes	yes	no	yes	no	no	no	yes	yes
SELENOS	ENSG00000131871	55829	selenoprotein S	15	101270817	101277500	protein coding	-1	18.5471	21.2402	13.3677	24.3543	20.9561	25.402	21.2483	21.8047	19.1673	22.1261	24.1376	21.6889	21.17	109.435	0.0392334	0.242346	0.0458176	0.371559	0.221484	0.367481	yes	yes	no	yes	no	no	no	yes	yes
IFNAR2	ENSG00000159110	3455	interferon alpha and beta receptor subunit 2	21	33205282	33265675	protein coding	1	56.322	55.0067	55.4269	48.8918	48.5955	41.4535	48.0724	48.0693	42.3699	47.2024	42.6522	36.4064	47.5391	245.365	0.0435714	0.0774842	0.00862338	-0.267649	-0.242668	-0.356996	yes	yes	no	yes	no	no	no	yes	yes
MMUT	ENSG00000146085	4594	methylmalonyl-CoA mutase	6	49430360	49463253	protein coding	-1	23.6518	21.4218	16.6281	29.1153	27.2996	26.6487	24.865	19.8224	17.8223	26.7357	28.2519	19.6233	23.4905	121.209	0.0292992	0.835666	0.106372	0.401554	0.0403917	0.304082	yes	yes	no	no	no	no	no	yes	yes
GLUL	ENSG00000135821	2752	glutamate-ammonia ligase	1	182378098	182392206	protein coding	-1	151.27	181.177	182.583	167.184	173.539	493.234	203.14	196.737	166.453	200.057	214.495	204.237	211.176	1091.71	0.0342324	0.637232	0.349338	0.692828	0.154688	0.306635	yes	yes	no	no	no	no	yes	no	yes
TENT5C	ENSG00000183508	54855	terminal nucleotidyltransferase 5C	1	117606048	117628389	protein coding	1	74.1885	64.8099	62.5998	59.8787	83.5979	164.256	66.7589	75.3252	63.8911	58.2655	79.8185	58.0953	75.9571	391.952	0.0371497	0.867527	0.99992	0.607015	0.0489975	2.92453e-05	yes	yes	no	no	no	yes	no	no	yes
SH2D2A	ENSG00000027869	9047	SH2 domain containing 2A	1	156806243	156816848	protein coding	-1	50.0262	48.2897	60.6435	70.8656	55.8452	90.3874	48.5245	59.715	64.2274	57.3436	54.9952	53.1895	59.5044	307.684	0.0237488	0.498975	0.60136	0.449141	0.136817	0.105064	yes	yes	no	no	no	no	no	no	yes
ADSS2	ENSG00000035687	159	adenylosuccinate synthase 2	1	244408494	244451909	protein coding	-1	68.4032	79.8777	63.9039	85.6979	90.621	92.8808	75.4993	70.3696	58.8471	75.5976	78.5842	74.362	76.2204	393.716	0.0101676	0.829373	0.27968	0.333506	-0.0289911	0.142708	yes	yes	no	no	no	yes	no	no	yes
SWAP70	ENSG00000133789	23075	switching B cell complex subunit SWAP70	11	9664077	9752993	protein coding	1	85.0786	71.8899	65.8602	76.9084	101.722	133.399	77.6091	75.3252	66.245	75.5976	82.5614	75.1366	82.2778	424.867	0.0125554	0.976838	0.588583	0.479632	-0.00567644	0.104947	yes	yes	no	no	no	yes	yes	no	yes
SLC35C1	ENSG00000181830	55343	solute carrier family 35 member C1	11	45804072	45813016	protein coding	1	32.5	31.4065	35.8645	29.1153	25.2606	21.9735	33.3041	39.397	36.9896	32.0829	31.2691	34.599	31.9802	165.615	0.0175226	0.3428	0.91625	-0.387028	0.155869	0.017126	yes	yes	no	no	no	yes	no	no	yes
OASL	ENSG00000135114	8638	2'-5'-oligoadenylate synthetase like	12	121017763	121039246	protein coding	-1	16.1649	17.2463	21.8447	22.3401	19.0304	39.7393	20.6455	20.5658	27.9103	27.1045	18.3775	20.1397	22.5924	116.94	0.0479894	0.230403	0.299111	0.558755	0.346129	0.297526	yes	yes	no	no	no	no	yes	no	yes
ALDH6A1	ENSG00000119711	4329	aldehyde dehydrogenase 6 family member A1	14	74056847	74084492	protein coding	-1	17.0157	15.6125	11.7375	21.0583	21.2959	21.1943	22.0018	15.8579	17.1497	15.1195	21.3947	13.9429	17.7817	91.7704	0.018134	0.134016	0.307427	0.489734	0.324429	0.21841	yes	yes	no	no	no	no	no	no	yes
FLVCR2	ENSG00000119686	55640	FLVCR heme transporter 2	14	75578620	75663214	protein coding	1	14.123	15.0678	15.6499	16.2973	16.6516	37.8692	15.9739	13.8757	10.4243	13.4601	18.1032	13.1683	16.722	86.2635	0.0305541	0.709708	0.88524	0.658455	-0.118036	0.0449943	yes	yes	no	no	yes	yes	yes	no	yes
CIAO2A	ENSG00000166797	84191	cytosolic iron-sulfur assembly component 2A	15	64072565	64093857	protein coding	-1	20.9293	20.514	17.2801	23.9881	28.7722	29.7655	29.386	24.0347	15.1321	27.2889	27.0176	20.9143	23.7519	122.567	0.0213238	0.224388	0.0639825	0.479059	0.262301	0.392083	yes	yes	no	no	no	no	yes	no	yes
TAF4	ENSG00000130699	6874	TATA-box binding protein associated factor 4	20	61953469	62065881	protein coding	-1	68.9136	69.893	63.5779	60.2449	54.4859	55.1675	58.9226	55.5028	57.8383	65.6409	55.681	52.1567	59.8354	309.169	0.0365238	0.0961196	0.147103	-0.263886	-0.216703	-0.185552	yes	yes	no	no	no	no	no	no	yes
ANXA5	ENSG00000164111	308	annexin A5	4	121667946	121696995	protein coding	-1	100.733	106.02	79.8799	105.474	120.866	211.164	122.668	127.111	77.3419	128.516	121.511	114.9	118.015	609.505	0.017481	0.419517	0.12871	0.605548	0.207035	0.388289	yes	yes	no	no	no	no	no	no	yes
TMEM175	ENSG00000127419	84286	transmembrane protein 175	4	932387	958656	protein coding	1	59.3848	60.816	81.1841	56.0333	47.2362	53.6091	58.9226	68.3873	78.3507	54.209	55.9553	63.5175	61.4672	318.425	0.0486548	0.778164	0.368901	-0.359889	0.0517826	-0.164794	yes	yes	no	no	no	yes	no	no	yes
NOD1	ENSG00000106100	10392	nucleotide binding oligomerization domain containing 1	7	30424527	30478784	protein coding	-1	52.7487	50.2867	55.1008	41.384	40.6662	40.8301	33.7562	39.6448	52.1217	33.7424	41.0064	41.8286	43.5931	225.544	0.0394433	0.0721604	0.0279589	-0.366836	-0.327682	-0.396903	yes	yes	no	yes	no	yes	yes	no	yes
MANF	ENSG00000145050	7873	mesencephalic astrocyte derived neurotrophic factor	3	51385291	51389397	protein coding	1	15.6545	14.3417	15.3239	21.9738	16.8782	25.402	19.5906	23.0436	18.4948	22.1261	17.5546	16.2667	18.8875	97.6005	0.0159766	0.0329634	0.0981295	0.493172	0.452774	0.347276	yes	yes	yes	no	no	no	no	no	yes
TXNRD1	ENSG00000198431	7296	thioredoxin reductase 1	12	104215779	104350307	protein coding	1	70.4451	72.7976	62.5998	79.1058	80.7659	152.256	86.5002	70.6173	62.2098	88.6889	78.5842	73.8456	81.5347	421.145	0.0129482	0.643645	0.267553	0.595684	0.112141	0.267307	yes	yes	no	no	yes	no	yes	no	yes
ALCAM	ENSG00000170017	214	activated leukocyte cell adhesion molecule	3	105366909	105576900	protein coding	1	27.2251	24.5079	20.2145	25.8192	33.643	52.2065	29.0846	21.3091	17.486	28.2108	28.2519	25.5619	27.7934	143.461	0.0141031	0.830947	0.388532	0.623854	-0.0561172	0.222675	yes	yes	no	no	yes	no	yes	no	yes
VIPR1	ENSG00000114812	7433	vasoactive intestinal peptide receptor 1	3	42489299	42537573	protein coding	1	36.7539	38.305	38.1467	28.0166	32.1704	24.9344	36.6194	32.4592	42.0336	33.1892	34.972	49.3165	35.5764	184.62	0.0403524	0.959695	0.64518	-0.412367	-0.0102727	0.0923453	yes	yes	no	no	no	yes	yes	no	yes
NPC2	ENSG00000119655	10577	NPC intracellular cholesterol transporter 2	14	74476192	74494177	protein coding	-1	35.9032	40.4835	29.3436	39.736	42.0255	68.8814	64.7998	53.2727	35.9808	68.2222	58.1496	43.8942	48.391	249.982	0.0529183	0.0315402	0.00555446	0.501813	0.56242	0.720514	yes	no	yes	yes	no	yes	no
TUBA1B	ENSG00000123416	10376	tubulin alpha 1b	12	49127782	49131397	protein coding	-1	51.8979	53.0098	36.8426	51.8216	60.1497	76.5176	73.5402	64.6706	56.157	77.9946	62.9497	46.7344	59.3571	306.5	0.0614095	0.0292931	0.0425312	0.39989	0.470712	0.435943	yes	no	yes	yes	no	yes	yes
S100A8	ENSG00000143546	6279	S100 calcium binding protein A8	1	153390032	153391073	protein coding	-1	158.757	216.759	222.36	273.391	319.552	193.086	390.004	299.071	223.619	373.01	350.543	475.349	291.292	1512.21	0.115992	0.0112296	1.98971e-05	0.388049	0.626785	1.05265	yes	no	yes	yes	no	yes	yes
PPT1	ENSG00000131238	5538	palmitoyl-protein thioesterase 1	1	40072710	40097260	protein coding	-1	125.746	146.685	110.854	151.986	177.957	162.853	225.443	206.153	98.1906	212.411	201.741	154.663	164.557	849.494	0.145212	0.0498771	0.0134205	0.356872	0.481758	0.606122	yes	no	yes	yes	no	yes	no
TYROBP	ENSG00000011600	7305	transmembrane immune signaling adaptor TYROBP	19	35904401	35908295	protein coding	-1	87.9712	93.4932	109.224	100.896	117.014	150.074	147.231	138.014	94.8279	152.117	148.528	143.302	123.558	639.495	0.076436	0.0332297	0.000617698	0.338675	0.40972	0.654993	yes	no	yes	yes	no	yes	yes
MRPS18B	ENSG00000204568	28973	mitochondrial ribosomal protein S18B	6	30617840	30626395	protein coding	1	16.6754	16.8832	21.1926	23.2556	24.1278	19.7917	27.5776	25.7691	21.5212	23.2324	24.8233	22.9799	22.3192	115.457	0.0691033	0.00443298	0.0125719	0.316694	0.510674	0.441393	yes	no	yes	yes	no	no	no
ATP6AP1	ENSG00000071553	537	ATPase H+ transporting accessory protein 1	X	154428633	154436516	protein coding	1	56.322	57.0036	52.8186	60.428	60.263	85.5563	86.3495	79.7852	56.4932	80.9448	70.3555	73.8456	68.3471	353.549	0.104139	0.0191548	0.0113734	0.305635	0.445178	0.477838	yes	no	yes	yes	no	yes	no
HLA-DRA	ENSG00000204287	3122	major histocompatibility complex, class II, DR alpha	6	32439878	32445046	protein coding	1	352.395	378.148	334.191	326.678	504.192	480.456	564.813	569.151	366.533	570.67	547.758	548.936	461.994	2390.92	0.127056	0.00850042	0.000374692	0.295719	0.510712	0.689479	yes	no	yes	yes	no	yes	yes
PGAM4	ENSG00000226784	441531	phosphoglycerate mutase family member 4	X	77967949	77969638	protein coding	-1	24.1623	21.0587	17.6062	26.0024	30.4713	20.7268	39.4827	28.2469	24.8839	31.8985	30.9948	22.2053	26.4783	136.741	0.199178	0.00906772	0.0344667	0.283321	0.583539	0.46975	yes	no	yes	yes	no	no	yes
SLC9A1	ENSG00000090020	6548	solute carrier family 9 member A1	1	27098809	27166981	protein coding	-1	41.3482	46.2928	52.1665	66.2877	54.8257	44.5703	57.5663	64.6706	60.1922	57.8967	59.3839	57.3207	55.2101	285.722	0.140543	0.0154817	0.0271984	0.24518	0.409004	0.370116	yes	no	yes	yes	no	no	yes
SERTAD3	ENSG00000167565	29946	SERTA domain containing 3	19	40440844	40444335	protein coding	-1	11.5707	10.5293	16.302	11.5363	15.0657	17.1424	16.2753	18.3357	15.4684	18.2541	18.1032	20.1397	15.7269	81.5338	0.291751	0.0482784	0.00363697	0.228134	0.439616	0.629078	yes	no	yes	yes	no	yes	no
LYZ	ENSG00000090382	4069	lysozyme	12	69348381	69354234	protein coding	1	920.04	1026.61	1146.68	1097.04	1597.87	916.341	1840.92	1689.36	1040.75	1710.17	1726.93	2380.62	1424.45	7395.11	0.395982	0.0232514	0.000152351	0.21547	0.576163	0.961238	yes	no	yes	yes	no	no	no
S100A9	ENSG00000163220	6280	S100 calcium binding protein A9	1	153357854	153361023	protein coding	1	339.974	485.076	503.406	512.173	670.595	365.29	851.741	845.921	427.398	857.572	793.66	863.167	626.331	3245.05	0.432894	0.0110929	0.000381264	0.212703	0.689013	0.963292	yes	no	yes	yes	no	yes	yes
PSME1	ENSG00000092010	5720	proteasome activator subunit 1	14	24136163	24138967	protein coding	1	109.922	123.81	123.895	130.195	136.158	148.36	158.383	145.695	160.064	173.321	132.345	195.458	144.801	751.204	0.220319	0.0209833	0.00185229	0.209733	0.397267	0.533121	yes	no	yes	yes	no	yes	yes
TMEM176B	ENSG00000106565	28959	transmembrane protein 176B	7	150791285	150801360	protein coding	-1	32.6702	36.3081	45.6457	35.3412	43.3848	52.674	51.3878	56.9894	46.4051	44.9898	53.8981	65.5832	47.1064	244.352	0.33898	0.0315372	0.00713402	0.203717	0.462552	0.573652	yes	no	yes	yes	no	yes	yes
ATP6V0B	ENSG00000117410	533	ATPase H+ transporting V0 subunit b	1	43974487	43978295	protein coding	1	44.411	45.3851	42.7113	38.6373	51.2009	61.8686	70.2249	53.5205	46.4051	63.6126	60.0696	59.3863	53.1194	274.912	0.323012	0.048239	0.0092883	0.191949	0.388128	0.506169	yes	no	yes	yes	no	no	no
FCGR2A	ENSG00000143226	2212	Fc gamma receptor IIa	1	161505430	161524013	protein coding	1	54.4503	54.2805	45.6457	47.0606	69.6649	58.2843	92.3774	88.9531	44.7238	97.1706	82.0129	58.8699	66.1245	341.4	0.488613	0.0255566	0.00925634	0.175539	0.568023	0.659241	yes	no	yes	yes	no	yes	yes
HMOX1	ENSG00000100292	3162	heme oxygenase 1	22	35380361	35394214	protein coding	1	40.8377	43.7512	41.4071	48.8918	45.7636	45.9729	66.6082	67.644	44.3875	65.2721	63.0868	46.4762	51.6749	266.994	0.370781	0.00195648	0.00246184	0.152052	0.531291	0.51503	yes	no	yes	yes	no	yes	yes
H2BC12	ENSG00000197903	85236	H2B clustered histone 12	6	27146361	27146855	protein coding	-1	41.5183	53.7359	32.278	53.6528	48.3689	41.4535	60.4296	63.6795	49.7678	61.9532	63.224	52.6731	51.8946	268.324	0.410412	0.0135022	0.00548141	0.150639	0.456805	0.508827	yes	no	yes	yes	no	yes	no
H2BC12L	ENSG00000234289	102724334	H2B clustered histone 12 like	21	43565182	43565648	protein coding	1	15.144	19.7879	11.4114	18.1284	18.0109	16.2074	22.4539	23.0436	20.1762	22.1261	24.0004	19.1069	19.1331	98.9503	0.466707	0.0112036	0.00784036	0.139221	0.495077	0.50925	yes	no	yes	yes	no	yes	no
GBA1	ENSG00000177628	2629	glucosylceramidase beta 1	1	155234452	155244699	protein coding	-1	43.5602	42.2989	43.3634	45.5957	46.1034	49.4014	58.0184	58.9717	48.4228	52.5496	56.641	51.3821	49.6924	257.062	0.333286	0.00318235	0.00548493	0.123495	0.385177	0.357292	yes	no	yes	yes	no	no	yes
CITED2	ENSG00000164442	10370	Cbp/p300 interacting transactivator with Glu/Asp rich carboxy-terminal domain 2	6	139371807	139374648	protein coding	-1	48.4948	73.3423	50.2102	61.5267	62.1886	64.0503	84.9932	79.2896	66.9176	78.7322	89.5559	84.1736	70.2896	363.98	0.497888	0.0101199	0.000566175	0.116232	0.444813	0.590429	yes	no	yes	yes	no	yes	yes
FPR1	ENSG00000171051	2357	formyl peptide receptor 1	19	51745172	51804115	protein coding	-1	27.3953	34.3111	34.8863	30.214	45.9901	27.5837	51.3878	59.4672	27.9103	54.0246	49.5094	64.2921	42.2477	219.054	0.694293	0.0418016	0.00152501	0.105168	0.547086	0.844595	yes	no	yes	yes	no	no	no
CLIC1	ENSG00000213719	1192	chloride intracellular channel 1	6	31730581	31739763	protein coding	-1	167.435	174.279	199.211	180.735	193.476	206.956	236.745	212.843	231.353	222.736	202.838	281.181	209.149	1085	0.546651	0.0334157	0.00883724	0.0998845	0.353799	0.43411	yes	no	yes	yes	no	yes	no
ZNF559	ENSG00000188321	84527	zinc finger protein 559	19	9323772	9351162	protein coding	1	44.5812	44.2958	36.8426	48.1593	42.8184	44.882	34.0576	32.707	24.5477	34.2955	33.052	22.2053	36.8704	189.862	0.563211	0.013576	0.00990959	0.0968015	-0.435293	-0.447756	yes	no	yes	yes	no	yes	no
IL1RN	ENSG00000136689	3557	interleukin 1 receptor antagonist	2	113099315	113134016	protein coding	1	12.0812	13.2524	12.3895	14.4661	16.1985	9.19458	19.2892	20.8135	14.1233	21.0198	22.9033	12.6519	15.6986	81.0593	0.752702	0.0298913	0.011128	0.079431	0.553078	0.636024	yes	no	yes	yes	no	yes	yes
DPYSL2	ENSG00000092964	1808	dihydropyrimidinase like 2	8	26514031	26658178	protein coding	1	164.202	174.46	166.281	188.609	198.46	145.087	220.319	231.922	192.682	227.162	213.947	241.935	197.089	1020.84	0.627849	0.0105112	0.00093448	0.0701786	0.372163	0.479152	yes	no	yes	yes	no	yes	yes
JUP	ENSG00000173801	3728	junction plakoglobin	17	41754604	41786931	protein coding	-1	22.9712	21.6033	27.7134	25.0868	27.7527	22.5968	28.6325	36.1759	32.6181	25.6294	30.8577	43.8942	28.7943	149.532	0.758392	0.0452581	0.0198166	0.0691454	0.454689	0.523046	yes	no	yes	yes	no	yes	yes
NMT2	ENSG00000152465	9397	N-myristoyltransferase 2	10	15102584	15168693	protein coding	-1	55.1309	45.9297	46.2977	52.7372	51.0876	51.1156	37.0715	33.9459	37.3259	32.0829	44.0236	35.3736	43.5102	224.524	0.67788	0.00681218	0.0204644	0.0624928	-0.429385	-0.360305	yes	no	yes	yes	no	no	no
TRAPPC1	ENSG00000170043	58485	trafficking protein particle complex subunit 1	17	7930345	7932123	protein coding	-1	33.1806	27.0495	35.5384	28.566	35.7953	34.7524	42.0445	46.3349	39.0072	39.6427	38.9493	40.5376	36.7832	190.453	0.700569	0.00656639	0.0238842	0.0618144	0.443335	0.364627	yes	no	yes	yes	no	yes	no
GET3	ENSG00000198356	439	guided entry of tail-anchored proteins factor 3, ATPase	19	12737139	12748323	protein coding	1	23.3115	26.3233	23.801	21.4245	26.9597	27.1162	28.9339	34.937	32.9544	35.2174	28.3891	42.6032	29.3309	152.261	0.847598	0.0439895	0.00469895	0.0385953	0.40979	0.565383	yes	no	yes	yes	no	yes	no
ANK3	ENSG00000151150	288	ankyrin 3	10	60026298	60733490	protein coding	-1	92.7356	75.1577	70.0987	74.3448	82.5784	88.3614	50.785	66.6529	45.7326	43.6991	70.9041	33.8244	66.2396	340.805	0.870925	0.0237174	0.0058359	0.0373322	-0.528573	-0.641984	yes	no	yes	yes	no	yes	no
ACP3	ENSG00000014257	55	acid phosphatase 3	3	132317369	132368302	protein coding	1	18.7173	24.871	23.1489	22.1569	29.3385	16.2074	37.6743	31.9636	25.5565	29.8703	35.2463	26.3365	26.7573	138.359	0.909179	0.0184692	0.0290151	0.0263124	0.546731	0.502575	yes	no	yes	yes	no	yes	yes
ADK	ENSG00000156110	132	adenosine kinase	10	74151202	74709963	protein coding	1	42.199	45.3851	34.5603	38.8204	44.9707	39.7393	29.2353	27.008	28.9192	23.0481	35.2463	23.2381	34.3641	177.103	0.977827	0.00674095	0.00359078	0.00497909	-0.509667	-0.540131	yes	no	yes	yes	no	no	no
SERPINA1	ENSG00000197249	5265	serpin family A member 1	14	94376747	94390693	protein coding	-1	209.463	249.073	262.137	227.795	269.144	227.994	358.358	382.573	307.686	389.604	341.629	439.459	305.41	1584.96	0.979568	0.000462901	2.83073e-06	0.00409165	0.559998	0.746862	yes	no	yes	yes	no	yes	no
TCAF2	ENSG00000170379	285966	TRPM8 channel associated factor 2	7	143620952	143730410	protein coding	1	60.5759	52.8282	51.8404	51.0892	49.1619	65.9204	40.9896	43.1137	36.9896	35.4018	48.4123	32.2752	47.3832	244.261	0.999671	0.0184111	0.0100168	-7.26815e-05	-0.429899	-0.464729	yes	no	yes	yes	no	yes	no
ZNF44	ENSG00000197857	51710	zinc finger protein 44	19	12224686	12294883	protein coding	-1	77.7618	74.0684	62.9258	78.0071	78.9535	59.2193	56.6622	59.2195	46.7414	55.4997	59.3839	43.1196	62.6302	322.735	0.997373	0.0215194	0.0143164	-0.000531783	-0.382712	-0.403747	yes	no	yes	yes	no	no	no
FMN1	ENSG00000248905	342184	formin 1	15	32765544	33194714	protein coding	-1	98.521	81.8747	74.6633	81.8525	88.9218	85.4005	63.7449	65.6617	54.8119	63.797	78.9957	48.0255	73.8559	380.509	0.990193	0.00816207	0.0248747	-0.00204349	-0.451574	-0.378834	yes	no	yes	yes	no	no	no
SECTM1	ENSG00000141574	6398	secreted and transmembrane 1	17	82321024	82334074	protein coding	-1	46.6231	48.6528	63.2518	52.1878	52.4469	52.8298	65.5533	67.644	84.0673	65.4565	64.3211	87.0139	62.504	324.67	0.972554	0.0147139	0.0100033	-0.00672894	0.479244	0.502897	yes	no	yes	yes	no	yes	yes
NID1	ENSG00000116962	4811	nidogen 1	1	235975830	236065109	protein coding	-1	22.9712	29.7726	31.2999	27.2842	29.7916	25.0903	37.2222	36.9192	39.3435	42.4084	34.5606	51.3821	34.0038	176.659	0.898697	0.0227468	0.000942058	-0.0255387	0.460465	0.658018	yes	no	yes	yes	no	yes	yes
SIGLEC14	ENSG00000254415	100049587	sialic acid binding Ig like lectin 14	19	51639478	51646825	protein coding	-1	149.738	143.598	144.11	143.562	179.203	108.153	232.224	224.984	129.127	225.133	202.152	187.454	172.453	891.741	0.900921	0.046095	0.0156454	-0.0273699	0.439138	0.531007	yes	no	yes	yes	no	yes	yes
SDCCAG8	ENSG00000054282	10806	SHH signaling and ciliogenesis regulator SDCCAG8	1	243256034	243500091	protein coding	1	41.0079	36.4896	31.6259	35.7075	37.0413	34.5965	27.879	34.6892	21.8575	24.5231	28.5262	20.6561	31.2167	160.797	0.823775	0.0471391	0.00295994	-0.0378348	-0.353864	-0.525698	yes	no	yes	yes	no	no	no
CCDC191	ENSG00000163617	57577	coiled-coil domain containing 191	3	113964137	114056594	protein coding	-1	24.8429	22.3295	21.5187	21.4245	26.0535	19.48	16.5767	20.318	13.787	13.8288	17.6917	13.4265	19.2732	99.3017	0.826855	0.0347766	0.00394188	-0.0405747	-0.418817	-0.565193	yes	no	yes	yes	no	no	no
CWF19L2	ENSG00000152404	143884	CWF19 like cell cycle control factor 2	11	107326360	107457825	protein coding	-1	86.61	85.5055	78.2497	80.7538	85.6368	76.9851	63.7449	65.6617	64.5637	59.5562	65.144	40.0212	71.0361	366.022	0.747015	0.0205868	0.000226795	-0.0477293	-0.352626	-0.559464	yes	no	yes	yes	no	no	no
CASK	ENSG00000147044	8573	calcium/calmodulin dependent serine protein kinase	X	41514934	41923554	protein coding	-1	73.5079	70.0745	58.6873	59.8787	72.9499	62.1803	47.0175	52.5294	54.1393	42.224	58.4239	41.5704	57.7653	297.917	0.709834	0.0212888	0.00516586	-0.0608768	-0.388335	-0.467686	yes	no	yes	yes	no	yes	yes
SFMBT1	ENSG00000163935	51460	Scm like with four mbt domains 1	3	52903572	53046750	protein coding	-1	50.3665	46.8374	46.9498	43.7645	49.5017	43.947	37.2222	34.4414	31.6093	36.6925	39.635	30.9842	40.996	211.444	0.580352	0.00151559	0.00647621	-0.0741209	-0.45313	-0.378869	yes	no	yes	yes	no	yes	no
POMZP3	ENSG00000146707	22932	POM121 and ZP3 fusion	7	76609986	76627279	protein coding	-1	19.9084	19.6063	19.8885	21.4245	19.4835	15.4282	12.6586	14.1235	12.7782	12.5381	16.5946	9.03705	16.1225	83.0343	0.680759	0.00845236	0.00726298	-0.082473	-0.57081	-0.567748	yes	no	yes	yes	no	no	no
F2RL2	ENSG00000164220	2151	coagulation factor II thrombin receptor like 2	5	76615482	76623413	protein coding	-1	26.2042	28.8649	22.4968	30.7634	23.6747	19.6359	16.1246	20.0702	16.8135	14.382	19.3375	16.0085	21.198	109.285	0.662468	0.00998659	0.00379507	-0.0871938	-0.54645	-0.604306	yes	no	yes	yes	no	no	yes
CEP43	ENSG00000213066	11116	centrosomal protein 43	6	166999174	167052718	protein coding	1	55.4712	49.0159	38.1467	45.2295	47.1229	43.1678	33.4548	40.1404	36.3171	32.0829	42.3779	28.9186	40.9538	211.141	0.603571	0.0363603	0.0156294	-0.089463	-0.373946	-0.427084	yes	no	yes	yes	no	yes	no
YAF2	ENSG00000015153	10138	YY1 associated factor 2	12	42157104	42238349	protein coding	-1	76.4006	77.6992	62.9258	78.0071	67.8525	59.6868	53.7989	57.485	50.4404	48.1243	62.9497	43.8942	61.6054	317.595	0.571001	0.0130126	0.00640679	-0.0907577	-0.409805	-0.445538	yes	no	yes	yes	no	yes	no
ANKRD36	ENSG00000135976	375248	ankyrin repeat domain 36	2	97113153	97264521	protein coding	1	531.231	504.319	402.334	524.991	450.613	370.432	293.709	377.617	296.589	276.761	338.063	193.651	380.026	1955.63	0.616657	0.00616458	7.92562e-05	-0.100637	-0.55262	-0.796062	yes	no	yes	yes	no	no	no
KLHL3	ENSG00000146021	26249	kelch like family member 3	5	137617500	137736089	protein coding	-1	28.4162	28.5018	26.0832	26.0024	27.073	24.7786	20.9469	19.8224	16.4772	17.7009	19.4746	17.5577	22.7363	117.242	0.499821	0.00217762	0.000442036	-0.101452	-0.502923	-0.56357	yes	no	yes	yes	no	no	yes
ANKRD36B	ENSG00000196912	57730	ankyrin repeat domain 36B	2	97492663	97589877	protein coding	-1	304.241	292.643	223.664	307.634	259.742	199.164	168.932	221.763	155.02	162.627	188.849	96.0509	215.027	1105.74	0.659851	0.0161706	0.000393173	-0.104033	-0.571169	-0.841608	yes	no	yes	yes	no	yes	no
ENOSF1	ENSG00000132199	55556	enolase superfamily member 1	18	670318	712662	protein coding	-1	49.3456	43.5697	49.2321	42.6659	45.4238	44.1028	31.7971	36.6715	36.3171	30.6078	36.8921	33.0498	39.9729	206.375	0.454825	0.00368471	0.00179948	-0.104252	-0.428985	-0.452559	yes	no	yes	yes	no	no	no
ZNF814	ENSG00000204514	730051	zinc finger protein 814	19	57848731	57889074	protein coding	-1	94.4372	83.327	79.2278	85.1486	84.8439	68.4139	65.4026	68.8829	59.1834	46.0961	65.8297	38.9884	69.9818	360.401	0.510053	0.0291334	5.47172e-05	-0.115803	-0.391441	-0.724382	yes	no	yes	yes	no	no	no
MUC12	ENSG00000205277	10071	mucin 12, cell surface associated	7	100969565	101018939	protein coding	1	56.1519	60.816	76.2935	72.6967	53.3531	49.8689	17.7823	47.5738	45.7326	21.0198	27.5662	24.2709	46.0938	237.525	0.640096	0.010027	9.39886e-06	-0.141025	-0.788558	-1.36348	yes	no	yes	yes	no	no	no
SLC22A5	ENSG00000197375	6584	solute carrier family 22 member 5	5	132369710	132395613	protein coding	1	32.8403	25.9603	29.9957	29.6647	26.5066	24.6228	20.3441	25.0258	23.5388	19.5448	23.589	18.3323	24.9971	128.978	0.394999	0.0432452	0.00637221	-0.143302	-0.359865	-0.479391	yes	no	yes	yes	no	no	no
ANKRD36C	ENSG00000174501	400986	ankyrin repeat domain 36C	2	95836919	95991831	protein coding	-1	401.741	375.244	314.955	405.966	330.2	255.89	228.005	272.806	235.052	199.135	251.25	133.49	283.645	1459.56	0.503872	0.0110849	6.03464e-05	-0.14426	-0.550421	-0.869313	yes	no	yes	yes	no	no	no
ZNF544	ENSG00000198131	27300	zinc finger protein 544	19	58228594	58277495	protein coding	1	43.9005	42.4804	37.1686	38.2711	37.1546	37.2458	26.9748	29.7336	37.3259	25.4451	31.132	21.1725	34.0004	175.371	0.387148	0.0225068	0.000362472	-0.145204	-0.400121	-0.622492	yes	no	yes	yes	no	no	no
DTNB	ENSG00000138101	1838	dystrobrevin beta	2	25377198	25673647	protein coding	-1	23.3115	26.1418	23.4749	24.9037	23.5615	17.7658	17.0288	19.5746	18.1585	13.0913	18.7889	13.6847	19.9572	102.903	0.436418	0.0429716	0.00161864	-0.146839	-0.404215	-0.626042	yes	no	yes	yes	no	no	yes
WWOX	ENSG00000186153	51741	WW domain containing oxidoreductase	16	78099400	79212667	protein coding	1	21.61	22.1479	20.2145	21.9738	20.7295	14.8048	14.3162	17.8402	13.4508	12.9069	16.4574	11.1027	17.2962	89.1101	0.407389	0.0241413	0.0035083	-0.163687	-0.474775	-0.606793	yes	no	yes	yes	no	no	no
AOPEP	ENSG00000148120	84909	aminopeptidase O (putative)	9	94726604	95151793	protein coding	1	31.1388	30.6803	35.2124	31.1296	27.7527	27.4279	18.8372	24.5302	30.2642	17.7009	23.8633	22.2053	26.7286	138.117	0.381624	0.048562	0.00547966	-0.169769	-0.398807	-0.557172	yes	no	yes	yes	no	no	no
NPIPB12	ENSG00000169203	440353	nuclear pore complex interacting protein family member B12	16	29483534	29506408	protein coding	-1	139.869	147.592	122.591	135.872	124.604	104.413	78.8147	98.6165	113.995	64.5346	96.5503	52.4149	106.656	549.417	0.411093	0.0269511	2.76949e-05	-0.175107	-0.475862	-0.903063	yes	no	yes	yes	no	no	no
SPDYE5	ENSG00000170092	442590	speedy/RINGO cell cycle regulator family member E5	7	75492320	75504316	protein coding	1	134.594	128.894	136.611	139.168	119.62	96.3093	67.6631	99.8554	117.358	59.3718	93.1216	58.6117	104.265	537.566	0.442806	0.0437793	0.000169421	-0.178377	-0.472524	-0.882389	yes	no	yes	yes	no	no	no
TTC19	ENSG00000011295	54902	tetratricopeptide repeat domain 19	17	15999784	16045015	protein coding	1	70.6152	74.7946	59.0133	68.4851	65.0206	48.3105	55.6073	54.0161	46.0689	56.606	59.3839	37.4392	57.9467	298.618	0.332903	0.0479656	0.0452751	-0.179253	-0.374045	-0.375423	yes	no	yes	yes	no	no	no
RIPOR3	ENSG00000042062	140876	RIPOR family member 3	20	50586108	50691542	protein coding	-1	27.055	26.868	26.4093	28.9322	20.3897	22.2852	16.2753	17.0968	21.5212	15.3039	18.5146	16.7831	21.4529	110.756	0.3261	0.00501987	0.0012714	-0.181592	-0.553131	-0.62468	yes	no	yes	yes	no	yes	yes
DUSP7	ENSG00000164086	1849	dual specificity phosphatase 7	3	52048919	52056571	protein coding	-1	72.6571	55.7329	62.9258	57.132	63.6612	47.9988	90.1169	74.8296	78.687	78.9165	80.7786	82.8826	70.5266	365.392	0.243173	0.0194716	0.0151299	-0.184703	0.371328	0.382979	yes	no	yes	yes	no	no	no
ZNF703	ENSG00000183779	80139	zinc finger protein 703	8	37695782	37700019	protein coding	1	24.5026	30.3172	22.4968	22.1569	28.7722	17.2983	33.0027	37.167	32.9544	36.3237	35.1092	38.7302	29.9026	155.015	0.354044	0.0354103	0.00644245	-0.186152	0.424157	0.541059	yes	no	yes	yes	no	no	no
NEB	ENSG00000183091	4703	nebulin	2	151485336	151734487	protein coding	-1	38.7958	38.4865	44.9936	39.5529	37.6077	29.4538	26.372	33.6981	25.5565	27.6577	29.0748	19.6233	32.5727	167.85	0.270979	0.00848075	0.000753003	-0.196398	-0.490328	-0.621884	yes	no	yes	yes	no	yes	no
ZNF718	ENSG00000250312	255403	zinc finger protein 718	4	124501	202303	protein coding	1	42.3691	40.3019	40.429	42.4827	36.1351	29.1421	17.7823	24.778	37.6621	21.9417	28.3891	24.7873	32.1834	166.204	0.407889	0.0124141	0.00646918	-0.199559	-0.620433	-0.670096	yes	no	yes	yes	no	no	no
ACTR3C	ENSG00000106526	653857	actin related protein 3C	7	150243916	150323725	protein coding	-1	25.6937	21.0587	20.2145	25.8192	19.1437	14.0256	13.2614	15.1146	16.4772	14.5664	14.8117	8.52065	17.3923	89.5634	0.398216	0.0203411	0.0018645	-0.200805	-0.579114	-0.771606	yes	no	yes	yes	no	yes	yes
MFGE8	ENSG00000140545	4240	milk fat globule EGF and factor V/VIII domain containing	15	88898683	88913468	protein coding	-1	36.0733	34.6742	31.952	26.3686	32.397	30.5447	23.3581	24.0347	29.5917	22.3105	23.7261	30.2096	28.77	148.813	0.248281	0.0260423	0.0279542	-0.206416	-0.416144	-0.40361	yes	no	yes	yes	no	no	no
NPIPB13	ENSG00000198064	613037	nuclear pore complex interacting protein family, member B13	16	30222897	30255268	protein coding	-1	884.817	894.449	749.893	824.202	755.099	605.284	477.107	671.98	697.086	417.078	624.971	395.823	666.482	3435.33	0.294824	0.0369401	0.000173521	-0.216668	-0.432194	-0.777836	yes	no	yes	yes	no	no	no
GTF2IRD2	ENSG00000196275	84163	GTF2I repeat domain containing 2	7	74796151	74851605	protein coding	-1	18.8874	23.7818	22.4968	18.1284	17.4445	20.4151	11.6037	13.6279	18.1585	9.77238	12.8917	12.3937	16.6335	85.8889	0.274138	0.00546738	7.85063e-05	-0.220631	-0.600217	-0.849894	yes	no	yes	yes	no	no	no
HELB	ENSG00000127311	92797	DNA helicase B	12	66302493	66343643	protein coding	1	105.157	116.73	92.2695	97.9667	95.6051	77.1409	80.9244	87.7142	71.2891	74.8601	80.7786	46.7344	85.5975	440.85	0.223211	0.0451526	0.00127521	-0.22263	-0.371322	-0.596108	yes	no	yes	yes	no	no	no
ULK4	ENSG00000168038	54986	unc-51 like kinase 4	3	41246599	41962130	protein coding	-1	54.6204	50.1051	50.8623	47.7931	46.2167	39.7393	31.345	35.4326	42.7062	28.3952	37.0292	16.5249	40.0642	206.33	0.304085	0.0263694	9.24083e-05	-0.224362	-0.496261	-0.875734	yes	no	yes	yes	no	yes	no
AGAP9	ENSG00000204172	642517	ArfGAP with GTPase domain, ankyrin repeat and PH domain 9	10	47501854	47523638	protein coding	-1	33.3508	31.4065	32.9301	27.2842	28.0925	28.3629	22.6046	24.0347	27.9103	21.7574	27.2919	21.4307	27.2047	140.488	0.146836	0.0179659	0.00911543	-0.224569	-0.38793	-0.41875	yes	no	yes	yes	no	no	no
ZNF790	ENSG00000197863	388536	zinc finger protein 790	19	36817428	36850787	protein coding	-1	22.4607	20.151	20.5405	18.6778	17.5578	17.6099	11.6037	15.8579	15.1321	11.0631	14.8117	12.9101	16.5314	85.3072	0.186147	0.00309153	0.000620857	-0.239899	-0.582286	-0.659818	yes	no	yes	yes	no	no	no
NPIPB5	ENSG00000243716	100132247	nuclear pore complex interacting protein family member B5	16	22479121	22536535	protein coding	1	1244.19	1225.4	1103.97	1144.65	1050.98	841.382	652.519	957.175	988.631	593.902	897.479	562.621	938.575	4838.51	0.254407	0.0380773	0.000301454	-0.240243	-0.437649	-0.762631	yes	no	yes	yes	no	no	no
NPIPB11	ENSG00000254206	728888	nuclear pore complex interacting protein family member B11	16	29381310	29406711	protein coding	-1	532.422	525.196	455.152	498.257	428.071	355.627	275.776	430.89	407.895	267.357	368.235	245.55	399.202	2057.91	0.234209	0.041236	0.000315916	-0.244488	-0.420564	-0.742167	yes	no	yes	yes	no	no	no
FRMD4A	ENSG00000151474	55691	FERM domain containing 4A	10	13643706	14462142	protein coding	-1	37.2644	32.4957	43.6894	34.6088	31.2642	27.8954	21.2483	24.0347	25.8927	25.4451	24.6861	20.1397	29.0554	149.913	0.108365	0.000233429	0.00029225	-0.269618	-0.656598	-0.632233	yes	no	yes	yes	no	no	no
CDKN1C	ENSG00000129757	1028	cyclin dependent kinase inhibitor 1C	11	2883213	2885775	protein coding	-1	26.7147	37.0342	27.3874	22.3401	28.0925	24.3111	34.9618	44.8482	54.1393	43.8835	40.1836	48.2837	36.015	187.07	0.17113	0.00834133	0.00635248	-0.291322	0.559204	0.573668	yes	no	yes	yes	no	no	no
RHOB	ENSG00000143878	388	ras homolog family member B	2	20447074	20449440	protein coding	1	50.7068	61.5421	53.7967	42.2996	45.4238	48.1546	62.0873	70.3696	84.0673	60.2937	77.8985	91.6615	62.3585	323.998	0.137884	0.0449544	0.00915959	-0.294146	0.397731	0.513026	yes	no	yes	yes	no	yes	yes
FAM153A	ENSG00000170074	285596	family with sequence similarity 153 member A	5	177707981	177784435	protein coding	-1	25.8639	22.3295	20.2145	18.3115	22.9951	12.4672	16.2753	13.8757	16.8135	10.1411	16.1831	10.8445	17.1929	88.6125	0.139614	0.0325764	0.000812653	-0.353042	-0.531707	-0.832996	yes	no	yes	yes	no	yes	no
PTAFR	ENSG00000169403	5724	platelet activating factor receptor	1	28147166	28193936	protein coding	-1	60.5759	73.1607	99.7684	85.6979	80.0863	116.88	102.474	105.059	83.0585	85.1856	97.7846	132.199	93.4942	484.958	0.256952	0.165012	0.0456352	0.274605	0.338165	0.484867	yes	no	no	yes	yes	yes	no
MYCL	ENSG00000116990	4610	MYCL proto-oncogene, bHLH transcription factor	1	39895428	39902256	protein coding	-1	27.055	32.1326	40.7551	28.566	33.4165	30.0772	35.7152	32.2114	49.0953	39.0895	37.8521	63.2593	37.4354	194.843	0.659697	0.332991	0.0351723	-0.113814	0.251978	0.542295	yes	no	no	yes	yes	yes	no
CYBB	ENSG00000165168	1536	cytochrome b-245 beta chain	X	37780018	37813461	protein coding	1	803.312	781.712	579.374	764.323	1013.82	1356.43	1183.12	983.687	527.606	1150.19	1100.86	884.34	927.399	4787.62	0.0501884	0.224401	0.0346078	0.531492	0.329926	0.573556	yes	no	no	yes	no	yes	yes
HNRNPH2	ENSG00000126945	3188	heterogeneous nuclear ribonucleoprotein H2	X	101408222	101414133	protein coding	1	44.5812	44.8404	29.6697	44.497	54.3726	66.5438	55.1552	60.4584	30.6005	61.2156	53.0752	50.8657	49.6563	256.459	0.0545666	0.202023	0.0369666	0.462452	0.311037	0.504253	yes	no	no	yes	no	no	no
FPR2	ENSG00000171049	2358	formyl peptide receptor 2	19	51752026	51770531	protein coding	1	12.9319	13.0709	10.1073	15.1986	17.5578	16.8307	22.0018	20.5658	7.73419	23.4168	19.8861	21.1725	16.7062	86.4007	0.0961373	0.0571911	0.00115923	0.44139	0.51654	0.861421	yes	no	no	yes	no	no	no
PSMD10	ENSG00000101843	5716	proteasome 26S subunit, non-ATPase 10	X	108084207	108091549	protein coding	-1	13.1021	12.5263	10.1073	14.6492	16.8782	17.6099	18.9879	14.619	10.7606	21.3886	14.126	15.7503	15.0421	77.7522	0.0568045	0.146614	0.0216277	0.440708	0.349655	0.538519	yes	no	no	yes	no	no	no
H2AC8	ENSG00000277075	3012	H2A clustered histone 8	6	26216921	26217437	protein coding	1	10.5497	16.5202	11.4114	19.044	17.8976	14.649	18.8372	19.0791	12.442	20.6511	20.1604	12.9101	16.1793	83.4849	0.0824571	0.0856425	0.0277001	0.407856	0.416804	0.523102	yes	no	no	yes	no	no	no
HSPA5	ENSG00000044574	3309	heat shock protein family A (Hsp70) member 5	9	125234853	125241382	protein coding	-1	158.076	207.864	209.97	188.609	201.632	358.588	238.554	221.763	219.248	281.186	216.827	307.518	234.153	1214.07	0.13139	0.300192	0.0326067	0.374986	0.258206	0.531499	yes	no	no	yes	no	yes	no
MPEG1	ENSG00000197629	219972	macrophage expressed 1	11	59208510	59212927	protein coding	-1	517.448	582.381	438.198	514.92	742.639	723.722	926.185	830.807	406.549	908.093	899.124	646.02	678.007	3500.72	0.166171	0.052794	0.00647943	0.360968	0.505167	0.70979	yes	no	no	yes	no	yes	yes
LACTB	ENSG00000103642	114294	lactamase beta	15	63121833	63142061	protein coding	1	30.7984	29.228	23.1489	29.8478	34.5492	43.3236	39.7841	34.937	25.5565	39.4583	34.2863	38.2138	33.5943	173.76	0.0727712	0.153829	0.0235958	0.358459	0.292093	0.456095	yes	no	no	yes	no	yes	no
ANXA2	ENSG00000182718	302	annexin A2	15	60347134	60402883	protein coding	-1	205.55	208.771	208.992	215.71	248.528	331.161	264.022	275.779	208.823	262.01	256.462	300.805	248.884	1288.47	0.0516102	0.115341	0.0139459	0.347595	0.282475	0.439763	yes	no	no	yes	no	yes	no
IGSF6	ENSG00000140749	10261	immunoglobulin superfamily member 6	16	21639550	21652608	protein coding	-1	78.9529	82.2377	69.4466	84.0499	90.9608	116.257	120.256	98.6165	89.4476	121.141	95.5902	164.991	100.996	524.513	0.14211	0.0531079	0.000583359	0.330899	0.438408	0.775082	yes	no	no	yes	no	yes	yes
C6orf120	ENSG00000185127	387263	chromosome 6 open reading frame 120	6	169702126	169706360	protein coding	1	36.5838	38.1235	24.7791	42.1165	41.1193	43.3236	45.6613	38.1581	25.8927	49.415	49.3723	40.7958	39.6117	204.621	0.0992594	0.424597	0.00971679	0.32691	0.162402	0.515413	yes	no	no	yes	no	no	no
SGMS2	ENSG00000164023	166929	sphingomyelin synthase 2	4	107824563	107915047	protein coding	1	21.2696	27.231	27.7134	33.6932	32.9634	28.8304	37.9757	37.9104	19.5036	35.4018	44.0236	31.5006	31.5014	162.716	0.143366	0.109038	0.00824161	0.326774	0.364711	0.591967	yes	no	no	yes	no	yes	yes
HEXB	ENSG00000049860	3074	hexosaminidase subunit beta	5	74640023	74722647	protein coding	1	60.4058	67.1699	58.6873	57.6813	76.9146	96.9326	92.3774	67.1484	46.7414	85.1856	87.773	80.0424	73.0883	377.849	0.18095	0.463692	0.0376599	0.309547	0.171283	0.482034	yes	no	no	yes	no	yes	no
PGD	ENSG00000142657	5226	phosphogluconate dehydrogenase	1	10398592	10420511	protein coding	1	98.1807	117.275	126.178	109.32	117.581	195.891	146.026	135.288	126.437	143.82	149.077	194.167	138.27	717.214	0.191855	0.23954	0.0163946	0.30446	0.275654	0.56033	yes	no	no	yes	no	yes	yes
TMEM176A	ENSG00000002933	55365	transmembrane protein 176A	7	150800403	150805118	protein coding	1	15.6545	13.7971	17.2801	17.2128	18.6906	21.3501	20.7962	20.5658	13.4508	21.3886	24.0004	26.3365	19.2103	99.5247	0.128007	0.165412	0.000839703	0.3041	0.288578	0.668246	yes	no	no	yes	no	yes	yes
GTF2H3	ENSG00000111358	2967	general transcription factor IIH subunit 3	12	123633739	123662604	protein coding	1	20.0785	16.1571	16.9541	19.5933	22.542	23.5319	20.3441	18.3357	21.185	22.3105	20.8461	27.3693	20.7706	107.661	0.115721	0.360396	0.0249161	0.297356	0.181101	0.429468	yes	no	no	yes	no	no	no
PDIA3	ENSG00000167004	2923	protein disulfide isomerase family A member 3	15	43746394	43773279	protein coding	1	170.668	192.251	163.672	176.706	203.557	267.11	224.087	197.233	153.675	263.485	204.758	200.364	201.464	1041.32	0.123673	0.44683	0.0442495	0.293276	0.145714	0.38387	yes	no	no	yes	no	yes	no
SELENOF	ENSG00000183291	9403	selenoprotein F	1	86862445	86914424	protein coding	-1	81.3351	80.7854	56.079	79.8382	93.1131	95.6859	102.323	80.5285	58.8471	100.305	102.036	88.5631	84.9533	438.937	0.139847	0.400284	0.0224624	0.290142	0.167263	0.449855	yes	no	no	yes	no	no	no
GSTO1	ENSG00000148834	9446	glutathione S-transferase omega 1	10	104235356	104267459	protein coding	1	28.9267	27.0495	32.278	32.0452	34.8891	40.0509	42.9487	32.4592	36.3171	39.2739	35.3835	50.0911	35.9761	186.634	0.152079	0.0615595	0.00580068	0.281312	0.374441	0.544008	yes	no	no	yes	no	no	yes
SLC37A2	ENSG00000134955	219855	solute carrier family 37 member 2	11	125063302	125090516	protein coding	1	43.0498	51.5574	57.7092	47.0606	55.9585	69.6606	56.9636	70.6173	64.5637	60.2937	64.7326	88.5631	60.8942	316.074	0.40086	0.103202	0.0132167	0.182171	0.356464	0.53774	yes	no	no	yes	yes	yes	yes
AQP9	ENSG00000103569	366	aquaporin 9	15	58138169	58185911	protein coding	1	19.5681	29.4095	22.4968	23.2556	31.3775	31.7914	37.6743	46.3349	17.486	46.2805	39.635	34.599	31.659	163.624	0.330836	0.0594307	0.00430344	0.270216	0.528363	0.79199	yes	no	no	yes	no	no	no
PSMB3	ENSG00000277791	5691	proteasome 20S subunit beta 3	17	38752741	38764225	protein coding	1	29.7775	36.8527	40.103	39.5529	38.4006	50.6481	44.0036	45.5915	41.6974	43.146	39.4978	66.616	42.9906	223.227	0.241507	0.164495	0.020847	0.269684	0.324315	0.533375	yes	no	no	yes	no	yes	no
CALM2	ENSG00000143933	805	calmodulin 2	2	47160084	47176921	protein coding	-1	170.327	190.254	143.132	188.792	213.412	207.268	249.253	211.109	126.101	268.648	236.301	203.204	200.65	1036.51	0.200531	0.263152	0.0118965	0.269251	0.236318	0.529414	yes	no	no	yes	no	yes	yes
CSF2RB	ENSG00000100368	1439	colony stimulating factor 2 receptor subunit beta	22	36913628	36940439	protein coding	1	77.5917	88.2286	101.725	78.5564	98.8901	144.308	109.858	113.236	115.677	104.546	110.539	146.658	107.484	557.649	0.255555	0.121431	0.0373505	0.264284	0.361778	0.484567	yes	no	no	yes	no	yes	yes
TP53RK	ENSG00000172315	112858	TP53 regulating kinase	20	46684365	46689444	protein coding	-1	30.6283	27.231	29.6697	29.6647	38.2874	36.9341	42.6473	32.2114	28.9192	34.8487	36.4806	39.763	33.9404	175.659	0.147357	0.125954	0.0358061	0.262678	0.284794	0.384199	yes	no	no	yes	no	no	no
IDH1	ENSG00000138413	3417	isocitrate dehydrogenase (NADP(+)) 1	2	208236229	208266074	protein coding	-1	27.2251	34.1296	23.1489	34.975	36.2484	31.1681	42.9487	31.7159	23.2026	45.7273	40.7321	32.017	33.6032	173.548	0.22535	0.277612	0.0169564	0.26258	0.240105	0.518954	yes	no	no	yes	no	yes	no
EIF4A3	ENSG00000141543	9775	eukaryotic translation initiation factor 4A3	17	80134369	80147151	protein coding	-1	33.6911	41.0281	44.3415	38.2711	47.576	56.4142	51.9905	49.3082	56.157	52.9183	50.6066	78.235	50.0448	260.03	0.250363	0.0603181	0.00336961	0.258819	0.42718	0.660253	yes	no	no	yes	no	yes	no
ETS2	ENSG00000157557	2114	ETS proto-oncogene 2, transcription factor	21	38805183	38824955	protein coding	1	41.178	47.2005	47.9279	44.3139	43.4981	74.9592	53.1961	53.5205	56.8295	59.7406	57.3267	69.4562	54.0956	280.495	0.245544	0.199703	0.0231004	0.25376	0.283652	0.497669	yes	no	no	yes	no	yes	yes
ATP6V1B2	ENSG00000147416	526	ATPase H+ transporting V1 subunit B2	8	20197381	20226819	protein coding	1	184.11	214.036	180.626	201.427	227.232	261.344	290.695	239.603	167.462	263.301	252.484	230.832	226.096	1168.6	0.175442	0.1179	0.0265657	0.248603	0.288079	0.407468	yes	no	no	yes	no	yes	no
CPD	ENSG00000108582	1362	carboxypeptidase D	17	30378927	30469989	protein coding	1	132.042	145.414	113.788	157.845	150.884	156.931	179.33	144.208	106.261	199.32	165.946	142.785	149.563	772.565	0.180473	0.397189	0.023465	0.244169	0.15553	0.41385	yes	no	no	yes	no	no	yes
DNTTIP1	ENSG00000101457	116092	deoxynucleotidyltransferase terminal interacting protein 1	20	45791954	45811427	protein coding	1	17.6963	20.8771	22.1708	23.9881	25.7137	21.3501	21.5497	26.0169	19.1673	23.6012	23.3147	36.9228	23.5307	122.091	0.300783	0.473766	0.0239281	0.231602	0.16516	0.5075	yes	no	no	yes	no	yes	no
ARPC5	ENSG00000162704	10092	actin related protein 2/3 complex subunit 5	1	183620846	183635783	protein coding	-1	214.398	212.765	196.276	229.443	248.641	256.513	287.982	230.683	210.841	285.427	238.496	260.267	239.311	1238.05	0.0952944	0.0760539	0.00736771	0.231124	0.247524	0.372152	yes	no	no	yes	no	no	no
NCOA4	ENSG00000266412	8031	nuclear receptor coactivator 4	10	46005088	46030623	protein coding	-1	336.741	326.046	247.791	324.297	374.151	373.705	448.475	393.723	252.874	436.438	398.956	326.883	353.34	1824.48	0.24428	0.15487	0.0491789	0.230745	0.282538	0.390099	yes	no	no	yes	no	no	no
EID1	ENSG00000255302	23741	EP300 interacting inhibitor of differentiation 1	15	48878134	48880173	protein coding	1	70.4451	82.2377	65.2081	83.1343	95.4919	78.3877	86.1988	79.0419	60.1922	102.149	93.6702	96.8255	82.7485	428.015	0.136282	0.648357	0.00288515	0.230438	0.0720042	0.462432	yes	no	no	yes	no	no	no
OTUD1	ENSG00000165312	220213	OTU deubiquitinase 1	10	23439075	23442377	protein coding	1	41.0079	37.2158	28.3655	39.0035	42.3653	45.1937	38.2771	39.397	34.2995	37.9832	46.4922	51.8985	40.1249	207.75	0.195259	0.665943	0.0330508	0.229788	0.0789622	0.380981	yes	no	no	yes	no	no	yes
SDHB	ENSG00000117118	6390	succinate dehydrogenase complex iron sulfur subunit B	1	17018664	17054032	protein coding	-1	28.2461	31.4065	27.3874	32.9607	35.0024	34.5965	37.0715	32.9548	28.2466	32.636	35.1092	41.8286	33.1205	171.497	0.166143	0.232152	0.0301864	0.228867	0.204383	0.362239	yes	no	no	yes	no	no	yes
LGALS1	ENSG00000100097	3956	galectin 1	22	37675636	37679802	protein coding	1	56.4922	54.6436	75.3153	63.1748	69.0985	85.7121	82.4314	75.0774	79.3595	91.2703	79.9557	105.088	76.4682	396.786	0.230387	0.0525498	0.00118765	0.228709	0.37322	0.618388	yes	no	no	yes	no	yes	yes
MAN1A1	ENSG00000111885	4121	mannosidase alpha class 1A member 1	6	119177205	119349761	protein coding	-1	81.8456	105.656	90.9653	117.011	95.8317	115.01	98.2546	100.351	100.544	127.963	108.07	110.51	104.334	539.865	0.115959	0.410413	0.0148166	0.228441	0.121676	0.355853	yes	no	no	yes	no	yes	no
GNS	ENSG00000135677	2799	glucosamine (N-acetyl)-6-sulfatase	12	64713445	64759431	protein coding	-1	198.573	247.076	180.3	232.007	253.965	248.721	315.56	263.39	172.506	330.048	290.885	244	248.086	1281.68	0.261619	0.163756	0.0121181	0.225496	0.280605	0.504198	yes	no	no	yes	no	no	yes
LAPTM5	ENSG00000162511	7805	lysosomal protein transmembrane 5	1	30732469	30757774	protein coding	-1	505.367	519.75	473.411	523.71	583.826	642.062	612.886	689.077	433.451	637.97	668.995	581.986	572.707	2959.67	0.162636	0.146905	0.0169174	0.21861	0.227647	0.374235	yes	no	no	yes	no	no	yes
MAGT1	ENSG00000102158	84061	magnesium transporter 1	X	77825747	77899271	protein coding	-1	72.6571	83.6901	75.3153	81.3032	84.5041	104.413	92.3774	77.3074	96.5093	96.9862	83.3843	121.613	89.1717	462.563	0.256711	0.253945	0.0260673	0.217126	0.2206	0.427001	yes	no	no	yes	no	yes	no
H4C3	ENSG00000197061	8364	H4 clustered histone 3	6	26103933	26104337	protein coding	1	8.3377	15.9755	14.0197	14.4661	16.9914	12.6231	16.7274	13.3801	16.1409	14.382	21.1204	24.2709	15.7029	81.532	0.430496	0.269839	0.0100145	0.212333	0.304629	0.691943	yes	no	no	yes	no	no	yes
H1-10	ENSG00000184897	8971	H1.10 linker histone	3	129314771	129316286	protein coding	-1	61.0864	56.0959	56.405	66.6539	76.1216	58.9076	53.4975	65.1662	58.1746	69.8817	69.1212	80.817	64.3274	333.092	0.168391	0.800766	0.0143019	0.212106	0.0399047	0.379426	yes	no	no	yes	no	yes	no
RPN1	ENSG00000163902	6184	ribophorin I	3	128619969	128681075	protein coding	-1	123.704	124.355	128.46	136.604	143.181	157.243	147.382	153.376	141.233	160.23	147.431	167.831	144.253	746.936	0.0734392	0.0358073	0.00142822	0.211848	0.252156	0.379142	yes	no	no	yes	no	yes	no
HSD17B4	ENSG00000133835	3295	hydroxysteroid 17-beta dehydrogenase 4	5	119452465	119637199	protein coding	1	62.1074	71.5269	54.7748	66.6539	80.0863	70.284	78.5133	84.2452	52.1217	88.8733	83.2472	75.1366	72.2975	373.601	0.258123	0.233973	0.0137166	0.195794	0.209136	0.428064	yes	no	no	yes	no	yes	yes
PGK1	ENSG00000102144	5230	phosphoglycerate kinase 1	X	77910739	78129295	protein coding	1	218.141	244.898	218.447	226.147	267.672	286.434	312.395	298.823	230.344	305.341	287.319	351.154	270.593	1401.75	0.233279	0.0440834	0.00126772	0.190406	0.322895	0.515145	yes	no	no	yes	no	yes	yes
IRF2BP2	ENSG00000168264	359948	interferon regulatory factor 2 binding protein 2	1	234604269	234610178	protein coding	-1	127.107	137.426	141.502	134.407	137.744	192.307	148.738	135.288	168.135	159.124	156.757	213.016	154.296	800.572	0.341102	0.379306	0.0315587	0.190004	0.176462	0.429573	yes	no	no	yes	no	no	no
RAB5C	ENSG00000108774	5878	RAB5C, member RAS oncogene family	17	42124978	42155044	protein coding	-1	42.7094	42.662	39.4509	41.9334	54.5991	45.9729	55.9087	52.2816	36.6533	63.2439	61.9897	38.472	47.9897	247.669	0.348023	0.235848	0.0314064	0.186943	0.239884	0.430111	yes	no	no	yes	no	yes	no
NCSTN	ENSG00000162736	23385	nicastrin	1	160343294	160358952	protein coding	1	86.0995	93.4932	77.9237	87.8953	112.257	94.1275	126.586	114.474	80.3683	120.587	116.162	86.2393	99.6844	514.706	0.301577	0.0616378	0.0447395	0.186605	0.340222	0.363595	yes	no	no	yes	no	yes	no
MDH1	ENSG00000014641	4190	malate dehydrogenase 1	2	63588609	63607197	protein coding	1	36.5838	36.4896	37.4947	38.088	42.3653	45.1937	50.1822	37.4148	39.0072	48.3087	44.1608	46.7344	41.8353	216.543	0.238225	0.149279	0.0176472	0.183904	0.23125	0.372955	yes	no	no	yes	no	no	yes
G6PC3	ENSG00000141349	92579	glucose-6-phosphatase catalytic subunit 3	17	44070620	44082151	protein coding	1	13.2723	14.1601	14.3458	17.7622	16.0852	13.5581	15.5218	22.3002	15.8047	18.0697	18.926	18.8487	16.5546	85.679	0.359512	0.0643067	0.0194993	0.180347	0.376131	0.462747	yes	no	no	yes	no	yes	no
ZBTB22	ENSG00000236104	9278	zinc finger and BTB domain containing 22	6	33314406	33317942	protein coding	-1	31.3089	20.8771	26.7353	27.4673	30.4713	31.4797	25.0157	25.2736	35.9808	32.636	31.4063	41.3122	29.997	155.662	0.413607	0.543146	0.0361693	0.177318	0.135143	0.455934	yes	no	no	yes	no	yes	no
H4C12	ENSG00000273542	8362	H4 clustered histone 12	6	27831174	27831560	protein coding	-1	34.8822	60.6344	39.4509	50.5398	62.5285	40.2068	48.0724	57.2372	42.0336	68.2222	69.6698	45.7016	51.5983	266.435	0.460818	0.5564	0.0455232	0.176512	0.142482	0.4793	yes	no	no	yes	no	no	no
PSMB4	ENSG00000159377	5692	proteasome 20S subunit beta 4	1	151399560	151401937	protein coding	1	67.8927	77.8808	69.4466	77.4577	76.688	89.9198	88.61	77.5552	81.3771	97.5394	85.1672	105.863	82.9498	429.886	0.242289	0.143665	0.00207638	0.17529	0.222828	0.462748	yes	no	no	yes	no	no	no
LTA4H	ENSG00000111144	4048	leukotriene A4 hydrolase	12	96000753	96043520	protein coding	-1	190.066	229.285	154.869	219.555	258.157	172.983	286.626	264.629	157.71	272.151	277.445	225.926	225.784	1166.17	0.437083	0.154301	0.0352393	0.174118	0.319926	0.47196	yes	no	no	yes	no	no	yes
LRRC59	ENSG00000108829	55379	leucine rich repeat containing 59	17	50375059	50397523	protein coding	-1	38.966	46.4743	46.2977	41.9334	46.7831	59.9985	50.6343	43.8571	52.7943	56.7904	50.7437	71.0054	50.5232	262.167	0.38506	0.367858	0.0160779	0.174081	0.183406	0.483335	yes	no	no	yes	no	yes	no
PCBP1	ENSG00000169564	5093	poly(rC) binding protein 1	2	70087477	70089203	protein coding	1	235.838	228.741	179.648	220.288	264.273	244.358	323.848	261.656	183.267	329.126	311.731	205.012	248.982	1284.96	0.416925	0.20234	0.0451076	0.172904	0.272255	0.427013	yes	no	no	yes	no	no	no
CPM	ENSG00000135678	1368	carboxypeptidase M	12	68842197	68971570	protein coding	-1	13.4424	13.0709	14.9979	13.7336	12.4604	20.5709	17.0288	20.8135	12.1057	21.0198	20.4346	20.1397	16.6515	86.2022	0.454156	0.194478	0.00721553	0.172842	0.308247	0.619195	yes	no	no	yes	no	yes	yes
MRPL34	ENSG00000130312	64981	mitochondrial ribosomal protein L34	19	17292609	17306843	protein coding	1	13.2723	11.6186	14.6718	14.4661	15.179	14.4931	17.3302	11.3979	13.787	18.8072	15.9088	19.6233	15.0463	77.9904	0.409561	0.452018	0.0157236	0.171068	0.163493	0.502765	yes	no	no	yes	no	no	yes
CTSZ	ENSG00000101160	1522	cathepsin Z	20	58985686	59008238	protein coding	-1	217.461	219.301	262.789	219.921	247.395	321.966	270.803	291.885	269.015	264.039	277.993	403.311	272.157	1412.56	0.420248	0.20301	0.0211541	0.169766	0.268793	0.485708	yes	no	no	yes	no	yes	no
S100A6	ENSG00000197956	6277	S100 calcium binding protein A6	1	153534599	153536244	protein coding	-1	127.278	136.518	171.823	151.253	157.454	181.71	170.137	159.818	145.941	182.909	168.277	231.865	165.415	857.883	0.354562	0.413282	0.00982724	0.168332	0.149724	0.469826	yes	no	no	yes	no	yes	no
RTN1	ENSG00000139970	6252	reticulon 1	14	59595976	59870776	protein coding	-1	32.8403	31.9511	28.6916	32.2283	32.2837	41.1418	34.8111	41.8748	42.3699	39.6427	35.7949	48.0255	36.8046	190.856	0.374326	0.0624549	0.0210965	0.165837	0.354046	0.432329	yes	no	no	yes	no	yes	yes
PLPBP	ENSG00000147471	11212	pyridoxal phosphate binding protein	8	37762595	37779768	protein coding	1	39.1361	43.7512	32.9301	43.7645	41.1193	46.5962	51.5385	47.0782	46.4051	51.0745	53.7609	46.4762	45.3026	234.359	0.250889	0.0206767	0.00347837	0.162164	0.3351	0.415264	yes	no	no	yes	no	no	no
ATG3	ENSG00000144848	64422	autophagy related 3	3	112532510	112562046	protein coding	-1	61.2566	76.7915	56.405	67.5695	77.8208	73.0891	81.6779	78.2985	55.8207	85.5544	85.4415	74.362	72.8406	376.435	0.327865	0.300366	0.023007	0.159207	0.171331	0.371367	yes	no	no	yes	no	yes	no
NDUFA2	ENSG00000131495	4695	NADH:ubiquinone oxidoreductase subunit A2	5	140638740	140647771	protein coding	-1	13.1021	15.9755	12.3895	15.7479	17.3313	13.5581	18.8372	15.3624	14.1233	22.8637	16.1831	23.2381	16.5594	85.848	0.470883	0.27313	0.00583375	0.158613	0.249349	0.605113	yes	no	no	yes	no	no	yes
GM2A	ENSG00000196743	2760	ganglioside GM2 activator	5	151212150	151270440	protein coding	1	66.5314	65.173	61.9477	68.1189	75.6685	71.9982	79.8695	79.5374	47.0777	85.5544	93.1216	84.9483	73.2955	379.011	0.374443	0.490815	0.00427225	0.150644	0.11883	0.485289	yes	no	no	yes	no	no	yes
LCP1	ENSG00000136167	3936	lymphocyte cytosolic protein 1	13	46125920	46211871	protein coding	-1	1362.45	1355.92	1136.9	1432.69	1527.42	1320.9	1880.4	1583.56	1088.5	1937.7	1624.21	1331.54	1465.18	7566.48	0.439332	0.176474	0.0435784	0.146162	0.255618	0.381489	yes	no	no	yes	no	yes	no
AIF1	ENSG00000204472	199	allograft inflammatory factor 1	6	31615217	31617021	protein coding	1	66.8718	85.687	88.0309	76.7253	98.8901	90.5432	95.8434	100.351	96.173	104.362	95.5902	132.457	94.2937	489.177	0.43033	0.102414	0.00524431	0.145202	0.303189	0.514275	yes	no	no	yes	no	yes	yes
BBLN	ENSG00000171159	79095	bublin coiled coil protein	9	128160265	128163924	protein coding	1	19.3979	17.7909	20.5405	21.9738	19.5968	22.2852	17.933	25.0258	27.2378	22.6793	25.3719	41.3122	23.4288	121.885	0.573952	0.261358	0.00791025	0.14329	0.291298	0.674781	yes	no	no	yes	no	no	no
CHD7	ENSG00000171316	55636	chromodomain helicase DNA binding protein 7	8	60678740	60868028	protein coding	1	116.217	108.198	107.593	108.77	125.963	133.088	82.4314	101.342	93.8191	80.3916	97.5103	73.5874	102.409	528.264	0.308708	0.0898069	0.0123662	0.143175	-0.244375	-0.358386	yes	no	no	yes	no	yes	no
PSMB6	ENSG00000142507	5694	proteasome 20S subunit beta 6	17	4796144	4798502	protein coding	1	18.0367	20.514	22.1708	19.9596	21.6358	24.9344	22.7553	20.8135	19.8399	24.3387	24.549	31.5006	22.5874	117.121	0.45412	0.601135	0.0177382	0.140871	0.102496	0.448085	yes	no	no	yes	no	yes	no
DHRS7	ENSG00000100612	51635	dehydrogenase/reductase 7	14	60144119	60169856	protein coding	-1	40.1571	40.1204	55.4269	46.8775	52.7867	49.713	56.2101	44.3526	58.1746	59.5562	54.1724	94.5017	54.3374	282.656	0.561655	0.299578	0.00545028	0.14062	0.253664	0.672409	yes	no	no	yes	no	no	no
SLBP	ENSG00000163950	7884	stem-loop binding protein	4	1692731	1712344	protein coding	-1	33.1806	37.0342	36.8426	36.8062	36.1351	45.0378	38.1264	35.9281	37.3259	43.146	43.7493	55.2551	39.8806	206.807	0.421455	0.649191	0.00898923	0.137972	0.0804415	0.449698	yes	no	no	yes	no	yes	no
ABRACL	ENSG00000146386	58527	ABRA C-terminal like	6	139028745	139043302	protein coding	1	32.3299	33.0403	29.0176	35.8906	38.1741	30.3889	37.5236	29.2381	26.9015	45.9117	38.2635	34.3408	34.2517	177.026	0.425694	0.908097	0.0356229	0.137026	0.0205941	0.363771	yes	no	no	yes	no	no	yes
CHCHD2	ENSG00000106153	51142	coiled-coil-helix-coiled-coil-helix domain containing 2	7	56101573	56106476	protein coding	-1	51.0471	57.5483	66.8383	56.0333	65.2471	71.8424	62.3887	53.2727	84.0673	68.0379	63.4983	112.318	67.6782	352.035	0.598467	0.421814	0.0418784	0.136701	0.209944	0.528297	yes	no	no	yes	no	yes	no
KCTD12	ENSG00000178695	115207	potassium channel tetramerization domain containing 12	13	76880175	76886405	protein coding	-1	227.33	270.495	168.889	256.361	287.382	191.995	343.74	298.823	161.745	364.712	375.915	267.497	267.907	1383.4	0.600053	0.273133	0.01498	0.136422	0.285577	0.632891	yes	no	no	yes	no	no	yes
LAMP1	ENSG00000185896	3916	lysosomal associated membrane protein 1	13	113297239	113323672	protein coding	1	153.822	156.851	149.979	156.747	166.063	183.58	196.811	178.402	156.701	217.02	188.575	206.045	175.883	910.579	0.294038	0.0700927	0.000334402	0.131488	0.229358	0.450089	yes	no	no	yes	no	no	no
METTL9	ENSG00000197006	51108	methyltransferase 9, His-X-His N1-histidine	16	21597218	21657471	protein coding	1	94.6074	100.755	78.2497	98.516	112.483	90.3874	127.038	105.307	83.3948	131.282	123.019	110.252	104.608	540.802	0.425897	0.171724	0.00628728	0.131092	0.227322	0.450441	yes	no	no	yes	no	no	no
TMEM19	ENSG00000139291	55266	transmembrane protein 19	12	71686082	71705047	protein coding	1	34.7121	32.6772	27.0614	33.1439	38.6272	31.9473	37.9757	29.7336	27.5741	41.3021	37.5778	42.0868	34.5349	178.73	0.474265	0.830431	0.0257174	0.122046	0.0378401	0.382427	yes	no	no	yes	no	no	no
UBE2M	ENSG00000130725	9040	ubiquitin conjugating enzyme E2 M	19	58555712	58558954	protein coding	-1	22.6309	25.0526	16.302	23.6219	24.0146	22.9085	22.3032	28.9903	18.8311	28.764	25.3719	34.0826	24.4061	126.429	0.57099	0.526107	0.0201987	0.116331	0.13417	0.477595	yes	no	no	yes	no	no	no
LILRB2	ENSG00000131042	10288	leukocyte immunoglobulin like receptor B2	19	54273812	54281184	protein coding	-1	157.225	184.626	242.248	183.481	189.851	260.721	226.347	262.647	251.529	254.266	229.993	264.656	225.633	1169.52	0.561536	0.0676556	0.0414023	0.114882	0.362486	0.403808	yes	no	no	yes	no	yes	yes
MED10	ENSG00000133398	84246	mediator complex subunit 10	5	6371874	6378571	protein coding	-1	20.0785	18.8802	22.1708	18.1284	22.2021	25.5578	25.3171	20.318	24.5477	24.1544	22.629	34.599	23.2152	120.534	0.605148	0.312745	0.0409473	0.114544	0.228952	0.453849	yes	no	no	yes	no	no	no
MRPL18	ENSG00000112110	29074	mitochondrial ribosomal protein L18	6	159789812	159798436	protein coding	1	13.2723	18.3356	20.8666	15.931	17.3313	22.7527	23.3581	20.318	22.8663	26.9201	19.2003	22.7217	20.3228	105.323	0.620826	0.0921852	0.0458961	0.110661	0.383791	0.447706	yes	no	no	yes	no	yes	no
CORO1C	ENSG00000110880	23603	coronin 1C	12	108645109	108731526	protein coding	-1	129.319	112.01	105.963	110.052	134.572	131.841	150.396	147.677	121.057	143.635	140.025	155.179	131.811	682.3	0.438638	0.0434691	0.00818478	0.110234	0.290041	0.377185	yes	no	no	yes	no	yes	yes
PGAM1	ENSG00000171314	5223	phosphoglycerate mutase 1	10	97426191	97433444	protein coding	1	133.914	133.795	141.176	145.943	158.36	137.763	179.33	160.314	161.073	176.825	164.437	181.257	156.182	808.857	0.344926	0.00735381	0.00068263	0.110115	0.315921	0.396906	yes	no	no	yes	no	no	yes
APOBEC3C	ENSG00000244509	27350	apolipoprotein B mRNA editing enzyme catalytic subunit 3C	22	39014257	39020352	protein coding	1	144.123	138.515	108.898	154	149.864	120.776	179.631	158.579	120.384	190.285	161.694	162.15	149.075	770.869	0.527144	0.153961	0.0121283	0.108639	0.246454	0.431286	yes	no	no	yes	no	yes	no
BTF3	ENSG00000145741	689	basic transcription factor 3	5	73498408	73505667	protein coding	1	190.406	188.802	209.644	199.046	213.752	223.942	224.539	197.976	202.434	218.311	211.341	305.194	215.449	1117.42	0.532496	0.540911	0.0338308	0.108426	0.106775	0.368954	yes	no	no	yes	no	no	no
GNB4	ENSG00000114450	59345	G protein subunit beta 4	3	179396088	179451476	protein coding	-1	57.8534	73.8869	49.2321	60.6111	65.2471	70.4398	63.2928	69.3784	49.0953	68.591	75.0185	84.9483	65.6329	339.752	0.560968	0.905821	0.0420925	0.106382	0.0220242	0.372844	yes	no	no	yes	no	yes	no
GPAT3	ENSG00000138678	84803	glycerol-3-phosphate acyltransferase 3	4	83535914	83605875	protein coding	1	17.0157	15.2494	12.3895	14.6492	18.9171	14.9607	22.0018	17.8402	15.4684	21.7574	20.8461	18.0741	17.4308	90.1297	0.598477	0.103345	0.0192057	0.10431	0.332138	0.464682	yes	no	no	yes	no	no	no
HPSE	ENSG00000173083	10855	heparanase	4	83292461	83335153	protein coding	-1	36.9241	35.945	35.5384	36.623	42.7051	37.4017	45.9627	46.0871	23.8751	42.4084	44.9836	53.4477	40.1585	207.853	0.626594	0.553134	0.0485792	0.103047	0.127867	0.418564	yes	no	no	yes	no	yes	yes
MRPL30	ENSG00000185414	51263	mitochondrial ribosomal protein L30	2	99181152	99199561	protein coding	1	29.0969	25.2341	23.1489	24.9037	30.0182	28.8304	29.386	27.7514	32.6181	32.2673	30.0348	43.1196	29.7008	154.129	0.597659	0.274004	0.0159345	0.102792	0.218176	0.470052	yes	no	no	yes	no	no	no
SLC15A3	ENSG00000110446	51296	solute carrier family 15 member 3	11	60937060	60952653	protein coding	-1	34.7121	43.5697	51.1884	39.0035	44.7441	55.3233	50.1822	53.7683	66.245	49.2306	59.6582	111.801	54.9522	286.537	0.731854	0.164184	0.00544808	0.102315	0.417097	0.827839	yes	no	no	yes	no	yes	no
OTULIN	ENSG00000154124	90268	OTU deubiquitinase with linear linkage specificity	5	14664664	14699850	protein coding	1	162.33	169.559	122.591	162.057	152.357	175.632	130.202	141.73	106.934	113.95	142.768	79.2678	138.281	712.102	0.598777	0.209778	0.0402554	0.101961	-0.245304	-0.400459	yes	no	no	yes	no	yes	no
FGFBP2	ENSG00000137441	83888	fibroblast growth factor binding protein 2	4	15960245	15969309	protein coding	-1	82.1859	107.653	99.1163	122.138	98.6636	90.0757	127.641	112.492	90.7927	167.79	118.905	96.5673	109.502	565.806	0.635867	0.30474	0.0343835	0.0994344	0.216817	0.444529	yes	no	no	yes	no	no	yes
SLFN12L	ENSG00000205045	100506736	schlafen family member 12 like	17	35464249	35537678	protein coding	-1	444.621	414.819	344.299	490.932	416.403	384.614	301.244	334.751	306.005	299.809	320.783	209.401	355.64	1832.06	0.553717	0.0402844	0.002154	0.0961324	-0.334795	-0.500381	yes	no	no	yes	no	yes	no
ANXA1	ENSG00000135046	301	annexin A1	9	73151865	73170393	protein coding	1	257.618	285.563	207.362	266.799	320.798	217.397	383.675	362.255	195.372	370.797	366.864	309.842	295.362	1526	0.679275	0.138826	0.0239358	0.095247	0.341486	0.520202	yes	no	no	yes	no	no	yes
NAGA	ENSG00000198951	4668	alpha-N-acetylgalactosaminidase	22	42058334	42070842	protein coding	-1	98.3508	92.9486	102.051	99.7978	106.819	106.595	120.558	121.164	112.314	126.119	127.819	135.556	112.508	582.795	0.39765	0.00893799	4.75559e-05	0.0939985	0.295402	0.452621	yes	no	no	yes	no	yes	no
ZNF846	ENSG00000196605	162993	zinc finger protein 846	19	9751993	9793180	protein coding	-1	28.4162	24.5079	27.3874	30.9465	27.866	27.1162	21.2483	19.5746	23.5388	18.6228	18.2403	18.0741	23.7949	122.822	0.551961	0.0663598	0.00219428	0.0921193	-0.306889	-0.507676	yes	no	no	yes	no	no	no
AHR	ENSG00000106546	196	aryl hydrocarbon receptor	7	16916359	17346152	protein coding	1	59.7252	65.3545	69.1206	67.7526	59.0169	80.5694	58.9226	60.7061	74.6518	66.7472	78.0357	150.273	74.2396	386.744	0.750372	0.941319	0.0194638	0.0900474	0.0209783	0.660688	yes	no	no	yes	no	no	no
AP2M1	ENSG00000161203	1173	adaptor related protein complex 2 subunit mu 1	3	184174689	184184214	protein coding	1	120.131	123.81	158.456	127.265	141.709	158.49	161.698	172.951	165.781	164.471	158.814	191.585	153.763	797.127	0.594614	0.0387667	0.0129627	0.0863356	0.337087	0.403512	yes	no	no	yes	no	yes	no
ARRDC4	ENSG00000140450	91947	arrestin domain containing 4	15	97960703	97973833	protein coding	1	18.7173	24.3264	22.4968	22.5232	21.6358	25.402	29.5367	26.0169	17.8223	25.2607	27.8405	34.599	24.6814	127.903	0.692105	0.339866	0.0294915	0.0837817	0.206815	0.460978	yes	no	no	yes	no	no	yes
ATP6V0D1	ENSG00000159720	9114	ATPase H+ transporting V0 subunit d1	16	67438014	67481181	protein coding	-1	56.8325	68.8038	74.0112	67.9358	69.7782	73.0891	80.7737	83.5019	67.5901	80.3916	80.0928	96.8255	74.9688	388.479	0.614536	0.128587	0.00915236	0.0797625	0.243953	0.413448	yes	no	no	yes	no	yes	yes
ARPC4	ENSG00000241553	10093	actin related protein 2/3 complex subunit 4	3	9792495	9807101	protein coding	1	124.045	125.263	134.655	134.407	131.174	140.1	141.354	133.306	146.277	150.642	141.534	187.454	140.851	730.366	0.614212	0.309728	0.014554	0.0755691	0.153741	0.366846	yes	no	no	yes	no	yes	no
LATS2	ENSG00000150457	26524	large tumor suppressor kinase 2	13	20973036	21061586	protein coding	-1	33.1806	35.2188	37.1686	40.1022	31.3775	40.0509	37.3729	37.9104	48.759	41.3021	40.4579	51.6403	39.5451	205.176	0.695619	0.200531	0.0459511	0.074379	0.247533	0.380485	yes	no	no	yes	no	yes	yes
LAMTOR5	ENSG00000134248	10542	late endosomal/lysosomal adaptor, MAPK and MTOR activator 5	1	110401249	110407942	protein coding	-1	17.8665	23.7818	17.2801	19.5933	21.4092	21.506	25.6185	25.5214	13.787	25.9982	28.9376	24.7873	22.1739	114.619	0.726732	0.412492	0.024026	0.0727722	0.175519	0.469999	yes	no	no	yes	no	no	no
CXXC5	ENSG00000171604	51523	CXXC finger protein 5	5	139647299	139683882	protein coding	1	47.644	51.5574	46.9498	55.8501	47.1229	51.5831	50.0315	49.0605	58.8471	62.6907	53.7609	77.2022	54.3584	282.071	0.689192	0.492336	0.0134252	0.071916	0.12566	0.444898	yes	no	no	yes	no	yes	yes
ENO1	ENSG00000074800	2023	enolase 1	1	8861000	8879190	protein coding	-1	273.613	305.169	366.796	302.14	330.54	363.264	377.195	385.298	367.542	386.654	363.572	488.517	359.192	1863.18	0.683417	0.108656	0.0109347	0.0701754	0.276702	0.437989	yes	no	no	yes	no	yes	no
ZNF235	ENSG00000159917	9310	zinc finger protein 235	19	44228729	44305046	protein coding	-1	19.5681	17.7909	16.9541	20.3258	18.9171	18.2333	17.7823	16.849	12.1057	14.382	16.3203	7.22964	16.3715	84.2371	0.750486	0.425729	0.0471187	0.0692215	-0.182202	-0.453262	yes	no	no	yes	no	no	no
RHOG	ENSG00000177105	391	ras homolog family member G	11	3826978	3840959	protein coding	-1	91.2042	106.383	111.18	93.2057	108.405	121.867	108.954	124.881	139.888	126.303	114.242	175.577	118.508	615.495	0.758108	0.156701	0.0207901	0.0639723	0.295533	0.48021	yes	no	no	yes	no	yes	yes
CTSS	ENSG00000163131	1520	cathepsin S	1	150730079	150765957	protein coding	-1	861.165	954.357	811.841	897.814	1165.73	691.463	1464.63	1228.49	784.18	1474.52	1278.88	1708	1110.09	5757.09	0.794474	0.0792892	0.00065842	0.0621654	0.418885	0.8127	yes	no	no	yes	no	yes	no
ZNF605	ENSG00000196458	100289635	zinc finger protein 605	12	132918306	132956306	protein coding	-1	32.6702	31.0434	25.7572	30.9465	33.4165	29.7655	27.1255	28.7425	20.1762	22.8637	27.4291	12.6519	26.8823	138.321	0.773136	0.331365	0.0371705	0.0615556	-0.214569	-0.459088	yes	no	no	yes	no	yes	no
MRPS7	ENSG00000125445	51081	mitochondrial ribosomal protein S7	17	75261674	75266376	protein coding	1	19.2278	18.5171	21.8447	18.1284	19.4835	24.1552	21.0976	24.5302	14.4596	25.9982	22.0804	29.1768	21.5583	111.679	0.783086	0.79936	0.047145	0.0578673	0.0552712	0.417924	yes	no	no	yes	no	no	no
PSMB8	ENSG00000204264	5696	proteasome 20S subunit beta 8	6	32840717	32844679	protein coding	-1	80.3142	90.7701	91.2913	89.1771	92.8865	90.8549	99.3095	97.3776	98.1906	113.212	90.653	132.974	97.2509	504.38	0.745026	0.255408	0.0141859	0.0537049	0.189766	0.405378	yes	no	no	yes	no	no	no
BLOC1S3	ENSG00000189114	388552	biogenesis of lysosomal organelles complex 1 subunit 3	19	45178784	45216933	protein coding	1	21.61	30.8618	28.6916	30.7634	24.5809	28.9863	29.2353	29.7336	33.2906	33.9267	33.052	36.9228	30.1379	156.221	0.775683	0.275235	0.0283566	0.0520574	0.204321	0.40133	yes	no	no	yes	no	no	no
ZNF594	ENSG00000180626	84622	zinc finger protein 594	17	5179535	5191868	protein coding	-1	30.9686	26.1418	31.952	24.3543	28.9987	30.5447	26.5227	26.2647	24.8839	19.7291	27.4291	17.0413	26.2359	135.327	0.657983	0.371413	0.0304927	-0.0807903	-0.169474	-0.408744	yes	no	no	yes	yes	yes	no
GNB5	ENSG00000069966	10681	G protein subunit beta 5	15	52115100	52191392	protein coding	-1	51.8979	40.4835	38.7988	38.088	43.6113	54.8558	30.8929	39.397	46.7414	25.9982	36.4806	31.5006	39.8955	206.057	0.81664	0.465398	0.0441345	0.0498945	-0.160507	-0.442222	yes	no	no	yes	no	no	no
ZNF875	ENSG00000181666	284459	zinc finger protein 875	19	37312837	37369365	protein coding	1	57.1728	48.2897	42.0592	56.3995	46.5565	50.9598	35.7152	47.8216	46.7414	30.7922	41.6922	32.2752	44.7063	230.656	0.797971	0.339766	0.0143305	0.0463997	-0.177813	-0.455654	yes	no	no	yes	no	yes	no
DDOST	ENSG00000244038	1650	dolichyl-diphosphooligosaccharide--protein glycosyltransferase non-catalytic subunit	1	20651767	20661544	protein coding	-1	86.61	94.764	108.571	98.6991	107.839	92.1016	112.571	114.227	104.243	122.431	115.065	120.838	106.497	551.405	0.723714	0.094405	0.00623542	0.0455304	0.218475	0.353087	yes	no	no	yes	no	yes	no
ZNF14	ENSG00000105708	7561	zinc finger protein 14	19	19710472	19733112	protein coding	-1	26.5445	29.4095	20.2145	26.0024	27.073	26.4928	26.5227	20.5658	18.1585	19.7291	21.2575	11.1027	22.7561	117.132	0.832124	0.368279	0.0224578	0.0450948	-0.198837	-0.504523	yes	no	no	yes	no	yes	no
GRPEL1	ENSG00000109519	80273	GrpE like 1, mitochondrial	4	7058671	7068085	protein coding	-1	18.377	22.511	19.5624	21.0583	21.2959	20.2592	24.413	22.3002	20.8487	27.2889	21.3947	27.3693	22.2232	115.116	0.801283	0.307856	0.0459195	0.04502	0.18867	0.358627	yes	no	no	yes	no	yes	no
LMNB1	ENSG00000113368	4001	lamin B1	5	126776623	126837020	protein coding	1	63.2985	70.9822	71.4029	66.6539	76.0083	69.6606	76.2528	70.8651	69.6077	73.2006	78.4471	107.412	74.4826	386.322	0.803705	0.581574	0.0320307	0.043814	0.0984677	0.378426	yes	no	no	yes	no	no	no
RPS28	ENSG00000233927	6234	ribosomal protein S28	19	8321158	8323340	protein coding	1	171.518	169.377	210.948	182.749	202.425	184.982	194.399	195.251	260.272	205.589	222.175	326.367	210.504	1093.98	0.846149	0.235483	0.0207082	0.0421462	0.258328	0.50238	yes	no	no	yes	no	no	no
H2AC20	ENSG00000184260	8338	H2A clustered histone 20	1	149886918	149887411	protein coding	1	42.5393	50.8313	49.5581	53.8359	43.9512	49.8689	56.0594	58.9717	50.4404	64.1658	65.5554	55.5133	53.4409	276.492	0.767202	0.0987937	0.00283235	0.0418086	0.23821	0.421966	yes	no	no	yes	no	no	yes
SMIM14	ENSG00000163683	201895	small integral membrane protein 14	4	39546336	39638902	protein coding	-1	61.0864	65.3545	49.8842	56.5826	68.8719	57.1934	60.4296	56.2461	56.157	71.3568	69.1212	86.7557	63.2533	327.784	0.801823	0.930231	0.0151034	0.0412187	-0.0146922	0.399502	yes	no	no	yes	no	no	no
CHMP4B	ENSG00000101421	128866	charged multivesicular body protein 4B	20	33811348	33854366	protein coding	1	71.9765	75.8838	95.5299	82.0356	81.2191	86.6472	86.1988	85.9797	92.8103	95.6955	87.3615	121.871	88.6007	459.679	0.829792	0.415123	0.0356649	0.0383035	0.1467	0.374711	yes	no	no	yes	no	yes	no
NCF2	ENSG00000116701	4688	neutrophil cytosolic factor 2	1	183554461	183590905	protein coding	-1	224.267	263.596	303.218	253.615	291.686	268.357	306.97	317.406	283.811	293.54	310.908	438.942	296.36	1537.93	0.852572	0.25418	0.0183891	0.0354702	0.218166	0.450009	yes	no	no	yes	no	yes	yes
LRRC25	ENSG00000175489	126364	leucine rich repeat containing 25	19	18391137	18397622	protein coding	-1	87.2906	89.4993	141.176	93.755	100.816	110.647	123.421	131.323	157.038	126.856	121.374	195.717	123.243	641.009	0.803599	0.112072	0.0312206	-0.061839	0.395777	0.535147	yes	no	no	yes	yes	yes	yes
CDK2AP2	ENSG00000167797	10263	cyclin dependent kinase 2 associated protein 2	11	67506497	67508649	protein coding	-1	27.5655	33.948	35.8645	34.4257	33.0767	31.4797	37.6743	42.1226	34.972	41.8553	36.3435	47.5091	36.4031	188.696	0.870394	0.128314	0.0165682	0.0281536	0.267567	0.413727	yes	no	no	yes	no	yes	no
ABCC4	ENSG00000125257	10257	ATP binding cassette subfamily C member 4	13	95019835	95301475	protein coding	-1	43.5602	36.3081	29.3436	34.7919	43.8379	33.6615	34.8111	33.6981	25.8927	28.2108	32.2291	20.3979	33.0619	170.285	0.88815	0.342196	0.0498546	0.0276677	-0.192738	-0.396267	yes	no	no	yes	no	yes	no
CCDC115	ENSG00000136710	84317	coiled-coil domain containing 115	2	130337933	130342699	protein coding	-1	28.0759	33.5849	34.8863	31.6789	32.6236	33.8173	34.359	30.7247	30.6005	41.4865	33.4634	49.5747	34.573	179.337	0.888572	0.922333	0.0281566	0.0261186	0.0186906	0.409475	yes	no	no	yes	no	no	no
CEMIP	ENSG00000103888	57214	cell migration inducing hyaluronidase 1	15	80779343	80951776	protein coding	1	19.7382	24.1449	29.9957	27.1011	26.3934	21.3501	12.96	22.3002	25.2202	10.6943	17.5546	11.6191	20.756	107.075	0.926647	0.29897	0.00250277	0.0242344	-0.281628	-0.828007	yes	no	no	yes	no	yes	yes
APLP2	ENSG00000084234	334	amyloid beta precursor like protein 2	11	130068147	130144811	protein coding	1	321.937	402.293	412.767	354.145	447.894	358.277	494.89	485.154	407.895	526.602	530.615	732.259	456.227	2369.09	0.901452	0.106717	0.000195419	0.0234244	0.305573	0.704186	yes	no	no	yes	no	yes	yes
TMSB4X	ENSG00000205542	7114	thymosin beta 4 X-linked	X	12975110	12977227	protein coding	1	1764.19	1455.95	1738.45	1571.49	1774.81	1709.1	1919.43	1611.81	2059.31	1884.96	1798.11	2527.79	1817.95	9433.47	0.903488	0.286164	0.0400832	0.0221662	0.195061	0.375294	yes	no	no	yes	no	yes	no
CTSD	ENSG00000117984	1509	cathepsin D	11	1752752	1764573	protein coding	-1	130.681	155.217	174.758	164.804	154.282	149.451	168.329	173.942	186.293	171.293	174.997	249.939	171.165	888.551	0.916031	0.250838	0.0264112	0.0200616	0.219383	0.422468	yes	no	no	yes	no	no	yes
MCOLN2	ENSG00000153898	255231	mucolipin TRP cation channel 2	1	84925583	84997113	protein coding	-1	46.4529	46.8374	45.6457	54.3852	49.2752	37.8692	35.2632	34.6892	38.671	36.6925	39.2235	26.3365	40.9451	211.129	0.9092	0.0555692	0.0249588	0.0195286	-0.340869	-0.394655	yes	no	no	yes	no	no	yes
ZNF347	ENSG00000197937	84671	zinc finger protein 347	19	53124072	53159075	protein coding	-1	20.2487	15.6125	17.9322	17.9453	16.9914	19.7917	16.7274	14.619	16.4772	15.1195	14.8117	8.52065	16.2331	83.6822	0.931281	0.474718	0.0443195	0.0170897	-0.149571	-0.419943	yes	no	no	yes	no	no	no
ACTB	ENSG00000075624	60	actin beta	7	5526409	5563902	protein coding	-1	5543.72	5559.31	6776.42	5976.33	6068.09	6124.83	6922.73	7011.93	6893.85	7338.87	6583.25	8268.38	6588.98	34154.5	0.905675	0.0877781	0.010532	0.0165696	0.238772	0.357681	yes	no	no	yes	no	yes	yes
MYADM	ENSG00000179820	91663	myeloid associated differentiation marker	19	53864763	53876435	protein coding	1	132.893	134.884	108.898	152.901	131.854	67.6347	158.533	164.774	125.765	138.288	170.06	231.607	143.174	743.032	0.709756	0.330167	0.0399267	-0.10348	0.271178	0.570689	yes	no	no	yes	yes	no	yes
KIF5C	ENSG00000168280	3800	kinesin family member 5C	2	148875227	149026759	protein coding	1	22.2906	20.8771	17.9322	20.3258	21.0694	20.8826	16.7274	21.0613	16.8135	10.6943	15.7717	8.77885	17.7687	91.4934	0.95261	0.430036	0.000423278	0.0115007	-0.160681	-0.733602	yes	no	no	yes	no	yes	no
REEP4	ENSG00000168476	80346	receptor accessory protein 4	8	22138020	22141951	protein coding	-1	27.7356	31.4065	34.8863	32.4114	28.0925	33.9732	33.4548	34.1937	43.715	36.1394	37.3035	49.8329	35.2621	183.109	0.97056	0.198142	0.029555	0.00742676	0.262812	0.437596	yes	no	no	yes	no	yes	yes
NKAP	ENSG00000101882	79576	NFKB activating protein	X	119920672	119943751	protein coding	-1	81.8456	74.4315	74.6633	85.3317	68.079	79.9461	68.5672	65.414	79.6958	63.6126	58.8353	49.8329	70.8546	365.827	0.969277	0.509956	0.0105061	0.00562157	-0.0984262	-0.381903	yes	no	no	yes	no	no	no
TTC12	ENSG00000149292	54970	tetratricopeptide repeat domain 12	11	113314579	113383544	protein coding	1	25.6937	21.9664	26.4093	22.7063	24.1278	27.4279	15.3711	18.3357	30.2642	12.3538	17.6917	20.1397	21.874	113.195	0.990126	0.416504	0.0464592	0.00314083	-0.212119	-0.519885	yes	no	no	yes	no	no	no
GSTP1	ENSG00000084207	2950	glutathione S-transferase pi 1	11	67583742	67586656	protein coding	1	64.8299	76.61	101.725	82.0356	80.4261	81.5045	87.5551	101.094	113.323	89.7952	93.3959	147.691	93.3321	485.2	0.991053	0.161184	0.0363222	0.00267049	0.334844	0.498202	yes	no	no	yes	no	yes	yes
BORCS5	ENSG00000165714	118426	BLOC-1 related complex subunit 5	12	12357078	12471233	protein coding	1	78.2723	64.8099	69.4466	78.1902	72.2702	63.427	46.8668	59.4672	60.5285	39.6427	60.7553	43.3778	61.4212	316.82	0.989062	0.0719877	0.00540907	0.00251249	-0.337348	-0.519696	yes	no	no	yes	no	no	no
THADA	ENSG00000115970	63892	THADA armadillo repeat containing	2	43230851	43596038	protein coding	-1	156.715	163.931	114.114	162.789	156.321	118.594	109.557	125.872	106.261	103.624	125.351	81.3334	127.039	654.478	0.99347	0.079617	0.0170525	0.00153021	-0.331351	-0.449776	yes	no	no	yes	no	no	no
RBM4	ENSG00000173933	5936	RNA binding motif protein 4	11	66638667	66668374	protein coding	1	146.505	134.158	100.42	142.464	130.721	110.179	112.42	118.439	90.7927	101.411	114.516	56.2879	113.193	582.581	0.995316	0.315426	0.0454979	0.00131818	-0.227098	-0.452031	yes	no	no	yes	no	no	no
RAB32	ENSG00000118508	10981	RAB32, member RAS oncogene family	6	146543833	146554953	protein coding	1	15.144	15.9755	15.6499	14.283	19.257	13.0906	21.5497	17.8402	16.4772	19.9135	19.0632	31.5006	18.312	95.1487	0.99881	0.249829	0.0107135	0.000368619	0.28935	0.625629	yes	no	no	yes	no	yes	yes
BRI3	ENSG00000164713	25798	brain protein I3	7	98252379	98310441	protein coding	1	47.3037	46.6558	55.7529	51.6385	48.2557	49.2455	64.197	64.6706	50.7766	62.6907	66.5155	56.8043	55.3756	286.456	0.993396	0.0305612	0.00743595	-0.00113503	0.301755	0.36755	yes	no	no	yes	no	yes	no
ACTN4	ENSG00000130402	81	actinin alpha 4	19	38647649	38731589	protein coding	1	268.168	286.471	343.647	290.238	289.647	320.563	318.423	348.131	384.356	367.294	321.468	434.037	331.037	1717.42	0.993829	0.149899	0.0309573	-0.00132447	0.24714	0.369537	yes	no	no	yes	no	no	yes
ZNF250	ENSG00000196150	58500	zinc finger protein 250	8	144876497	144902168	protein coding	-1	19.0576	24.1449	27.7134	22.1569	20.8428	27.4279	17.7823	16.1057	26.5653	16.9634	15.2231	16.7831	20.8972	108.074	0.989807	0.344902	0.0349005	-0.00283153	-0.217467	-0.48479	yes	no	no	yes	no	no	no
PCTP	ENSG00000141179	58488	phosphatidylcholine transfer protein	17	55751051	55842830	protein coding	1	13.9529	13.2524	16.302	16.8466	13.933	12.4672	19.4399	17.3446	10.7606	19.5448	20.2975	16.7831	15.9104	82.2532	0.985386	0.358957	0.0365055	-0.00388517	0.200591	0.442337	yes	no	no	yes	no	no	no
COA1	ENSG00000106603	55744	cytochrome c oxidase assembly factor 1	7	43608456	43729717	protein coding	-1	61.0864	49.0159	44.6675	50.5398	54.939	49.713	40.3869	55.5028	35.3083	32.636	42.9265	18.5905	44.6094	229.44	0.986683	0.357258	0.00562003	-0.00399701	-0.223966	-0.675946	yes	no	no	yes	no	yes	no
SLC25A5	ENSG00000005022	292	solute carrier family 25 member 5	X	119468422	119471396	protein coding	1	86.2697	104.567	88.683	95.9524	103.195	80.5694	118.599	113.236	101.553	111.921	110.813	124.453	103.318	535.055	0.973451	0.0624763	0.0156838	-0.00486009	0.274552	0.353189	yes	no	no	yes	no	no	yes
SH3PXD2A	ENSG00000107957	9644	SH3 and PX domains 2A	10	103594027	103855584	protein coding	-1	76.911	73.8869	78.2497	60.2449	76.2349	92.1016	55.758	71.6085	74.6518	49.9682	59.1096	58.6117	68.9447	356.252	0.977602	0.375031	0.0303367	-0.00519924	-0.166995	-0.407023	yes	no	no	yes	no	no	yes
MSS51	ENSG00000166343	118490	MSS51 mitochondrial translational activator	10	73423579	73433561	protein coding	-1	22.1204	20.3325	14.9979	19.044	21.1827	17.7658	14.919	14.8668	18.1585	11.4318	16.7317	8.26244	16.6511	85.7726	0.97507	0.239177	0.00911588	-0.00691181	-0.273326	-0.606882	yes	no	no	yes	no	no	no
BBS9	ENSG00000122507	27241	Bardet-Biedl syndrome 9	7	33109557	33877180	protein coding	1	57.1728	55.0067	37.8207	51.4554	54.146	45.0378	35.5645	40.3882	41.0248	36.1394	41.1436	23.7545	43.2212	222.615	0.966798	0.0797818	0.00815787	-0.00818987	-0.354477	-0.532901	yes	no	no	yes	no	no	no
GTF2F1	ENSG00000125651	2962	general transcription factor IIF subunit 1	19	6379572	6393981	protein coding	-1	50.3665	58.6375	51.5144	47.61	52.5602	59.8427	63.7449	57.7328	63.5549	64.1658	57.3267	77.7186	58.7312	304.574	0.955253	0.198206	0.0415157	-0.0096287	0.223645	0.350179	yes	no	no	yes	no	yes	no
TRIR	ENSG00000123144	79002	telomerase RNA component interacting RNase	19	12730640	12734684	protein coding	-1	80.6545	86.5947	109.224	92.2901	91.0741	91.9458	92.2267	101.342	118.03	105.652	93.6702	191.844	104.546	544.24	0.969053	0.463074	0.0340308	-0.0102142	0.193881	0.557611	yes	no	no	yes	no	yes	no
ZNF385A	ENSG00000161642	25946	zinc finger protein 385A	12	54369133	54391298	protein coding	-1	67.8927	74.4315	78.9018	71.7812	88.0156	59.9985	84.0891	106.05	73.3067	94.2205	109.03	104.83	84.379	436.933	0.954212	0.127853	0.00323525	-0.0102148	0.273007	0.522881	yes	no	no	yes	no	no	yes
CCR2	ENSG00000121807	729230	C-C motif chemokine receptor 2	3	46353864	46360940	protein coding	1	104.647	120.361	115.092	105.291	142.275	91.1666	177.22	148.916	114.668	168.712	160.186	202.43	137.58	713.567	0.960297	0.0558599	0.000775547	-0.0102397	0.394388	0.690073	yes	no	no	yes	no	yes	yes
MID1IP1	ENSG00000165175	58526	MID1 interacting protein 1	X	38801440	38806537	protein coding	1	37.945	44.4774	41.4071	38.2711	43.2715	41.6093	47.9217	45.5915	55.4844	42.224	48.0008	77.4604	46.972	244.182	0.960673	0.219832	0.035762	-0.0113796	0.285439	0.483912	yes	no	no	yes	no	no	no
HCK	ENSG00000101336	3055	HCK proto-oncogene, Src family tyrosine kinase	20	32052197	32101856	protein coding	1	170.327	197.153	240.944	186.228	204.803	214.436	226.799	264.381	239.424	236.565	227.798	343.666	229.377	1191	0.954736	0.163568	0.0231991	-0.0115182	0.283332	0.460562	yes	no	no	yes	no	yes	yes
ZNF891	ENSG00000214029	101060200	zinc finger protein 891	12	133104779	133130274	protein coding	-1	63.2985	52.8282	44.3415	59.1462	51.5407	50.1806	41.1403	41.6271	46.0689	37.43	49.2351	31.7588	47.383	244.326	0.948074	0.0901109	0.0277288	-0.0115549	-0.309868	-0.399203	yes	no	no	yes	no	yes	no
CYP2R1	ENSG00000186104	120227	cytochrome P450 family 2 subfamily R member 1	11	14877440	14892231	protein coding	-1	28.9267	23.6002	22.8228	25.453	23.9013	26.337	21.5497	22.548	16.4772	19.176	20.9832	17.2995	22.4229	115.634	0.942353	0.0995981	0.0404774	-0.0119216	-0.289947	-0.35399	yes	no	no	yes	no	yes	no
FOCAD	ENSG00000188352	54914	focadhesin	9	20658309	20995955	protein coding	1	68.7435	66.4437	46.9498	67.0202	61.509	53.4532	55.0045	53.7683	51.4492	47.3868	54.9952	29.9514	54.7229	281.89	0.942587	0.397435	0.0361636	-0.0143454	-0.171554	-0.424131	yes	no	no	yes	no	no	no
SETMAR	ENSG00000170364	6419	SET domain and mariner transposase fusion gene	3	4303332	4317265	protein coding	1	19.0576	20.514	18.5843	20.3258	19.7101	17.7658	12.3572	17.3446	16.4772	12.1694	17.5546	9.81165	16.806	86.619	0.932606	0.117437	0.0223581	-0.0173789	-0.341664	-0.493146	yes	no	no	yes	no	no	no
TSHZ2	ENSG00000182463	128553	teashirt zinc finger homeobox 2	20	52972358	53495330	protein coding	1	46.1126	37.2158	33.5822	30.214	35.7953	49.8689	26.6734	32.707	27.5741	22.3105	33.7377	19.3651	32.9297	169.641	0.927268	0.0816182	0.0131791	-0.0212123	-0.416069	-0.589669	yes	no	no	yes	no	yes	no
ZNF789	ENSG00000198556	285989	zinc finger protein 789	7	99472890	99503650	protein coding	1	49.6859	50.2867	45.3196	54.5683	47.1229	42.5444	41.1403	40.3882	49.0953	29.1327	40.0464	35.89	43.7684	226.074	0.896886	0.398676	0.0125855	-0.0216154	-0.144928	-0.428083	yes	no	no	yes	no	no	no
YIPF4	ENSG00000119820	84272	Yip1 domain family member 4	2	32277904	32316594	protein coding	1	166.414	167.743	169.541	188.059	168.442	141.347	125.983	122.403	156.029	121.325	131.522	127.035	148.82	768.828	0.877872	0.0476786	0.0151123	-0.0228509	-0.298594	-0.364805	yes	no	no	yes	no	no	no
GNAI2	ENSG00000114353	2771	G protein subunit alpha i2	3	50226292	50259362	protein coding	1	485.799	488.162	556.225	482.142	523.676	505.39	570.088	638.777	613.019	611.419	571.073	747.493	566.105	2935.79	0.874528	0.066629	0.0095451	-0.0233072	0.271174	0.382574	yes	no	no	yes	no	yes	yes
SYNE2	ENSG00000054654	23224	spectrin repeat containing nuclear envelope protein 2	14	63761899	64226433	protein coding	1	1879.73	1881.48	1652.7	2116.45	1725.31	1503.24	1364.41	1430.68	1376.01	1408.51	1431.11	842.253	1550.99	7989.76	0.898374	0.0558504	0.00488615	-0.0237559	-0.35601	-0.5239	yes	no	no	yes	no	no	yes
ASH1L	ENSG00000116539	55870	ASH1 like histone lysine methyltransferase	1	155335268	155563162	protein coding	-1	509.791	492.337	358.645	497.524	467.718	377.445	385.785	410.572	280.449	365.819	399.093	203.721	395.741	2036.36	0.917203	0.169696	0.0491195	-0.0241977	-0.320342	-0.458772	yes	no	no	yes	no	no	no
ANKH	ENSG00000154122	56172	ANKH inorganic pyrophosphate transport regulator	5	14704800	14871778	protein coding	-1	163.011	159.574	131.068	147.957	137.97	162.386	122.366	125.625	117.694	103.071	130.699	81.3334	131.896	679.8	0.876333	0.0668827	0.00231795	-0.0246137	-0.293785	-0.487354	yes	no	no	yes	no	yes	no
FBXO22	ENSG00000167196	26263	F-box protein 22	15	75903876	75942511	protein coding	1	58.1937	56.459	38.1467	53.2865	56.8647	41.1418	47.3189	36.9192	30.2642	42.4084	41.555	22.2053	43.7303	224.99	0.917616	0.112152	0.0471803	-0.0252031	-0.394547	-0.490532	yes	no	no	yes	no	yes	no
GSDMB	ENSG00000073605	55876	gasdermin B	17	39904595	39919854	protein coding	-1	36.9241	37.7604	35.8645	39.5529	33.4165	36.3108	27.2762	30.9725	35.6445	27.6577	28.6634	22.2053	32.6874	168.7	0.857395	0.145392	0.00589396	-0.0279135	-0.237371	-0.446247	yes	no	no	yes	no	no	no
MYH10	ENSG00000133026	4628	myosin heavy chain 10	17	8474207	8631376	protein coding	-1	33.521	35.2188	26.4093	35.7075	29.3385	29.1421	19.1385	28.7425	27.9103	15.8571	31.5434	15.7503	27.3566	140.962	0.913267	0.214306	0.0371523	-0.0279538	-0.326727	-0.546802	yes	no	no	yes	no	no	no
CFL1	ENSG00000172757	1072	cofilin 1	11	65823022	65862026	protein coding	-1	422.5	458.752	570.571	499.905	479.272	450.067	500.466	523.312	588.135	570.301	521.563	732.517	526.447	2732.2	0.874934	0.350992	0.0392003	-0.028883	0.171398	0.378415	yes	no	no	yes	no	yes	no
CEBPB	ENSG00000172216	1051	CCAAT enhancer binding protein beta	20	50190830	50192668	protein coding	1	73.1676	95.8533	131.72	100.164	82.8049	105.192	113.324	116.704	150.985	122.8	111.773	207.594	117.674	612.844	0.814539	0.196467	0.0294472	-0.0659982	0.363991	0.611933	yes	no	no	yes	yes	yes	yes
APP	ENSG00000142192	351	amyloid beta precursor protein	21	25880535	26171128	protein coding	-1	88.3115	88.047	118.679	80.9369	111.124	97.8677	113.626	106.298	129.464	106.021	105.19	211.467	113.086	588.853	0.916901	0.341016	0.0382441	-0.029068	0.265911	0.576816	yes	no	no	yes	no	no	yes
DOK3	ENSG00000146094	79930	docking protein 3	5	177501904	177511274	protein coding	-1	74.3587	83.6901	116.396	80.9369	91.867	96.7768	101.871	112.492	139.888	100.49	101.076	185.905	107.146	557.806	0.915177	0.153402	0.0423685	-0.0290992	0.390751	0.554099	yes	no	no	yes	no	yes	no
CD4	ENSG00000010610	920	CD4 molecule	12	6786858	6820799	protein coding	1	239.411	251.978	277.134	231.275	287.269	236.566	308.477	307.991	314.748	295.199	301.582	425.516	289.762	1504.12	0.866439	0.100677	0.0105633	-0.030385	0.297181	0.461783	yes	no	no	yes	no	yes	yes
ZNF780B	ENSG00000128000	163131	zinc finger protein 780B	19	40028260	40056231	protein coding	-1	98.1807	86.0501	74.3372	86.4304	91.1874	76.9851	78.5133	77.3074	59.5196	64.7189	77.3499	49.5747	76.6796	395.074	0.853528	0.156583	0.0221458	-0.0312654	-0.244491	-0.393239	yes	no	no	yes	no	yes	no
STARD9	ENSG00000159433	57519	StAR related lipid transfer domain containing 9	15	42575606	42720998	protein coding	1	68.233	62.0868	77.9237	81.3032	64.5674	58.4401	54.4017	61.4495	89.7839	51.4433	54.4467	44.6688	64.0623	331.092	0.879109	0.996964	0.0449231	-0.0317204	-0.000802119	-0.423652	yes	no	no	yes	no	no	no
ZNF782	ENSG00000196597	158431	zinc finger protein 782	9	96816269	96875623	protein coding	-1	40.8377	35.4004	22.8228	33.327	36.7015	27.8954	29.386	31.9636	21.8575	24.1544	29.7605	13.9429	29.0041	149.188	0.897919	0.352536	0.047351	-0.0322879	-0.239152	-0.509564	yes	no	no	yes	no	yes	no
ZNF407	ENSG00000215421	55628	zinc finger protein 407	18	74597870	75065671	protein coding	1	157.736	155.58	146.718	162.606	155.528	133.555	120.708	133.553	135.516	108.418	137.557	99.4075	137.24	708.121	0.809762	0.110691	0.00753422	-0.0331328	-0.223017	-0.372328	yes	no	no	yes	no	no	no
YBX3	ENSG00000060138	8531	Y-box binding protein 3	12	10699089	10723323	protein coding	-1	54.11	52.8282	62.9258	58.5969	57.5443	50.0247	61.1831	69.874	75.9968	60.8469	67.064	93.7271	63.7268	330.918	0.867633	0.127388	0.0297061	-0.0331886	0.305732	0.432537	yes	no	no	yes	no	yes	no
RAD51D	ENSG00000185379	5892	RAD51 paralog D	17	35092221	35121522	protein coding	-1	62.6178	59.1821	49.2321	60.0618	58.224	50.0247	46.264	49.556	64.2274	39.6427	48.6866	40.2794	52.3332	270.297	0.836812	0.594385	0.0317422	-0.0351308	-0.092825	-0.374048	yes	no	no	yes	no	no	yes
SHKBP1	ENSG00000160410	92799	SH3KBP1 binding protein 1	19	40576853	40591399	protein coding	1	149.738	147.774	190.734	158.028	157.794	161.918	167.726	186.083	199.744	171.846	183.775	260.783	177.995	924.176	0.856841	0.305743	0.0488469	-0.0354508	0.201959	0.387107	yes	no	no	yes	no	yes	no
CD93	ENSG00000125810	22918	CD93 molecule	20	23079360	23086324	protein coding	-1	207.081	241.267	307.13	216.992	276.394	190.904	329.424	295.602	307.35	298.15	313.514	508.915	291.06	1513.96	0.541091	0.186866	0.0107799	-0.149386	0.322865	0.622711	yes	no	no	yes	yes	yes	yes
RFT1	ENSG00000163933	91869	RFT1 homolog	3	53088483	53130453	protein coding	-1	38.966	29.0464	36.1905	32.5945	33.7563	35.3757	32.2492	31.9636	36.9896	22.8637	31.9548	21.1725	31.9269	164.802	0.840445	0.885294	0.0313891	-0.0362771	-0.0267329	-0.400203	yes	no	no	yes	no	no	no
ZNF700	ENSG00000196757	90592	zinc finger protein 700	19	11925068	11950773	protein coding	1	81.3351	80.2408	59.6654	83.3174	79.8597	53.7649	51.6892	59.9628	44.7238	47.3868	56.7781	23.7545	60.2065	309.505	0.887495	0.0649755	0.00397287	-0.0366135	-0.483971	-0.754897	yes	no	no	yes	no	no	no
LILRA6	ENSG00000244482	79168	leukocyte immunoglobulin like receptor A6	19	54236590	54242790	protein coding	-1	41.178	48.8343	56.405	45.9619	45.7636	50.1806	58.6212	62.6884	49.7678	63.2439	63.6354	68.1652	54.5371	282.588	0.804978	0.0985091	0.00256063	-0.0382532	0.259744	0.465874	yes	no	no	yes	no	yes	no
LRIG2	ENSG00000198799	9860	leucine rich repeats and immunoglobulin like domains 2	1	113073198	113132260	protein coding	1	116.047	99.8471	84.7705	107.306	104.781	82.5953	77.9105	90.192	76.3331	77.6259	88.8701	60.4191	88.8914	458.193	0.819018	0.0973741	0.0309801	-0.0385825	-0.284426	-0.368283	yes	no	no	yes	no	no	no
TNRC6B	ENSG00000100354	23112	trinucleotide repeat containing adaptor 6B	22	40044817	40335808	protein coding	1	691.008	699.475	552.965	671.484	680.337	542.636	526.084	613.751	485.236	490.647	602.616	347.797	575.336	2963.99	0.818672	0.19297	0.0308591	-0.0421244	-0.239737	-0.397376	yes	no	no	yes	no	yes	no
ZNF236	ENSG00000130856	7776	zinc finger protein 236	18	76822557	76972901	protein coding	1	115.367	107.653	94.5517	112.799	107.159	90.0757	85.8974	108.528	86.4212	80.0228	99.2932	60.1609	95.6607	493.042	0.807099	0.359915	0.0372332	-0.0427217	-0.162253	-0.368463	yes	no	no	yes	no	no	no
HERC1	ENSG00000103657	8925	HECT and RLD domain containing E3 ubiquitin protein ligase family member 1	15	63608618	63833948	protein coding	-1	783.063	804.405	677.186	810.834	744.904	647.36	602.337	658.6	659.088	563.479	651.851	488.259	674.281	3478.78	0.730475	0.0995292	0.00493205	-0.0454902	-0.218273	-0.372269	yes	no	no	yes	no	no	no
MSN	ENSG00000147065	4478	moesin	X	65588377	65741931	protein coding	1	1189.23	1297.47	1507.29	1302.32	1294.63	1290.2	1480.3	1446.79	1641.67	1633.28	1387.09	2105.12	1464.61	7603.78	0.803027	0.241288	0.0249013	-0.0456026	0.214331	0.410054	yes	no	no	yes	no	yes	no
NELL2	ENSG00000184613	4753	neural EGFL like 2	12	44508275	44921848	protein coding	-1	92.5655	81.6931	68.1425	65.3721	81.3323	89.2965	62.3887	66.9006	56.4932	38.9051	60.0696	49.0583	67.6848	348.939	0.806555	0.0544446	0.00044395	-0.0459322	-0.367819	-0.671665	yes	no	no	yes	no	yes	no
FAM32A	ENSG00000105058	26017	family with sequence similarity 32 member A	19	16185380	16192046	protein coding	1	42.8796	43.3881	51.5144	40.2854	46.2167	46.2846	52.5933	62.9362	46.7414	58.4499	54.721	67.3906	51.1168	264.952	0.775602	0.115825	0.00828154	-0.0473492	0.264676	0.437601	yes	no	no	yes	no	yes	no
ZBTB25	ENSG00000089775	7597	zinc finger and BTB domain containing 25	14	64449106	64505213	protein coding	-1	182.068	151.768	127.482	144.844	150.204	153.658	132.915	136.527	132.826	113.028	142.22	94.5017	138.503	714.273	0.762185	0.25628	0.0231125	-0.0477716	-0.181224	-0.361859	yes	no	no	yes	no	yes	no
H2AC6	ENSG00000180573	8334	H2A clustered histone 6	6	26124145	26139116	protein coding	1	93.7566	62.8129	71.7289	71.7812	85.8634	64.0503	97.6518	95.6431	73.3067	91.0859	91.8873	104.572	83.6783	433.27	0.799005	0.198828	0.0467879	-0.0479533	0.24363	0.374375	yes	no	no	yes	no	no	no
FZD1	ENSG00000157240	8321	frizzled class receptor 1	7	91264433	91271326	protein coding	1	16.6754	17.7909	22.1708	17.3959	18.8039	17.7658	25.0157	22.7958	23.2026	28.9484	23.7261	30.726	22.0848	114.619	0.796609	0.0500031	0.000934643	-0.0483071	0.37336	0.611866	yes	no	no	yes	no	yes	yes
FARS2	ENSG00000145982	10667	phenylalanyl-tRNA synthetase 2, mitochondrial	6	5261044	5829192	protein coding	1	28.2461	24.6895	27.0614	28.0166	25.9403	23.6877	17.4809	21.8047	27.5741	16.4102	19.6118	20.1397	23.3886	120.879	0.79853	0.176396	0.0167491	-0.0483235	-0.268167	-0.47162	yes	no	no	yes	no	no	no
TMA7B	ENSG00000225528	112268293	translation machinery associated 7 homolog B	22	39960397	39964905	protein coding	1	25.3534	26.3233	19.5624	25.453	26.1668	17.9216	16.426	16.3535	27.9103	15.3039	20.1604	11.8773	20.7343	106.97	0.846663	0.350686	0.0341712	-0.0484887	-0.241071	-0.547139	yes	no	no	yes	no	no	no
ACO1	ENSG00000122729	48	aconitase 1	9	32384603	32454769	protein coding	1	67.8927	64.9914	56.405	66.8371	66.04	51.2714	55.1552	62.6884	55.4844	45.543	52.6638	33.8244	56.5664	291.559	0.76413	0.499928	0.00489965	-0.0497563	-0.114279	-0.47757	yes	no	no	yes	no	no	no
CUBN	ENSG00000107611	8029	cubilin	10	16823966	17129811	protein coding	-1	49.856	50.4682	36.5165	45.7788	45.9901	41.4535	30.5915	38.9015	32.9544	21.3886	39.0864	18.5905	37.6313	193.672	0.830182	0.0861257	0.00168402	-0.0498188	-0.408061	-0.747538	yes	no	no	yes	no	yes	no
AGO3	ENSG00000126070	192669	argonaute RISC catalytic component 3	1	35930718	36072500	protein coding	1	212.526	199.15	137.915	202.159	178.863	152.256	140.148	159.075	129.127	143.82	162.654	96.3091	159.5	821.484	0.803386	0.094048	0.0425896	-0.0505131	-0.342198	-0.413497	yes	no	no	yes	no	yes	no
R3HCC1L	ENSG00000166024	27291	R3H domain and coiled-coil containing 1 like	10	98134624	98244897	protein coding	1	64.1492	65.8991	50.8623	58.78	66.833	50.0247	48.8259	65.414	48.759	47.7556	50.4695	28.144	53.8264	277.192	0.803545	0.509554	0.0222755	-0.0513325	-0.138194	-0.479296	yes	no	no	yes	no	no	no
ZNF460	ENSG00000197714	10794	zinc finger protein 460	19	57280051	57294069	protein coding	1	106.348	95.4902	117.701	97.4173	107.159	103.79	85.1439	90.192	98.5269	64.9033	85.9901	69.7144	93.5313	482.913	0.721873	0.171477	0.00101814	-0.0518345	-0.202988	-0.487371	yes	no	no	yes	no	no	no
SLC24A1	ENSG00000074621	9187	solute carrier family 24 member 1	15	65611366	65660995	protein coding	1	42.8796	40.665	34.8863	41.2009	41.2325	32.7265	29.5367	32.4592	30.9368	26.9201	34.4235	18.8487	33.893	174.591	0.780955	0.0787125	0.00751012	-0.0519722	-0.340872	-0.515159	yes	no	no	yes	no	no	no
RPS6KA5	ENSG00000100784	9252	ribosomal protein S6 kinase A5	14	90847861	91060641	protein coding	-1	131.021	126.534	82.8143	118.476	120.639	90.8549	84.8425	104.563	83.731	73.385	100.527	62.4847	98.3227	506.457	0.79949	0.153883	0.0209178	-0.0533537	-0.302598	-0.489257	yes	no	no	yes	no	no	no
IL3RA	ENSG00000185291	3563	interleukin 3 receptor subunit alpha	X	1336616	1382689	protein coding	1	31.4791	26.6864	30.9738	24.7206	26.1668	35.0641	25.7692	25.5214	24.5477	18.8072	24.9604	21.1725	26.3224	135.915	0.769839	0.272331	0.0309877	-0.0534086	-0.208852	-0.407969	yes	no	no	yes	no	no	no
MTRFR	ENSG00000130921	91574	mitochondrial translation release factor in rescue	12	123233385	123258079	protein coding	1	39.8168	38.1235	36.8426	40.8347	33.0767	37.7133	31.0436	35.6803	35.6445	25.9982	30.4462	29.9514	34.5977	178.738	0.722189	0.313197	0.017806	-0.0540484	-0.159957	-0.373775	yes	no	no	yes	no	no	no
KDM4C	ENSG00000107077	23081	lysine demethylase 4C	9	6757641	7175648	protein coding	1	212.186	201.328	185.517	211.681	199.366	168.463	161.849	185.587	173.179	148.245	174.312	117.223	178.245	919.185	0.708652	0.209819	0.00579226	-0.05465	-0.185267	-0.407103	yes	no	no	yes	no	no	no
NVL	ENSG00000143748	4931	nuclear VCP like	1	224227334	224330189	protein coding	-1	41.5183	45.3851	40.7551	43.9477	44.4043	35.0641	34.6604	38.4059	29.928	30.239	39.0864	21.9471	37.1118	191.182	0.764057	0.129456	0.0219406	-0.055411	-0.289198	-0.434041	yes	no	no	yes	no	no	no
PECAM1	ENSG00000261371	5175	platelet and endothelial cell adhesion molecule 1	17	64319415	64413776	protein coding	-1	350.013	379.419	376.251	365.315	410.06	292.512	510.864	448.73	355.773	481.428	472.465	428.614	405.954	2099.75	0.718994	0.0846123	0.0196979	-0.0559829	0.26885	0.362849	yes	no	no	yes	no	yes	yes
ASPH	ENSG00000198363	444	aspartate beta-hydroxylase	8	61500556	61714640	protein coding	-1	51.3875	49.9236	45.9717	44.6801	48.0291	49.0897	39.6334	45.8393	36.9896	34.8487	43.7493	29.1768	43.2766	223.123	0.677429	0.108728	0.00945572	-0.062617	-0.251083	-0.40298	yes	no	no	yes	no	no	no
BBS4	ENSG00000140463	585	Bardet-Biedl syndrome 4	15	72686179	72738475	protein coding	1	20.2487	21.6033	12.7156	16.8466	18.1242	18.545	15.8232	18.5835	14.4596	13.6444	14.2631	9.81165	16.2224	83.5761	0.753064	0.416345	0.0158147	-0.0627241	-0.170377	-0.507445	yes	no	no	yes	no	no	no
FAM177A1	ENSG00000151327	283635	family with sequence similarity 177 member A1	14	35045117	35116630	protein coding	1	22.2906	19.7879	20.2145	19.7764	21.4092	18.545	19.4399	16.3535	16.8135	14.7508	16.7317	14.2011	18.3595	94.7489	0.699176	0.230529	0.0223298	-0.0644266	-0.213511	-0.402925	yes	no	no	yes	no	yes	no
CST3	ENSG00000101439	1471	cystatin C	20	23626706	23638473	protein coding	-1	168.456	214.036	248.117	207.47	249.321	148.983	263.268	285.938	289.864	279.896	273.879	411.573	253.4	1317.2	0.786091	0.0693319	0.00503432	-0.0644731	0.431827	0.665736	yes	no	no	yes	no	yes	yes
MCCC1	ENSG00000078070	56922	methylcrotonyl-CoA carboxylase subunit 1	3	183015218	183116075	protein coding	-1	34.7121	34.8557	32.278	35.7075	32.9634	29.4538	25.7692	28.9903	31.9456	28.3952	25.3719	20.6561	30.0916	155.288	0.680455	0.156356	0.0122528	-0.0647221	-0.233965	-0.40997	yes	no	no	yes	no	no	no
RTL5	ENSG00000242732	340526	retrotransposon Gag like 5	X	72127110	72131915	protein coding	-1	35.2225	40.665	44.9936	41.0178	31.4908	43.1678	26.372	41.8748	47.0777	24.7075	29.8977	23.7545	35.8535	185.209	0.767983	0.800608	0.0121828	-0.0663227	-0.0577254	-0.576705	yes	no	no	yes	no	yes	yes
C2CD3	ENSG00000168014	26005	C2 domain containing 3 centriole elongation regulator	11	74012718	74171210	protein coding	-1	122.853	118.727	105.963	120.124	111.351	102.231	92.3774	108.28	89.1113	90.9015	106.699	63.7757	102.7	529.303	0.683652	0.137102	0.0240136	-0.0664052	-0.24593	-0.371934	yes	no	no	yes	no	no	no
TSEN2	ENSG00000154743	80746	tRNA splicing endonuclease subunit 2	3	12484421	12541549	protein coding	1	17.356	17.7909	17.6062	18.6778	19.3702	12.3114	14.0148	16.849	16.8135	11.6162	14.126	11.6191	15.6793	80.9271	0.74042	0.50447	0.0361166	-0.0674505	-0.142635	-0.448123	yes	no	no	yes	no	no	no
ZNF440	ENSG00000171295	126070	zinc finger protein 440	19	11814273	11835216	protein coding	1	24.8429	27.9572	26.0832	27.6504	25.3739	22.5968	21.8511	23.0436	18.8311	19.3604	24.0004	15.2339	23.0687	118.921	0.695278	0.123964	0.0402955	-0.0676484	-0.280886	-0.368729	yes	no	no	yes	no	no	no
FCN1	ENSG00000085265	2219	ficolin 1	9	134903232	134917912	protein coding	-1	1037.45	1187.27	1539.24	1038.08	1439.17	1133.58	1672.14	1636.34	1472.52	1546.99	1634.91	2517.98	1487.97	7734.96	0.7695	0.118456	0.00491789	-0.0678455	0.361556	0.651053	yes	no	no	yes	no	yes	yes
CNST	ENSG00000162852	163882	consortin, connexin sorting protein	1	246566444	246668595	protein coding	1	119.28	106.746	98.7903	96.3186	125.397	89.1406	110.009	109.767	99.1994	82.7886	98.196	66.0996	100.144	516.45	0.677902	0.961948	0.0342627	-0.0689095	-0.00799871	-0.355185	yes	no	no	yes	no	no	no
MEAK7	ENSG00000140950	57707	MTOR associated protein, eak-7 homolog	16	84476355	84554033	protein coding	-1	23.822	20.8771	24.127	24.7206	21.8623	19.1684	14.7683	23.5391	27.5741	15.1195	17.006	13.4265	20.5009	105.872	0.752622	0.755581	0.017488	-0.0694663	-0.0706603	-0.54434	yes	no	no	yes	no	no	no
SNED1	ENSG00000162804	25992	sushi, nidogen and EGF like domains 1	2	240998618	241095568	protein coding	1	98.1807	87.8655	113.136	83.3174	81.6722	120.776	64.9505	82.0152	106.597	49.9682	69.5326	73.5874	85.9666	444.571	0.772776	0.365784	0.0158156	-0.0695021	-0.219398	-0.585793	yes	no	no	yes	no	no	no
TSSK4	ENSG00000139908	283629	testis specific serine kinase 4	14	24205696	24208362	protein coding	1	17.5262	19.2433	24.7791	22.3401	17.218	18.7008	19.5906	24.778	18.8311	11.8006	14.9488	15.2339	18.7492	96.8492	0.728545	0.708461	0.0193293	-0.0697492	0.0773877	-0.492912	yes	no	no	yes	no	no	no
BST1	ENSG00000109743	683	bone marrow stromal cell antigen 1	4	15703065	15738313	protein coding	1	26.2042	28.3203	28.6916	28.1997	34.6625	16.3632	44.305	37.9104	19.1673	38.9051	39.7721	49.0583	32.63	169.107	0.803241	0.287211	0.0228507	-0.0730152	0.313732	0.663886	yes	no	no	yes	no	yes	yes
SMG6	ENSG00000070366	23293	SMG6 nonsense mediated mRNA decay factor	17	2059839	2303785	protein coding	-1	94.0969	88.9547	117.375	97.6004	85.4103	103.166	60.731	89.2008	120.048	57.5279	68.9841	80.0424	88.5948	458.493	0.760547	0.58197	0.0438255	-0.0741445	-0.134824	-0.493936	yes	no	no	yes	no	no	no
FAN1	ENSG00000198690	22909	FANCD2 and FANCI associated nuclease 1	15	30890559	30943108	protein coding	1	56.6623	58.0929	52.1665	50.1736	53.1265	56.1025	46.4147	49.3082	46.7414	44.9898	45.9437	36.1482	49.6559	256.229	0.551669	0.100477	0.00733517	-0.0751991	-0.217078	-0.350595	yes	no	no	yes	no	no	no
PRKCQ	ENSG00000065675	5588	protein kinase C theta	10	6427143	6580301	protein coding	-1	128.469	115.097	104.985	119.574	107.612	105.971	100.063	97.6254	94.1554	92.561	97.5103	72.8128	103.036	531.48	0.549337	0.0641	0.00429174	-0.0756733	-0.23963	-0.367438	yes	no	no	yes	no	no	no
CD74	ENSG00000019582	972	CD74 molecule	5	150401637	150412969	protein coding	-1	1613.77	1583.21	1780.83	1414.38	2004.88	1319.5	2046.92	2428	1707.91	2119.5	2164.84	2096.34	1856.67	9608.92	0.65435	0.059416	0.0216817	-0.0779747	0.328394	0.399829	yes	no	no	yes	no	yes	yes
ZNF346	ENSG00000113761	23567	zinc finger protein 346	5	177022696	177081189	protein coding	1	35.9032	37.5788	31.2999	36.2568	37.2679	26.4928	29.8381	35.4326	34.972	27.4733	27.5662	24.0127	32.0079	165.226	0.642215	0.717892	0.0335921	-0.0785397	-0.0630322	-0.37086	yes	no	no	yes	no	yes	no
CENATAC	ENSG00000186166	338657	centrosomal AT-AC splicing factor	11	118998138	119015793	protein coding	1	34.5419	34.4926	40.103	36.0737	29.5651	37.7133	25.9199	31.9636	37.9984	23.2324	28.8005	27.8857	32.3575	167.298	0.669538	0.357676	0.0374912	-0.0802205	-0.178259	-0.401673	yes	no	no	yes	no	no	no
ERFL	ENSG00000268041	390937	ETS repressor factor like	19	41907704	41928449	protein coding	-1	24.1623	23.9633	24.453	20.1427	20.6163	28.0512	16.2753	20.318	25.5565	14.1976	15.7717	18.5905	21.0082	108.635	0.703596	0.299504	0.0133347	-0.0807232	-0.228695	-0.545978	yes	no	no	yes	no	yes	yes
ERC1	ENSG00000082805	23085	ELKS/RAB6-interacting/CAST family member 1	12	990509	1495933	protein coding	1	129.49	125.626	146.392	128.181	129.248	122.335	97.9532	126.863	132.154	85.1856	104.916	100.699	119.087	615.385	0.591736	0.332365	0.00749566	-0.0834411	-0.152666	-0.420788	yes	no	no	yes	no	no	no
SMURF1	ENSG00000198742	57154	SMAD specific E3 ubiquitin protein ligase 1	7	99027440	99144108	protein coding	-1	89.3325	83.5085	76.9455	79.472	71.7038	86.0238	66.1561	73.5907	86.4212	55.1309	68.1612	64.2921	75.0615	387.917	0.592344	0.400979	0.0184102	-0.0835456	-0.133487	-0.37391	yes	no	no	yes	no	no	no
TNRC6C	ENSG00000078687	57690	trinucleotide repeat containing adaptor 6C	17	77958703	78108822	protein coding	1	204.699	193.703	189.43	202.525	180.449	174.385	163.205	171.959	165.108	155.805	165.534	115.932	173.561	895.234	0.510624	0.0957115	0.00260177	-0.0835886	-0.214611	-0.386835	yes	no	no	yes	no	yes	no
SCPEP1	ENSG00000121064	59342	serine carboxypeptidase 1	17	56978129	57006768	protein coding	1	57.343	70.2561	74.9893	64.0903	80.5394	46.4404	102.173	82.0152	77.6782	90.3484	88.5958	114.641	79.0925	410.407	0.696497	0.0747691	0.00808856	-0.0861542	0.394783	0.583373	yes	no	no	yes	no	yes	no
MFSD4B	ENSG00000173214	91749	major facilitator superfamily domain containing 4B	6	111259327	111445354	protein coding	1	145.484	118.364	131.068	141.365	131.287	100.829	89.9662	118.191	125.428	77.8102	110.539	91.6615	115.166	594.658	0.653861	0.245249	0.0198774	-0.086675	-0.226658	-0.453726	yes	no	no	yes	no	no	no
IL24	ENSG00000162892	11009	interleukin 24	1	206897443	206904139	protein coding	1	16.5052	16.1571	20.5405	13.9168	16.9914	18.545	12.6586	16.1057	17.1497	9.95676	14.4003	10.5863	15.2928	78.9592	0.677371	0.36145	0.0157218	-0.0872113	-0.20102	-0.533457	yes	no	no	yes	no	no	no
MIDN	ENSG00000167470	90007	midnolin	19	1248553	1259143	protein coding	1	167.775	166.472	215.513	174.509	159.38	184.982	195.454	192.03	214.203	251.5	188.438	255.619	197.156	1022.72	0.618627	0.387981	0.0275413	-0.0872254	0.151863	0.386001	yes	no	no	yes	no	no	no
F8A1	ENSG00000288722	8263	coagulation factor VIII associated 1	X	154886355	154888061	protein coding	1	42.8796	39.5758	37.4947	38.088	38.967	36.4666	43.5515	45.096	46.0689	44.9898	41.9664	65.8414	43.4155	225.38	0.651109	0.35377	0.0458055	-0.08737	0.181496	0.385242	yes	no	no	yes	no	no	no
ZMYND8	ENSG00000101040	23613	zinc finger MYND-type containing 8	20	47209214	47356889	protein coding	-1	130.681	133.614	127.156	128.547	124.83	116.257	105.639	124.386	111.305	97.9081	114.516	84.6901	116.627	601.78	0.466037	0.14404	0.00427248	-0.0890257	-0.182143	-0.354754	yes	no	no	yes	no	no	no
WDR20	ENSG00000140153	91833	WD repeat domain 20	14	102139503	102224847	protein coding	1	60.0655	57.7298	55.1008	57.6813	57.3178	48.3105	51.5385	59.2195	45.7326	45.1742	52.3895	31.5006	51.8134	267.045	0.591704	0.462648	0.0272775	-0.0894488	-0.125286	-0.375776	yes	no	no	yes	no	no	no
RAD52	ENSG00000002016	5893	RAD52 homolog, DNA repair protein	12	911736	990053	protein coding	-1	44.9215	47.0189	50.5363	51.0892	43.6113	39.5834	28.7832	40.3882	43.3787	28.764	39.3607	31.5006	40.7447	210.387	0.638422	0.0892378	0.0162161	-0.0894583	-0.333034	-0.468071	yes	no	no	yes	no	no	no
ZNF552	ENSG00000178935	79818	zinc finger protein 552	19	57803841	57814913	protein coding	-1	38.1152	39.0312	33.5822	39.0035	33.1899	32.7265	22.1525	32.2114	40.016	22.6793	29.3491	25.8201	32.3231	166.993	0.667234	0.267954	0.027697	-0.0894977	-0.236883	-0.46942	yes	no	no	yes	no	no	no
AFG2A	ENSG00000145375	166378	AFG2 AAA ATPase homolog A	4	122923070	123319433	protein coding	1	64.3194	52.1021	49.8842	57.4982	55.0522	44.7262	42.6473	52.2816	43.715	37.9832	45.9437	34.599	48.396	249.569	0.576207	0.135787	0.00775829	-0.0918145	-0.252291	-0.448264	yes	no	no	yes	no	no	no
SEMA4F	ENSG00000135622	10505	ssemaphorin 4F	2	74654228	74683853	protein coding	1	23.9922	24.871	27.7134	23.805	22.8818	24.9344	18.0837	24.5302	21.8575	16.0414	20.0232	17.2995	22.1694	114.465	0.587767	0.186504	0.00948643	-0.0924863	-0.237914	-0.464641	yes	no	no	yes	no	no	no
F8A3	ENSG00000277150	474384	coagulation factor VIII associated 3	X	155456914	155458620	protein coding	-1	34.7121	34.3111	36.1905	31.8621	34.6625	32.2589	36.4687	40.6359	45.0601	40.1958	36.0692	65.0667	38.9578	202.551	0.682594	0.314308	0.0388087	-0.0933472	0.231839	0.470227	yes	no	no	yes	no	no	no
SMG1	ENSG00000157106	23049	SMG1 nonsense mediated mRNA decay associated PI3K related kinase	16	18804860	18926408	protein coding	-1	1294.9	1323.97	995.075	1255.8	1171.84	969.95	987.67	1065.95	856.141	959.537	1096.2	589.474	1047.21	5393.19	0.641909	0.145461	0.0383256	-0.0937785	-0.29387	-0.418029	yes	no	no	yes	no	no	no
CTSA	ENSG00000064601	5476	cathepsin A	20	45890144	45898949	protein coding	1	82.0157	70.8007	72.0549	60.7943	71.364	79.011	96.4462	89.2008	88.7751	92.3766	94.7674	108.703	83.8591	434.762	0.524619	0.0424826	0.00361011	-0.095471	0.306821	0.435562	yes	no	no	yes	no	yes	no
F8A2	ENSG00000288709	474383	coagulation factor VIII associated 2	X	155382095	155383801	protein coding	1	34.7121	34.3111	36.1905	31.8621	34.6625	32.1031	36.4687	40.6359	45.0601	40.0114	35.9321	65.0667	38.918	202.346	0.67641	0.316072	0.0409526	-0.0956504	0.231881	0.467029	yes	no	no	yes	no	no	no
NPIPB2	ENSG00000234719	729978	nuclear pore complex interacting protein family member B2	16	11927259	11976643	protein coding	-1	61.0864	53.0098	49.5581	60.0618	54.8257	39.1159	35.4138	50.7949	41.3611	31.7141	47.7265	21.6889	45.5298	234.362	0.696965	0.166333	0.00909176	-0.095974	-0.346522	-0.653052	yes	no	no	yes	no	no	no
VPS13D	ENSG00000048707	55187	vacuolar protein sorting 13 homolog D	1	12230030	12512047	protein coding	1	537.016	521.021	529.164	544.951	506.005	439.781	395.882	454.677	470.441	340.374	425.425	308.034	456.064	2352.87	0.490209	0.0803931	0.000180777	-0.0963276	-0.245194	-0.525004	yes	no	no	yes	no	no	no
SYNE1	ENSG00000131018	23345	spectrin repeat containing nuclear envelope protein 1	6	152121687	152637801	protein coding	-1	1493.98	1566.87	1797.79	1906.78	1352.52	1286.31	1164.14	1243.86	1652.09	1249.76	1226.76	1021.19	1413.5	7301.32	0.596996	0.225055	0.0248072	-0.102805	-0.236069	-0.43667	yes	no	no	yes	no	no	yes
ZNF66	ENSG00000160229	7617	zinc finger protein 66	19	20776304	20809995	protein coding	1	37.7749	32.4957	28.0395	33.6932	33.3032	25.2461	23.3581	29.9814	23.5388	21.3886	28.6634	11.8773	27.4467	141.215	0.667631	0.16301	0.0119948	-0.103303	-0.344599	-0.619894	yes	no	no	yes	no	yes	no
GLMP	ENSG00000198715	112770	glycosylated lysosomal membrane protein	1	156290089	156295689	protein coding	-1	14.4634	15.0678	20.2145	13.7336	16.8782	14.4931	19.892	20.8135	16.8135	21.7574	20.8461	19.3651	17.8615	92.4614	0.58139	0.15951	0.0365041	-0.103711	0.270527	0.390777	yes	no	no	yes	no	yes	yes
STX8	ENSG00000170310	9482	syntaxin 8	17	9250471	9576591	protein coding	-1	23.1414	24.5079	23.801	24.1712	22.7685	19.7917	21.399	22.7958	20.8487	20.4667	16.8689	15.4921	21.3377	110.126	0.523822	0.497193	0.0216196	-0.103744	-0.116225	-0.392627	yes	no	no	yes	no	yes	no
CEP128	ENSG00000100629	145508	centrosomal protein 128	14	80476983	80959517	protein coding	-1	41.5183	41.3912	38.7988	41.7503	40.3263	31.7914	29.386	35.9281	34.972	29.1327	34.5606	23.2381	35.2328	181.71	0.537484	0.118501	0.0120916	-0.10417	-0.27388	-0.437034	yes	no	no	yes	no	no	no
EXOG	ENSG00000157036	9941	exo/endonuclease G	3	38496127	38542161	protein coding	1	32.8403	35.7634	33.2561	34.0594	34.7758	26.1812	23.5088	27.7514	29.2554	25.6294	27.9776	22.4635	29.4552	152.034	0.525695	0.0518567	0.028161	-0.104811	-0.337767	-0.374914	yes	no	no	yes	no	no	yes
RASGRF2	ENSG00000113319	5924	Ras protein specific guanine nucleotide releasing factor 2	5	80960363	81230162	protein coding	1	54.11	46.2928	35.8645	43.3983	48.0291	36.1549	31.9478	42.3704	27.9103	29.8703	43.475	19.6233	38.2539	196.809	0.671127	0.111538	0.0412419	-0.105098	-0.401788	-0.512819	yes	no	no	yes	no	yes	no
KCNC4	ENSG00000116396	3749	potassium voltage-gated channel subfamily C member 4	1	110210314	110283100	protein coding	1	40.1571	34.3111	27.3874	33.8763	33.5298	28.2071	21.399	29.7336	29.5917	15.6727	25.9205	25.8201	28.8005	148.714	0.639695	0.144947	0.0148891	-0.105496	-0.337996	-0.562885	yes	no	no	yes	no	no	no
TAMM41	ENSG00000144559	132001	TAM41 mitochondrial translocator assembly and maintenance homolog	3	11790442	11846919	protein coding	-1	29.6073	35.5819	21.5187	31.3127	27.6394	22.9085	24.1116	24.778	23.2026	17.8853	25.6462	15.7503	24.9952	128.802	0.6191	0.232475	0.0196048	-0.1055	-0.261912	-0.510587	yes	no	no	yes	no	no	no
GTF2IRD2B	ENSG00000174428	389524	GTF2I repeat domain containing 2B	7	75092573	75149817	protein coding	1	78.1021	77.6992	90.9653	73.063	72.0437	83.8421	56.8129	60.2106	81.3771	50.337	61.7154	58.0953	70.3553	363.648	0.529436	0.0930139	0.00569762	-0.109884	-0.299144	-0.490851	yes	no	no	yes	no	no	no
SERINC5	ENSG00000164300	256987	serine incorporator 5	5	80111651	80256048	protein coding	-1	210.314	219.664	161.39	174.692	210.014	165.502	148.286	169.729	144.259	122.431	182.952	127.81	169.754	875.312	0.53794	0.0612548	0.022855	-0.110349	-0.338088	-0.410044	yes	no	no	yes	no	no	no
LRBA	ENSG00000198589	987	LPS responsive beige-like anchor protein	4	150264435	151015727	protein coding	-1	496.689	434.607	344.625	433.434	437.473	314.486	340.726	378.36	275.068	321.382	393.058	182.032	362.662	1866.22	0.645244	0.157996	0.0481586	-0.111305	-0.342069	-0.478507	yes	no	no	yes	no	yes	no
BICD1	ENSG00000151746	636	BICD cargo adaptor 1	12	32106835	32383633	protein coding	1	33.521	27.9572	30.9738	26.5517	28.4323	30.7005	22.1525	29.2381	21.8575	21.0198	25.2347	19.6233	26.4385	136.375	0.497333	0.0662017	0.011099	-0.112576	-0.32134	-0.438571	yes	no	no	yes	no	yes	yes
NDUFA9	ENSG00000139180	4704	NADH:ubiquinone oxidoreductase subunit A9	12	4649095	4694317	protein coding	1	19.9084	16.5202	17.6062	15.931	17.218	16.9866	21.8511	18.8313	12.1057	12.9069	14.8117	11.3609	16.3365	84.2185	0.570008	0.921135	0.0446302	-0.112993	0.0203922	-0.418011	yes	no	no	yes	no	yes	no
PCNX2	ENSG00000135749	80003	pecanex 2	1	232983435	233295725	protein coding	-1	125.236	124.537	95.8559	101.629	112.257	107.218	86.1988	105.802	96.8455	68.2222	98.196	54.7387	98.0613	505.249	0.548515	0.201151	0.00153202	-0.11338	-0.244194	-0.605823	yes	no	no	yes	no	yes	yes
PPP1R12B	ENSG00000077157	4660	protein phosphatase 1 regulatory subunit 12B	1	202348699	202592706	protein coding	1	112.814	110.376	89.3351	103.643	100.363	86.803	75.8007	91.4309	79.0233	74.1225	89.5559	64.0339	89.7752	462.922	0.447062	0.0303093	0.00603645	-0.114028	-0.331786	-0.418003	yes	no	no	yes	no	no	no
SPDYE21	ENSG00000230358	442572	speedy/RINGO cell cycle regulator family member E21	7	67276941	67289005	protein coding	1	94.0969	91.3148	70.7508	95.403	81.4456	61.0894	52.1412	79.7852	56.4932	39.2739	65.2811	31.7588	68.2362	351.02	0.65358	0.0963776	0.000742359	-0.114553	-0.428879	-0.871845	yes	no	no	yes	no	no	no
TIMP2	ENSG00000035862	7077	TIMP metallopeptidase inhibitor 2	17	78852977	78925387	protein coding	-1	75.5498	83.327	126.178	78.1902	95.8317	89.1406	112.269	106.298	113.995	110.446	113.282	162.925	105.619	548.793	0.611172	0.282337	0.0307319	-0.116049	0.246203	0.492465	yes	no	no	yes	no	yes	yes
ZNF26	ENSG00000198393	7574	zinc finger protein 26	12	132986365	133032952	protein coding	1	92.2252	83.8716	95.5299	86.9797	84.6173	79.6344	61.7859	61.6973	93.1466	42.4084	62.2639	52.6731	74.7361	385.959	0.551273	0.119605	0.000196216	-0.116987	-0.309898	-0.743389	yes	no	no	yes	no	no	no
EML6	ENSG00000214595	400954	EMAP like 6	2	54723499	54972025	protein coding	1	27.3953	20.3325	23.1489	20.1427	21.8623	23.5319	18.6865	21.0613	18.1585	13.4601	18.7889	15.4921	20.1717	104.083	0.513689	0.148241	0.00599524	-0.118581	-0.276888	-0.524292	yes	no	no	yes	no	yes	no
ARL17B	ENSG00000228696	51326	ADP ribosylation factor like GTPase 17B	17	46274784	46361766	protein coding	-1	142.762	133.795	110.854	128.913	131.174	98.491	97.5011	115.466	104.58	87.9514	117.533	69.7144	111.561	574.973	0.522632	0.14997	0.0152514	-0.119059	-0.270904	-0.455723	yes	no	no	yes	no	no	no
WDR27	ENSG00000184465	253769	WD repeat domain 27	6	169457212	169702067	protein coding	-1	41.0079	36.4896	35.8645	37.9049	34.2094	32.8823	26.2213	30.9725	33.9632	19.5448	29.2119	30.2096	32.3735	167.296	0.522754	0.11076	0.0123344	-0.120499	-0.311194	-0.485316	yes	no	no	yes	no	no	no
PATJ	ENSG00000132849	10207	PATJ crumbs cell polarity complex component	1	61742477	62178675	protein coding	1	111.623	90.9517	90.6392	95.2199	109.312	66.2321	66.7589	78.5463	75.3243	56.7904	78.8585	44.1524	80.3674	413.945	0.578389	0.0743698	0.00250418	-0.121141	-0.393611	-0.666415	yes	no	no	yes	no	yes	no
COTL1	ENSG00000103187	23406	coactosin like F-actin binding protein 1	16	84565596	84618078	protein coding	-1	614.437	621.412	725.44	630.283	645.674	530.013	725.456	754.491	831.93	732.928	768.562	919.197	708.319	3673.88	0.421814	0.098498	0.0245978	-0.125244	0.257852	0.350398	yes	no	no	yes	no	yes	yes
ALDH2	ENSG00000111275	217	aldehyde dehydrogenase 2 family member	12	111766887	111817532	protein coding	1	56.322	59.0006	74.6633	65.7384	64.2276	44.2586	70.9784	78.5463	86.7575	66.0096	80.9157	122.387	72.4838	376.974	0.611765	0.18377	0.0269622	-0.128106	0.336431	0.556978	yes	no	no	yes	no	yes	yes
NBPF12	ENSG00000268043	149013	NBPF member 12	1	146938324	146996202	protein coding	1	525.105	557.692	573.505	514.554	513.934	492.144	398.745	455.172	568.295	364.528	437.905	454.951	488.044	2523.99	0.429205	0.225786	0.0308881	-0.128934	-0.198119	-0.352803	yes	no	no	yes	no	no	no
LILRA1	ENSG00000104974	11024	leukocyte immunoglobulin like receptor A1	19	54593582	54602381	protein coding	1	86.7801	98.3948	94.8778	96.868	96.3981	63.7387	126.887	120.669	98.1906	133.863	121.648	104.055	103.531	535.494	0.465156	0.0663566	0.0230756	-0.129062	0.325714	0.400899	yes	no	no	yes	no	yes	yes
ATP9B	ENSG00000166377	374868	ATPase phospholipid transporting 9B (putative)	18	79069285	79378287	protein coding	1	88.6519	86.2316	100.42	92.107	89.0351	70.9073	61.9366	77.0596	85.4124	51.9964	71.4527	63.5175	78.2274	404.079	0.470195	0.129366	0.00518865	-0.130755	-0.278829	-0.513016	yes	no	no	yes	no	no	no
MDN1	ENSG00000112159	23195	midasin AAA ATPase 1	6	89642498	89819794	protein coding	-1	385.236	396.302	413.093	390.219	374.378	329.914	291.448	329.3	424.372	258.323	313.24	277.566	348.616	1801.47	0.416631	0.29322	0.0057371	-0.13206	-0.171533	-0.450727	yes	no	no	yes	no	no	no
SCAPER	ENSG00000140386	49855	S-phase cyclin A associated protein in the ER	15	76347904	76905444	protein coding	-1	88.6519	82.0562	71.4029	77.6409	83.1447	61.2452	61.7859	73.0951	52.1217	61.0313	66.3783	38.2138	68.064	350.461	0.499447	0.0746186	0.0104175	-0.132497	-0.355581	-0.509166	yes	no	no	yes	no	no	no
HECTD4	ENSG00000173064	283450	HECT domain E3 ubiquitin protein ligase 4	12	112160188	112382439	protein coding	-1	368.05	349.465	365.491	358.54	335.071	297.187	255.583	338.963	331.898	249.103	308.028	240.385	316.48	1633.89	0.365221	0.165053	0.00698891	-0.134138	-0.206757	-0.401335	yes	no	no	yes	no	no	no
KIN	ENSG00000151657	22944	Kin17 DNA and RNA binding protein	10	7750962	7787993	protein coding	-1	44.411	39.3942	32.604	37.1724	37.721	32.1031	41.7431	33.9459	25.8927	33.0048	31.4063	19.8815	34.1067	175.67	0.508368	0.413813	0.0396803	-0.134463	-0.17003	-0.42721	yes	no	no	yes	no	no	no
BTD	ENSG00000169814	686	biotinidase	3	15601341	15722311	protein coding	1	80.144	79.5146	71.4029	75.4435	74.8756	61.4011	57.1143	62.9362	68.2626	57.5279	68.7098	49.5747	67.2423	347.023	0.365969	0.0613343	0.019992	-0.134526	-0.28583	-0.352322	yes	no	no	yes	no	no	no
LHX4	ENSG00000121454	89884	LIM homeobox 4	1	180230264	180278984	protein coding	1	25.0131	27.4126	29.0176	23.805	27.5261	22.7527	23.9609	18.3357	24.2114	16.779	26.6062	11.8773	23.1081	119.119	0.560481	0.261941	0.0364004	-0.134564	-0.267164	-0.496677	yes	no	no	yes	no	no	no
KIAA1328	ENSG00000150477	57536	KIAA1328	18	36829106	37232172	protein coding	1	32.3299	30.4988	23.1489	29.1153	27.2996	23.0644	22.1525	21.8047	23.2026	17.7009	21.669	13.1683	23.7629	122.421	0.46443	0.0660309	0.000597677	-0.135408	-0.356853	-0.666836	yes	no	no	yes	no	no	no
NDUFA10	ENSG00000130414	4705	NADH:ubiquinone oxidoreductase subunit A10	2	239892450	240025743	protein coding	-1	119.961	123.992	121.939	121.589	111.917	100.673	87.8565	104.563	105.925	81.3135	102.859	85.2065	105.649	545.524	0.323015	0.0470643	0.00449727	-0.136747	-0.28014	-0.398721	yes	no	no	yes	no	no	no
MYO19	ENSG00000278259	80179	myosin XIX	17	36495636	36543435	protein coding	-1	65.3403	63.7206	74.9893	67.9358	57.9974	59.8427	55.6073	67.644	73.9792	49.9682	53.3495	51.1239	61.7915	319.429	0.366891	0.826489	0.0219923	-0.13727	-0.0339721	-0.355171	yes	no	no	yes	no	no	no
SKAP1	ENSG00000141293	8631	src kinase associated phosphoprotein 1	17	48133442	48430275	protein coding	-1	97.8403	97.4871	88.0309	107.672	85.297	66.2321	75.65	77.0596	80.0321	66.0096	73.9213	52.4149	80.6372	415.85	0.438441	0.138833	0.00399425	-0.137703	-0.267034	-0.51866	yes	no	no	yes	no	no	yes
STX11	ENSG00000135604	8676	syntaxin 11	6	144150487	144191939	protein coding	1	89.843	102.933	116.396	111.7	87.6758	82.4395	119.503	122.156	134.171	128.885	138.38	174.028	117.343	609.435	0.459908	0.105933	0.00258183	-0.138222	0.303431	0.562051	yes	no	no	yes	no	yes	yes
CEP83	ENSG00000173588	51134	centrosomal protein 83	12	94306449	94459988	protein coding	-1	35.3927	28.8649	24.453	31.1296	28.2058	22.1293	25.4678	26.7603	22.8663	22.8637	25.509	12.6519	25.5245	131.421	0.527672	0.314285	0.0287914	-0.139563	-0.228643	-0.495969	yes	no	no	yes	no	no	no
FCRL2	ENSG00000132704	79368	Fc receptor like 2	1	157745733	157777132	protein coding	-1	59.3848	43.025	44.9936	48.3424	55.0522	31.0122	38.2771	42.3704	34.2995	27.8421	42.6522	26.5947	41.1539	212.019	0.55211	0.15455	0.0191959	-0.139994	-0.341353	-0.560204	yes	no	no	yes	no	yes	no
ZNF587B	ENSG00000269343	100293516	zinc finger protein 587B	19	57819721	57846238	protein coding	1	85.9293	82.4193	83.1403	83.1343	75.2154	70.5956	51.6892	66.4051	76.6694	44.9898	55.9553	70.489	70.5527	364.846	0.480218	0.080913	0.0120825	-0.141643	-0.35555	-0.509617	yes	no	no	yes	no	no	no
GPRASP1	ENSG00000198932	9737	G protein-coupled receptor associated sorting protein 1	X	102651092	102659083	protein coding	1	42.8796	39.7573	47.6019	30.5802	38.7405	47.9988	26.0706	28.9903	42.0336	23.4168	26.6062	24.2709	34.9122	180.319	0.487707	0.0601658	0.000552336	-0.149171	-0.415046	-0.763909	yes	no	no	yes	no	no	no
TRAF3IP2	ENSG00000056972	10758	TRAF3 interacting protein 2	6	111555381	111606906	protein coding	-1	25.0131	23.6002	25.7572	20.8751	24.3544	21.6618	16.7274	27.008	25.5565	14.5664	21.669	15.7503	21.8783	112.959	0.473526	0.634848	0.0332704	-0.150824	-0.102858	-0.462474	yes	no	no	yes	no	yes	yes
CDA	ENSG00000158825	978	cytidine deaminase	1	20589086	20618903	protein coding	1	11.911	13.7971	16.9541	14.0999	17.3313	6.54529	17.0288	18.5835	12.7782	20.4667	18.6518	22.4635	15.8843	82.3516	0.601776	0.450389	0.0431288	-0.151963	0.222497	0.583175	yes	no	no	yes	no	no	no
WDPCP	ENSG00000143951	51057	WD repeat containing planar cell polarity effector	2	63119559	63827843	protein coding	-1	35.0524	30.3172	23.1489	30.3971	29.112	21.0384	21.399	27.008	22.8663	18.8072	25.9205	14.7175	24.982	128.683	0.486207	0.172779	0.0189282	-0.153994	-0.311022	-0.533454	yes	no	no	yes	no	yes	yes
GANC	ENSG00000214013	2595	glucosidase alpha, neutral C	15	42273201	42353666	protein coding	1	88.4817	81.1485	72.381	70.8656	90.9608	56.57	69.4714	79.0419	63.2186	61.2156	71.3155	46.218	70.9074	365.488	0.424354	0.367135	0.0411727	-0.154069	-0.17615	-0.398074	yes	no	no	yes	no	no	no
ZNF154	ENSG00000179909	7710	zinc finger protein 154	19	57696275	57709204	protein coding	-1	54.7906	41.9358	39.7769	38.6373	43.2715	41.6093	37.2222	40.1404	39.0072	29.3171	41.9664	24.5291	39.3503	202.872	0.413225	0.253928	0.0153359	-0.154085	-0.22017	-0.466795	yes	no	no	yes	no	yes	no
LILRA2	ENSG00000239998	11027	leukocyte immunoglobulin like receptor A2	19	54572920	54590287	protein coding	1	48.4948	63.9022	73.6851	59.6956	60.7161	46.7521	75.0472	85.4841	78.3507	80.3916	72.9613	112.576	71.5047	371.552	0.481333	0.0830491	0.00991886	-0.155352	0.38339	0.566797	yes	no	no	yes	no	yes	yes
LMO2	ENSG00000135363	4005	LIM domain only 2	11	33858576	33892076	protein coding	-1	44.7513	50.1051	38.4728	33.5101	47.8026	38.8042	53.1961	58.9717	59.1834	51.0745	48.9609	74.1038	49.9114	259.132	0.46222	0.079628	0.0456866	-0.156351	0.374248	0.423622	yes	no	no	yes	no	yes	yes
MACF1	ENSG00000127603	23499	microtubule actin crosslinking factor 1	1	39081316	39487177	protein coding	1	2170.18	2313.91	2540.83	2472.24	1977.58	1873.2	1671.08	1837.29	2299.41	1645.08	1763.96	1420.11	1998.74	10322	0.342573	0.131198	0.0025855	-0.15835	-0.252006	-0.503037	yes	no	no	yes	no	no	no
UST	ENSG00000111962	10090	uronyl 2-sulfotransferase	6	148747030	149076990	protein coding	1	25.1833	23.9633	24.453	21.0583	22.542	22.441	18.0837	21.0613	19.1673	16.9634	19.0632	12.9101	20.5741	106.086	0.330465	0.0602049	0.00220377	-0.158363	-0.326332	-0.527103	yes	no	no	yes	no	no	no
TRMT2B	ENSG00000188917	79979	tRNA methyltransferase 2 homolog B	X	101009346	101052116	protein coding	-1	83.5471	77.8808	99.1163	85.1486	73.8561	74.9592	57.8677	76.5641	94.1554	53.8403	62.8125	72.0382	75.9822	393.158	0.437654	0.405763	0.0421871	-0.158786	-0.171872	-0.419554	yes	no	no	yes	no	no	no
LTBR	ENSG00000111321	4055	lymphotoxin beta receptor	12	6375045	6391571	protein coding	1	34.8822	36.3081	50.8623	35.3412	38.4006	34.9082	45.9627	54.5116	52.1217	47.3868	47.0408	66.8742	45.3834	235.714	0.442546	0.0939944	0.0275171	-0.159682	0.350011	0.456314	yes	no	no	yes	no	yes	yes
CERS5	ENSG00000139624	91012	ceramide synthase 5	12	50129289	50167533	protein coding	-1	59.2147	54.8252	55.4269	49.8073	51.8805	50.4922	40.2362	45.3438	50.7766	37.0613	51.4295	33.0498	48.2953	249.21	0.330997	0.0726249	0.0105612	-0.160439	-0.305038	-0.431276	yes	no	no	yes	no	no	no
CENPP	ENSG00000188312	401541	centromere protein P	9	92325953	92620529	protein coding	1	15.9948	18.8802	17.6062	16.8466	17.3313	12.7789	12.5079	15.1146	16.1409	9.40361	13.7145	13.6847	15.0003	77.5191	0.442552	0.232227	0.0308925	-0.160685	-0.263134	-0.472219	yes	no	no	yes	no	no	no
THOC3	ENSG00000051596	84321	THO complex subunit 3	5	175917873	176034680	protein coding	-1	57.0026	54.099	55.7529	52.5541	52.6734	44.4145	41.291	48.0693	55.4844	37.7988	39.9093	44.4106	48.6217	251.371	0.306716	0.224269	0.0107638	-0.16153	-0.197311	-0.412452	yes	no	no	yes	no	no	no
SLC35E3	ENSG00000175782	55508	solute carrier family 35 member E3	12	68746125	68793964	protein coding	1	48.1545	51.739	60.6435	51.8216	46.5565	45.3495	27.5776	40.8837	54.4756	31.8985	39.2235	39.5048	44.819	231.775	0.472835	0.102314	0.0317752	-0.161958	-0.375619	-0.491279	yes	no	no	yes	no	no	no
UTRN	ENSG00000152818	7402	utrophin	6	144285335	144853034	protein coding	1	1611.05	1557.98	1715.95	1711.03	1469.99	1199.35	1205.43	1373.2	1558.61	1251.23	1228.55	1074.12	1413.04	7297.83	0.294471	0.162941	0.00725378	-0.163767	-0.218185	-0.419788	yes	no	no	yes	no	yes	yes
NR3C2	ENSG00000151623	4306	nuclear receptor subfamily 3 group C member 2	4	148078762	148444698	protein coding	-1	50.877	42.662	42.0592	36.623	46.33	38.4925	35.8659	35.4326	32.2818	30.4234	40.3207	20.3979	37.6472	193.908	0.407688	0.0693456	0.00945962	-0.163964	-0.369847	-0.525446	yes	no	no	yes	no	yes	no
PRKCA	ENSG00000154229	5578	protein kinase C alpha	17	66302613	66810743	protein coding	1	140.039	126.17	132.698	114.813	131.627	110.647	102.926	122.403	124.083	81.6823	108.619	104.055	116.647	602.747	0.284779	0.259832	0.0107007	-0.164087	-0.174953	-0.395585	yes	no	no	yes	no	no	no
CDC42	ENSG00000070831	998	cell division cycle 42	1	22052627	22101360	protein coding	1	320.236	327.68	243.878	318.987	279.339	199.008	216.401	249.267	227.318	181.803	257.559	149.499	247.581	1275.57	0.432835	0.108221	0.00865692	-0.167657	-0.344627	-0.56299	yes	no	no	yes	no	no	no
GPBAR1	ENSG00000179921	151306	G protein-coupled bile acid receptor 1	2	218259496	218263861	protein coding	1	21.61	18.154	21.5187	19.9596	20.0499	14.3373	22.4539	33.6981	23.8751	25.9982	27.5662	31.5006	23.3935	121.288	0.415482	0.0588428	0.0135899	-0.172112	0.401698	0.515657	yes	no	no	yes	no	no	no
OXNAD1	ENSG00000154814	92106	oxidoreductase NAD binding domain containing 1	3	16265160	16350299	protein coding	1	118.6	113.281	109.876	106.573	112.823	84.4654	93.1309	96.6343	84.0673	72.6475	102.036	58.0953	96.0191	494.809	0.331841	0.100601	0.00493864	-0.17539	-0.300458	-0.513467	yes	no	no	yes	no	yes	yes
ZNF836	ENSG00000196267	162962	zinc finger protein 836	19	52153864	52171643	protein coding	-1	25.1833	23.6002	29.0176	21.6076	21.8623	24.9344	23.8102	20.5658	22.8663	19.7291	17.2803	16.5249	22.2485	114.905	0.283788	0.316262	0.00495836	-0.176208	-0.172752	-0.485011	yes	no	no	yes	no	no	no
ARL17A	ENSG00000185829	100506084	ADP ribosylation factor like GTPase 17A	17	46499780	46579695	protein coding	-1	239.751	233.098	183.235	225.781	205.71	151.633	144.971	180.88	164.436	119.85	180.895	101.731	177.664	915.134	0.409767	0.0619237	0.00189044	-0.176493	-0.401897	-0.668634	yes	no	no	yes	no	no	no
ZNF586	ENSG00000083828	54807	zinc finger protein 586	19	57769655	57819939	protein coding	1	48.6649	57.0036	44.9936	49.9905	45.7636	38.6484	40.3869	39.6448	39.3435	35.5862	41.9664	30.726	42.7265	220.399	0.25394	0.0459124	0.00659251	-0.177711	-0.322464	-0.434598	yes	no	no	yes	no	no	no
PLXNA3	ENSG00000130827	55558	plexin A3	X	154458281	154477779	protein coding	1	104.136	101.663	117.701	104.559	90.1679	91.9458	81.2258	96.3865	119.039	73.0162	80.23	90.3705	95.87	496.05	0.311204	0.545649	0.0406291	-0.17871	-0.107695	-0.364508	yes	no	no	yes	no	no	no
GPX1	ENSG00000233276	2876	glutathione peroxidase 1	3	49357174	49358605	protein coding	-1	12.2513	13.434	14.6718	9.70511	12.5737	13.0906	12.8093	17.3446	18.1585	15.4883	16.3203	30.726	15.5478	81.0189	0.52638	0.350303	0.0172698	-0.182235	0.271348	0.675101	yes	no	no	yes	no	yes	yes
TRAPPC9	ENSG00000167632	83696	trafficking protein particle complex subunit 9	8	139727725	140458579	protein coding	-1	146.846	136.7	152.261	139.351	126.416	118.906	87.103	114.474	157.71	84.8168	110.265	114.9	124.146	642.2	0.38954	0.232259	0.0394366	-0.18558	-0.259302	-0.446523	yes	no	no	yes	no	yes	no
TSPAN3	ENSG00000140391	10099	tetraspanin 3	15	77041404	77083984	protein coding	-1	200.105	194.611	135.959	179.636	171.84	117.504	140.902	159.075	127.782	115.793	154.151	108.186	150.462	775.575	0.362135	0.151828	0.0276402	-0.185597	-0.2937	-0.450703	yes	no	no	yes	no	yes	yes
CD300LB	ENSG00000178789	124599	CD300 molecule like family member b	17	74521174	74531475	protein coding	-1	30.288	29.7726	48.9061	36.0737	34.5492	24.9344	39.0306	41.3793	48.0865	43.5147	43.8865	77.9768	41.5332	216.343	0.510751	0.353303	0.0192709	-0.186642	0.264518	0.660642	yes	no	no	yes	no	yes	yes
SPDYE15	ENSG00000286014	105180391	speedy/RINGO cell cycle regulator family member E15	7	75335343	75345396	protein coding	1	35.733	35.0373	38.4728	37.5386	33.0767	25.5578	19.892	32.707	33.2906	16.0414	28.9376	11.3609	28.9705	149.205	0.504161	0.241923	0.00180024	-0.189015	-0.336596	-0.904039	yes	no	no	yes	no	yes	no
ZNF345	ENSG00000251247	25850	zinc finger protein 345	19	36850361	36913029	protein coding	1	20.589	18.6986	20.8666	16.6635	17.5578	18.3892	15.3711	16.849	14.7958	16.4102	15.7717	13.1683	17.0942	88.231	0.254724	0.0648406	0.0433889	-0.189914	-0.331087	-0.35252	yes	no	no	yes	no	no	no
DNASE1	ENSG00000213918	1773	deoxyribonuclease 1	16	3611728	3680143	protein coding	1	83.377	76.9731	89.3351	72.1474	69.4383	77.4526	64.197	68.3873	80.0321	54.9466	63.6354	63.7757	71.9748	372.104	0.188377	0.145143	0.00565556	-0.190975	-0.216193	-0.408967	yes	no	no	yes	no	no	no
IGSF9B	ENSG00000080854	22997	immunoglobulin superfamily member 9B	11	133896438	133956968	protein coding	-1	98.6911	80.6039	103.355	85.1486	84.051	79.1669	49.5794	71.8562	97.5181	40.5646	63.4983	61.1937	76.2689	394.181	0.437299	0.157244	0.00334039	-0.191146	-0.351102	-0.729103	yes	no	no	yes	no	yes	yes
SPDYE1	ENSG00000136206	285955	speedy/RINGO cell cycle regulator family member E1	7	43997897	44010124	protein coding	1	100.393	90.5886	85.4226	98.516	79.6332	65.1412	51.6892	75.5729	83.731	40.3802	73.3727	41.5704	73.8342	380.608	0.444802	0.139008	0.00176051	-0.191361	-0.373829	-0.79148	yes	no	no	yes	no	no	no
TKT	ENSG00000163931	7086	transketolase	3	53224712	53256052	protein coding	-1	268.508	279.39	298.653	277.786	282.737	183.892	315.409	339.211	336.605	325.254	351.366	447.463	308.856	1602.94	0.320923	0.201129	0.017784	-0.191812	0.247349	0.457633	yes	no	no	yes	no	yes	no
SCUBE3	ENSG00000146197	222663	signal peptide, CUB domain and EGF like domain containing 3	6	35213956	35253079	protein coding	1	26.2042	25.9603	32.9301	32.2283	22.4287	19.9476	17.0288	23.7869	28.2466	12.5381	20.8461	17.5577	23.3086	120.412	0.446729	0.262049	0.00828893	-0.192957	-0.291274	-0.688013	yes	no	no	yes	no	no	no
EPS15L1	ENSG00000127527	58513	epidermal growth factor receptor pathway substrate 15 like 1	19	16355239	16472085	protein coding	-1	117.749	109.469	104.007	104.925	95.6051	90.699	82.5821	90.6875	104.916	78.7322	89.693	76.1694	95.4361	492.929	0.149775	0.0792422	0.0037249	-0.194164	-0.241365	-0.397005	yes	no	no	yes	no	no	no
LARS2	ENSG00000011376	23395	leucyl-tRNA synthetase 2, mitochondrial	3	45388561	45554726	protein coding	1	41.8587	52.6467	58.3612	46.8775	44.291	41.921	32.7013	43.6093	45.3963	30.9766	37.4407	34.3408	42.5351	219.752	0.272103	0.0888574	0.0045701	-0.197932	-0.315012	-0.522997	yes	no	no	yes	no	no	no
RAB3D	ENSG00000105514	9545	RAB3D, member RAS oncogene family	19	11322068	11346270	protein coding	-1	69.5943	83.8716	111.506	82.585	83.1447	65.7646	94.3365	92.9176	118.367	93.1141	103.819	169.122	97.3451	506.622	0.447102	0.382667	0.0457441	-0.198689	0.228673	0.521119	yes	no	no	yes	no	yes	no
DNHD1	ENSG00000179532	144132	dynein heavy chain domain 1	11	6497260	6593758	protein coding	1	156.374	157.94	212.904	162.24	139.896	158.49	105.94	140.491	180.24	92.1922	113.282	112.318	144.359	746.239	0.34915	0.18378	0.00138934	-0.199638	-0.285028	-0.686084	yes	no	no	yes	no	no	no
CDK5RAP1	ENSG00000101391	51654	CDK5 regulatory subunit associated protein 1	20	33358839	33401561	protein coding	-1	43.5602	46.1112	54.1227	39.0035	40.5529	45.1937	30.4408	41.1315	44.3875	35.5862	34.972	37.181	41.0203	212.114	0.247668	0.09445	0.0374654	-0.201557	-0.300312	-0.369883	yes	no	no	yes	no	no	no
LILRA5	ENSG00000187116	353514	leukocyte immunoglobulin like receptor A5	19	54307070	54313166	protein coding	-1	44.411	49.1974	71.4029	50.3567	49.0486	43.6353	57.2649	57.485	68.9352	70.6192	77.3499	95.2763	61.2485	318.336	0.336331	0.389922	0.0032533	-0.201921	0.18173	0.614296	yes	no	no	yes	no	no	no
DCUN1D2	ENSG00000150401	55208	defective in cullin neddylation 1 domain containing 2	13	113455819	113490951	protein coding	-1	27.9058	28.3203	28.0395	26.7348	21.5225	25.5578	20.4948	21.5569	27.9103	18.8072	20.4346	22.9799	24.1887	125.116	0.257898	0.146942	0.0285098	-0.202048	-0.270523	-0.404035	yes	no	no	yes	no	no	no
EVA1C	ENSG00000166979	59271	eva-1 homolog C	21	32412006	32515397	protein coding	1	18.2068	18.8802	26.4093	21.6076	15.6321	17.7658	10.0967	18.3357	21.5212	12.9069	13.3031	12.3937	17.2549	89.1673	0.431925	0.195333	0.0132018	-0.202866	-0.345368	-0.661358	yes	no	no	yes	no	no	yes
BNIP3	ENSG00000176171	664	BCL2 interacting protein 3	10	131967684	131981967	protein coding	-1	32.8403	30.6803	32.604	27.8335	28.4323	27.272	26.2213	27.2558	31.273	25.9982	24.9604	21.9471	28.1099	145.217	0.163307	0.249594	0.0203096	-0.203654	-0.176271	-0.351842	yes	no	no	yes	no	no	yes
TRABD2A	ENSG00000186854	129293	TraB domain containing 2A	2	84821650	84907008	protein coding	-1	47.644	38.8496	42.7113	43.7645	44.0645	24.7786	27.1255	33.2025	42.0336	27.4733	32.092	25.8201	35.7966	184.795	0.380722	0.16778	0.019153	-0.204104	-0.327555	-0.554969	yes	no	no	yes	no	no	no
COL4A4	ENSG00000081052	1286	collagen type IV alpha 4 chain	2	227002714	227164453	protein coding	-1	23.4817	23.9633	20.2145	21.0583	20.503	17.7658	16.1246	21.8047	17.1497	12.9069	16.8689	14.9757	18.9014	97.5237	0.250596	0.112461	0.00282298	-0.205594	-0.299889	-0.562712	yes	no	no	yes	no	no	no
DUOX1	ENSG00000137857	53905	dual oxidase 1	15	45129933	45165576	protein coding	1	27.3953	21.7848	36.1905	26.3686	22.2021	25.0903	16.2753	22.7958	32.6181	17.7009	20.5718	18.0741	23.9223	123.714	0.405098	0.342295	0.0329667	-0.207763	-0.242341	-0.544105	yes	no	no	yes	no	no	no
SPDYE9	ENSG00000262461	643909	speedy/RINGO cell cycle regulator family member E9	7	73075972	73086038	protein coding	-1	37.945	39.5758	41.0811	39.736	36.1351	26.9604	22.3032	35.4326	33.6269	17.1478	31.132	12.9101	31.1655	160.489	0.435607	0.184859	0.0011078	-0.211172	-0.365245	-0.904053	yes	no	no	yes	no	no	no
VPS53	ENSG00000141252	55275	VPS53 subunit of GARP complex	17	508503	721717	protein coding	-1	244.005	263.052	285.285	243.177	225.76	217.553	182.193	221.515	271.369	174.612	202.015	204.754	227.941	1178.8	0.208686	0.213461	0.0175172	-0.212253	-0.211139	-0.402759	yes	no	no	yes	no	no	no
RBM14	ENSG00000239306	10432	RNA binding motif protein 14	11	66616626	66629934	protein coding	1	182.408	175.549	153.891	173.776	154.169	116.101	145.423	150.898	136.862	116.715	148.665	100.699	146.263	754.291	0.214232	0.197068	0.00980415	-0.212504	-0.22246	-0.444877	yes	no	no	yes	no	no	no
KLC1	ENSG00000126214	3831	kinesin light chain 1	14	103561896	103714249	protein coding	1	149.568	157.577	154.543	147.591	129.248	123.114	90.8704	119.182	169.816	80.0228	113.693	126.26	130.124	673.348	0.370045	0.27484	0.0432645	-0.212973	-0.260721	-0.482224	yes	no	no	yes	no	no	no
TAS2R4	ENSG00000127364	50832	taste 2 receptor member 4	7	141776674	141781691	protein coding	1	19.0576	22.1479	18.2583	21.9738	16.4251	13.4023	11.453	17.8402	14.7958	8.48168	13.3031	5.93863	15.2564	78.5037	0.406488	0.106777	0.000149962	-0.214283	-0.432678	-1.03506	yes	no	no	yes	no	yes	yes
DEPDC5	ENSG00000100150	9681	DEP domain containing 5, GATOR1 subcomplex subunit	22	31753867	31908033	protein coding	1	46.2827	48.4712	45.9717	41.0178	45.3105	35.0641	33.6055	39.8926	48.759	29.8703	36.2063	33.8244	40.3563	208.565	0.212695	0.262382	0.0108849	-0.216839	-0.199969	-0.45331	yes	no	no	yes	no	no	no
TRIM66	ENSG00000166436	9866	tripartite motif containing 66	11	8612037	8682694	protein coding	-1	75.5498	79.8777	84.4445	70.1331	77.2544	59.0635	55.3059	72.5996	69.2715	47.5712	59.521	54.9969	67.1324	346.706	0.18071	0.106104	0.00168605	-0.21813	-0.268482	-0.520899	yes	no	no	yes	no	no	no
KRBOX4	ENSG00000147121	55634	KRAB box domain containing 4	X	46447292	46497422	protein coding	1	25.0131	28.1387	26.4093	23.2556	22.0889	23.2202	23.5088	23.5391	23.2026	17.1478	25.2347	13.6847	22.8703	117.946	0.241551	0.41049	0.0235811	-0.220437	-0.160242	-0.440214	yes	no	no	yes	no	no	no
ITGB1BP1	ENSG00000119185	9270	integrin subunit beta 1 binding protein 1	2	9403475	9423528	protein coding	-1	88.6519	98.3948	92.5955	88.0784	77.4809	75.2708	81.2258	75.3252	82.0497	69.3286	61.9897	62.4847	79.4063	410.103	0.0698614	0.0959412	0.000101298	-0.222803	-0.209917	-0.489618	yes	no	no	yes	no	no	no
TESPA1	ENSG00000135426	9840	thymocyte expressed, positive selection associated 1	12	54948015	54984762	protein coding	-1	166.244	145.414	122.265	125.8	139.67	108.153	125.079	128.102	111.305	106.205	125.899	76.1694	123.359	635.745	0.206739	0.189103	0.0103053	-0.222893	-0.233889	-0.456312	yes	no	no	yes	no	yes	no
LST1	ENSG00000204482	7940	leukocyte specific transcript 1	6	31586124	31588909	protein coding	1	53.4293	62.6314	76.9455	47.7931	62.5285	54.0766	70.5263	87.7142	78.0145	81.3135	77.8985	106.637	71.6257	371.973	0.258121	0.120176	0.0106794	-0.228206	0.314563	0.512761	yes	no	no	yes	no	yes	yes
SEMA6A	ENSG00000092421	57556	semaphorin 6A	5	116443555	116574823	protein coding	-1	21.4398	19.9694	19.8885	17.2128	20.1632	14.9607	11.3023	15.8579	19.8399	10.1411	17.966	9.81165	16.5461	85.3446	0.356203	0.128156	0.0141347	-0.23071	-0.394845	-0.634699	yes	no	no	yes	no	no	no
FBN2	ENSG00000138829	2201	fibrillin 2	5	128257909	128659185	protein coding	-1	25.3534	36.8527	40.429	34.6088	35.7953	16.8307	46.264	49.3082	54.1393	40.5646	45.2579	72.0382	41.4535	215.763	0.439094	0.0623735	0.0260144	-0.236042	0.567955	0.675273	yes	no	no	yes	no	no	no
SPDYE16	ENSG00000185040	102723555	speedy/RINGO cell cycle regulator family member E16	7	76531313	76543297	protein coding	-1	114.856	108.924	99.1163	106.39	97.3043	71.5307	61.1831	88.9531	83.0585	48.8619	78.7214	39.5048	83.2003	428.406	0.315977	0.0574676	0.000139811	-0.237351	-0.453838	-0.911686	yes	no	no	yes	no	no	no
SMIM7	ENSG00000214046	79086	small integral membrane protein 7	19	16630751	16660442	protein coding	-1	38.4555	38.305	44.6675	39.9191	33.0767	30.0772	34.6604	31.4681	33.9632	25.2607	27.2919	30.726	33.9893	175.673	0.148429	0.141429	0.00311172	-0.237397	-0.249953	-0.501093	yes	no	no	yes	no	no	no
NCAPG2	ENSG00000146918	54892	non-SMC condensin II complex subunit G2	7	158631169	158704804	protein coding	-1	33.0105	32.4957	28.3655	31.1296	29.7916	19.3242	25.6185	23.5391	21.5212	22.1261	26.1947	18.8487	25.9971	134.052	0.220201	0.0545226	0.0271055	-0.237877	-0.387979	-0.439968	yes	no	no	yes	no	no	no
PIK3C2B	ENSG00000133056	5287	phosphatidylinositol-4-phosphate 3-kinase catalytic subunit type 2 beta	1	204422628	204494805	protein coding	-1	100.563	90.2255	88.357	84.0499	86.2032	66.8555	67.3617	79.5374	94.1554	56.0529	76.3899	74.362	80.3428	415.37	0.189632	0.288531	0.0357297	-0.241843	-0.197938	-0.390726	yes	no	no	yes	no	no	no
SLC6A16	ENSG00000063127	28968	solute carrier family 6 member 16	19	49289638	49325215	protein coding	-1	21.9503	18.8802	23.4749	22.3401	16.7649	15.4282	11.453	18.5835	19.1673	11.2475	13.3031	13.6847	17.1898	88.7921	0.285108	0.0978108	0.0028922	-0.242491	-0.391705	-0.705393	yes	no	no	yes	no	no	no
FAM20A	ENSG00000108950	54757	FAM20A golgi associated secretory pathway pseudokinase	17	68535113	68601367	protein coding	-1	15.8246	17.6094	28.3655	17.9453	16.7649	16.5191	15.0697	12.6368	17.1497	11.6162	13.0288	13.1683	16.3082	84.3014	0.272525	0.0735487	0.00599248	-0.244129	-0.417497	-0.637798	yes	no	no	yes	no	no	yes
NPIPB8	ENSG00000255524	728734	nuclear pore complex interacting protein family member B8	16	28637654	28658744	protein coding	1	33.8613	32.6772	33.2561	28.7491	31.6041	23.9994	20.4948	29.4858	26.229	19.176	26.0576	12.6519	26.5202	136.597	0.257628	0.0874371	0.00114013	-0.245525	-0.381951	-0.728488	yes	no	no	yes	no	no	no
XRRA1	ENSG00000166435	143570	X-ray radiation resistance associated 1	11	74807739	74949200	protein coding	-1	79.8037	82.4193	95.5299	79.2889	73.2897	65.2971	57.1143	67.8918	86.4212	49.415	69.2584	59.1281	72.0714	372.518	0.19717	0.162414	0.0110096	-0.245856	-0.269828	-0.490123	yes	no	no	yes	no	no	no
SPDYE2B	ENSG00000173678	100310812	speedy/RINGO cell cycle regulator family member E2B	7	102650319	102662625	protein coding	1	290.799	276.123	286.59	285.294	243.884	193.086	157.629	224.737	247.83	136.444	210.518	126.002	223.245	1150.99	0.2712	0.0642105	0.000302864	-0.247161	-0.417269	-0.814959	yes	no	no	yes	no	no	no
PPCDC	ENSG00000138621	60490	phosphopantothenoylcysteine decarboxylase	15	75023586	75117462	protein coding	1	21.7801	17.7909	22.8228	15.5648	18.0109	18.7008	10.2474	17.0968	25.8927	10.1411	14.2631	13.6847	17.1664	88.8026	0.361385	0.402892	0.0195849	-0.252987	-0.23728	-0.665589	yes	no	no	yes	no	yes	yes
TMEM63A	ENSG00000196187	9725	transmembrane protein 63A	1	225845536	225882380	protein coding	-1	344.058	321.145	367.774	302.506	300.975	264.773	247.143	314.433	387.718	218.127	272.508	279.632	301.733	1561.09	0.168919	0.590745	0.0426613	-0.25635	-0.100461	-0.378608	yes	no	no	yes	no	no	no
POLR2J2	ENSG00000228049	246721	RNA polymerase II subunit J2	7	102665368	102671663	protein coding	-1	103.456	110.921	142.154	101.995	92.4334	103.79	69.4714	84.493	144.259	54.0246	78.9957	95.0181	98.4176	509.79	0.351362	0.40689	0.035298	-0.262782	-0.234822	-0.596186	yes	no	no	yes	no	no	no
NPIPB4	ENSG00000185864	440345	nuclear pore complex interacting protein family member B4	16	21834582	21880827	protein coding	-1	629.411	631.76	659.58	594.758	530.812	475.936	343.138	518.356	583.763	323.41	462.18	352.961	508.839	2626.53	0.190027	0.0581814	0.000491734	-0.268275	-0.388519	-0.714833	yes	no	no	yes	no	no	no
SPDYE6	ENSG00000260097	729597	speedy/RINGO cell cycle regulator family member E6	7	102345746	102356444	protein coding	-1	242.984	229.467	280.069	241.163	205.37	179.372	129.148	187.322	247.158	104.546	169.649	126.002	195.187	1007.71	0.266467	0.107827	0.000399691	-0.272134	-0.395118	-0.870678	yes	no	no	yes	no	no	no
DIP2C	ENSG00000151240	22982	disco interacting protein 2 homolog C	10	274201	689668	protein coding	-1	27.3953	27.231	36.5165	25.6361	27.9792	21.506	18.0837	24.778	32.9544	14.382	18.5146	22.4635	24.7867	128.253	0.267039	0.308888	0.00768947	-0.273422	-0.255871	-0.673017	yes	no	no	yes	no	no	no
SPDYE18	ENSG00000205482	100505767	speedy/RINGO cell cycle regulator family member E18	7	77050391	77062558	protein coding	-1	112.474	106.927	120.635	105.841	93.906	82.5953	56.0594	85.9797	112.986	48.8619	78.5842	50.8657	87.9763	453.974	0.268753	0.111457	0.000369154	-0.273971	-0.397143	-0.890469	yes	no	no	yes	no	no	no
KCNE3	ENSG00000175538	10008	potassium voltage-gated channel subfamily E regulatory subunit 3	11	74454841	74467729	protein coding	-1	28.0759	36.8527	42.3853	32.9607	33.3032	22.441	50.1822	45.3438	45.3963	40.9333	46.3551	81.3334	42.1302	219.428	0.32205	0.131226	0.0102235	-0.274922	0.419207	0.707674	yes	no	no	yes	no	yes	no
C13orf46	ENSG00000283199	100507747	chromosome 13 open reading frame 46	13	113953705	113974076	protein coding	-1	88.6519	87.6839	113.788	88.6278	67.6259	84.3096	37.6743	65.1662	97.5181	39.2739	56.7781	54.2223	73.4433	379.61	0.342681	0.0780028	0.00199654	-0.275449	-0.515353	-0.904525	yes	no	no	yes	no	no	no
IQCN	ENSG00000130518	80726	IQ motif containing N	19	18257098	18274500	protein coding	-1	26.3744	31.9511	35.2124	25.2699	23.1083	28.5188	17.6316	27.008	28.9192	15.4883	21.8061	17.2995	24.8823	128.498	0.19559	0.126787	0.00130115	-0.281311	-0.341626	-0.722117	yes	no	no	yes	no	no	no
NBPF19	ENSG00000271383	101060226	NBPF member 19	1	149475045	149556361	protein coding	1	44.9215	51.1944	42.3853	41.0178	41.3458	32.2589	38.8799	38.9015	35.3083	29.3171	34.972	21.9471	37.7041	194.317	0.0948738	0.113813	0.000266221	-0.282027	-0.274706	-0.63524	yes	no	no	yes	no	no	no
SLC22A23	ENSG00000137266	63027	solute carrier family 22 member 23	6	3268962	3457050	protein coding	-1	39.4765	35.5819	52.8186	35.8906	36.5882	32.4148	27.1255	27.9992	33.9632	13.8288	30.4462	28.6604	32.8995	170.017	0.272414	0.0585721	0.00404729	-0.284732	-0.5004	-0.759466	yes	no	no	yes	no	yes	yes
NPIPB3	ENSG00000169246	23117	nuclear pore complex interacting protein family member B3	16	21402237	21448567	protein coding	-1	326.361	328.769	393.531	316.423	279.906	264.149	183.097	318.15	363.171	176.456	248.233	240.385	286.553	1481.55	0.225556	0.285934	0.0110583	-0.291671	-0.25732	-0.612804	yes	no	no	yes	no	no	no
SCML4	ENSG00000146285	256380	Scm polycomb group protein like 4	6	107702154	107824317	protein coding	-1	148.547	138.334	111.506	111.517	125.623	88.6731	96.2955	125.377	94.1554	82.973	106.15	66.8742	108.002	556.443	0.124481	0.101368	0.00207975	-0.297039	-0.319503	-0.600148	yes	no	no	yes	no	yes	no
DCAKD	ENSG00000172992	79877	dephospho-CoA kinase domain containing	17	45023338	45061131	protein coding	-1	44.5812	48.6528	46.2977	42.4827	36.1351	35.2199	27.879	31.7159	48.0865	25.2607	30.8577	36.6646	37.8195	195.699	0.170738	0.100073	0.0139109	-0.300683	-0.368248	-0.548604	yes	no	no	yes	no	no	no
SPDYE2	ENSG00000205238	441273	speedy/RINGO cell cycle regulator family member E2	7	102551226	102563538	protein coding	1	249.961	246.35	288.22	245.191	213.979	177.19	135.025	200.454	253.211	113.396	181.032	128.326	202.695	1046.29	0.20087	0.104396	0.000428354	-0.30841	-0.392808	-0.85261	yes	no	no	yes	no	no	no
CCDC17	ENSG00000159588	149483	coiled-coil domain containing 17	1	45620044	45624057	protein coding	-1	19.3979	26.1418	27.0614	20.5089	17.8976	20.1034	15.3711	21.0613	30.2642	11.0631	20.1604	16.7831	20.4845	105.99	0.244446	0.667659	0.0463509	-0.312233	-0.116989	-0.545225	yes	no	no	yes	no	no	no
GCNA	ENSG00000147174	93953	germ cell nuclear acidic peptidase	X	71578437	71613583	protein coding	1	21.61	20.6956	24.127	19.044	15.2923	19.1684	13.5628	12.8846	25.2202	10.5099	16.4574	13.1683	17.645	91.2417	0.211778	0.16073	0.00970271	-0.315981	-0.365764	-0.674593	yes	no	no	yes	no	no	no
SOX4	ENSG00000124766	6659	SRY-box transcription factor 4	6	21593751	21598619	protein coding	1	24.5026	25.2341	35.2124	23.6219	25.827	18.3892	30.2901	30.477	34.6357	31.161	33.3263	54.2223	30.575	159.118	0.212513	0.444595	0.032655	-0.316815	0.195306	0.537767	yes	no	no	yes	no	yes	yes
GCNT2	ENSG00000111846	2651	glucosaminyl (N-acetyl) transferase 2 (I blood group)	6	10492223	10629368	protein coding	1	32.3299	37.9419	32.604	25.453	35.2289	21.506	22.1525	26.0169	30.6005	15.8571	24.9604	19.8815	27.0444	139.593	0.148339	0.0993622	0.00190172	-0.325021	-0.380026	-0.717004	yes	no	no	yes	no	yes	no
FAXDC2	ENSG00000170271	10826	fatty acid hydroxylase domain containing 2	5	154818492	154859252	protein coding	-1	33.6911	23.0556	24.453	17.0297	27.6394	19.9476	26.0706	29.2381	29.2554	16.5946	24.6861	15.4921	23.9294	123.489	0.155349	0.775051	0.0473227	-0.331015	0.0672751	-0.471202	yes	no	no	yes	no	yes	no
BCL2	ENSG00000171791	596	BCL2 apoptosis regulator	18	63123346	63320128	protein coding	-1	288.246	241.085	270.288	242.078	254.305	135.425	184.906	207.392	224.628	185.122	219.295	166.023	218.233	1126.53	0.107659	0.101391	0.0377439	-0.346413	-0.353986	-0.448397	yes	no	no	yes	no	yes	yes
G6PD	ENSG00000160211	2539	glucose-6-phosphate dehydrogenase	X	154517825	154547572	protein coding	-1	78.9529	88.047	102.703	84.7824	89.9413	112.205	113.023	107.537	104.243	128.885	108.482	115.932	102.894	532.954	0.56885	0.0656177	0.0059336	0.0901472	0.293993	0.435785	yes	no	no	yes	yes	yes	yes
CEBPA	ENSG00000245848	1050	CCAAT enhancer binding protein alpha	19	33299934	33302534	protein coding	-1	19.2278	23.4187	24.453	16.1141	18.8039	16.9866	27.879	25.0258	24.5477	29.1327	21.1204	46.4762	24.4322	127.214	0.169772	0.380483	0.0297081	-0.36718	0.235326	0.573878	yes	no	no	yes	no	yes	yes
METTL22	ENSG00000067365	79091	methyltransferase 22, Kin17 lysine	16	8621683	8649654	protein coding	1	43.0498	48.8343	59.0133	45.2295	37.721	33.8173	32.0985	45.5915	50.1041	28.5796	38.8121	28.144	40.9163	211.345	0.0819061	0.297937	0.00502577	-0.371269	-0.225247	-0.608454	yes	no	no	yes	no	no	no
MYH11	ENSG00000133392	4629	myosin heavy chain 11	16	15703135	15857028	protein coding	-1	37.7749	34.1296	42.7113	32.0452	27.7527	28.3629	19.7413	27.5036	49.0953	18.0697	23.1775	24.0127	30.3647	157.155	0.166582	0.386801	0.00628145	-0.382165	-0.241812	-0.767692	yes	no	no	yes	no	no	no
BYSL	ENSG00000112578	705	bystin like	6	41921499	41933046	protein coding	1	23.1414	21.7848	34.2342	20.3258	20.1632	19.48	19.892	21.3091	25.5565	13.0913	18.7889	19.1069	21.4062	110.745	0.0766489	0.326582	0.00999593	-0.384617	-0.218268	-0.574737	yes	no	no	yes	no	no	no
ANKS6	ENSG00000165138	203286	ankyrin repeat and sterile alpha motif domain containing 6	9	98731329	98796965	protein coding	-1	18.377	17.2463	22.4968	15.931	11.894	15.4282	10.3981	13.1323	20.1762	11.6162	14.4003	13.4265	15.3769	79.5705	0.0763245	0.0923936	0.0404246	-0.426476	-0.419952	-0.504864	yes	no	no	yes	no	no	no
NUTM2E	ENSG00000228570	283008	NUT family member 2E	10	79826739	79850878	protein coding	1	59.2147	56.8221	74.3372	54.2021	47.8026	39.8951	29.386	47.0782	75.9968	24.5231	39.2235	31.2424	48.3103	249.732	0.146636	0.308068	0.00133695	-0.428747	-0.303024	-0.958505	yes	no	no	yes	no	no	no
CD101	ENSG00000134256	9398	CD101 molecule	1	117001750	117036552	protein coding	1	22.8011	19.7879	25.4312	15.931	25.4872	26.0253	30.2901	34.4414	28.2466	24.7075	26.1947	29.1768	25.7101	133.164	0.987692	0.0212803	0.172513	0.00319474	0.48122	0.283816	yes	no	yes	no	yes	no	yes
PILRA	ENSG00000085514	29992	paired immunoglobin like type 2 receptor alpha	7	100367530	100400096	protein coding	1	38.2854	37.9419	37.1686	40.8347	43.1582	60.466	56.2101	59.4672	43.0425	50.8901	54.9952	37.4392	46.6583	240.952	0.0750618	0.00958061	0.0512309	0.344416	0.507889	0.380377	yes	no	yes	no	no	yes	no
ATP6V1E1	ENSG00000131100	529	ATPase H+ transporting V1 subunit E1	22	17592136	17628749	protein coding	-1	46.6231	46.8374	40.7551	45.4126	52.4469	58.5959	67.5124	57.2372	46.7414	60.4781	58.8353	47.2509	52.3938	270.711	0.196799	0.0239272	0.0358447	0.212819	0.378515	0.348624	yes	no	yes	no	no	no	no
MAP7D3	ENSG00000129680	79649	MAP7 domain containing 3	X	136213220	136256482	protein coding	-1	14.8037	13.6155	14.9979	16.2973	17.5578	16.2074	22.7553	17.5924	14.4596	18.8072	18.1032	13.9429	16.595	85.7075	0.283929	0.0499183	0.154139	0.209579	0.395891	0.284111	yes	no	yes	no	no	no	no
SPATA2	ENSG00000158480	9825	spermatogenesis associated 2	20	49903391	49915529	protein coding	-1	17.0157	15.0678	18.2583	19.044	19.3702	17.9216	23.0567	23.2913	20.5124	18.2541	22.2175	16.7831	19.2327	99.408	0.321354	0.0120679	0.153622	0.172529	0.449165	0.253438	yes	no	yes	no	no	no	no
IAH1	ENSG00000134330	285148	isoamyl acetate hydrolyzing esterase 1 (putative)	2	9473658	9496543	protein coding	1	15.8246	17.6094	16.9541	18.6778	17.6711	19.3242	25.3171	21.0613	17.8223	19.9135	18.1032	14.7175	18.583	95.9746	0.443537	0.0334154	0.53137	0.139523	0.398205	0.117049	yes	no	yes	no	no	no	no
CRAT	ENSG00000095321	1384	carnitine O-acetyltransferase	9	129094142	129111189	protein coding	-1	14.123	13.6155	18.5843	12.635	16.7649	20.5709	18.3851	21.3091	22.8663	16.0414	18.7889	17.0413	17.5605	90.9298	0.533291	0.0359236	0.295499	0.134813	0.462507	0.229786	yes	no	yes	no	no	no	no
BCL6	ENSG00000113916	604	BCL6 transcription repressor	3	187721377	187745725	protein coding	-1	65.6807	61.1791	59.3394	61.5267	75.8951	66.0763	80.0202	91.6787	65.5725	82.2355	81.0528	53.7059	70.3302	363.041	0.470572	0.0331753	0.130837	0.123613	0.368552	0.260225	yes	no	yes	no	no	yes	yes
PPP1R3D	ENSG00000132825	5509	protein phosphatase 1 regulatory subunit 3D	20	59936663	59940305	protein coding	-1	19.3979	20.514	23.1489	23.805	20.8428	23.2202	29.386	29.9814	25.5565	26.9201	29.0748	20.1397	24.3323	125.754	0.517875	0.00697421	0.0484642	0.110474	0.470071	0.340251	yes	no	yes	no	no	no	no
PLIN2	ENSG00000147872	123	perilipin 2	9	19108375	19149290	protein coding	-1	24.6728	29.9541	30.9738	31.3127	29.112	31.3239	40.9896	36.4237	42.3699	31.8985	32.3663	37.6974	33.2579	172.372	0.530822	0.00217732	0.0746418	0.103579	0.513403	0.297353	yes	no	yes	no	no	yes	no
RUBCNL	ENSG00000102445	80183	rubicon like autophagy enhancer	13	46334681	46438190	protein coding	-1	61.4267	55.5513	54.7748	50.7229	64.0011	68.4139	41.1403	42.3704	40.3523	39.6427	55.5438	51.8985	52.1532	269.405	0.601311	0.00970743	0.287215	0.0883564	-0.454729	-0.183125	yes	no	yes	no	no	no	yes
M6PR	ENSG00000003056	4074	mannose-6-phosphate receptor, cation dependent	12	8940361	8949761	protein coding	-1	103.285	101.299	91.6174	100.896	105.347	103.01	142.107	129.589	103.235	133.31	122.059	88.0467	110.317	569.682	0.72179	0.021056	0.107687	0.0552817	0.36066	0.250601	yes	no	yes	no	no	no	no
TASL	ENSG00000120280	80231	TLR adaptor interacting with endolysosomal SLC15A4	X	30558809	30577766	protein coding	-1	19.2278	17.0648	25.4312	19.7764	24.5809	18.3892	28.0297	26.5125	30.9368	21.0198	25.6462	30.9842	23.9666	124.356	0.834821	0.0211504	0.0745152	0.0453413	0.506052	0.388636	yes	no	yes	no	no	yes	yes
PRMT1	ENSG00000126457	3276	protein arginine methyltransferase 1	19	49675786	49689029	protein coding	1	35.5628	41.0281	40.7551	37.9049	42.4786	40.0509	50.9357	39.6448	59.5196	46.6493	45.6694	52.4149	44.3845	230.171	0.829566	0.0366557	0.0520886	0.038173	0.374997	0.345451	yes	no	yes	no	no	no	no
RIC3	ENSG00000166405	79608	RIC3 acetylcholine receptor chaperone	11	8106056	8169055	protein coding	-1	27.5655	22.511	16.6281	20.8751	26.9597	21.0384	17.3302	16.1057	13.1145	16.0414	19.7489	15.4921	19.4509	100.249	0.899269	0.0194659	0.0918999	0.0255847	-0.505163	-0.353589	yes	no	yes	no	no	yes	no
TMEM223	ENSG00000168569	79064	transmembrane protein 223	11	62771629	62792006	protein coding	-1	12.2513	16.1571	18.9103	17.3959	16.3118	13.7139	20.1934	23.0436	27.9103	15.1195	14.5374	20.6561	18.0167	93.4735	0.937216	0.00851983	0.558625	0.018306	0.614227	0.13766	yes	no	yes	no	no	no	no
PHLPP2	ENSG00000040199	23035	PH domain and leucine rich repeat protein phosphatase 2	16	71637835	71724701	protein coding	-1	48.8351	42.662	35.2124	47.0606	40.6662	39.5834	32.7013	36.6715	28.5829	40.1958	41.2807	29.6932	38.5954	199.026	0.938271	0.0372965	0.362337	-0.0128049	-0.360242	-0.153644	yes	no	yes	no	no	no	no
SKP1	ENSG00000113558	6500	S-phase kinase associated protein 1	5	134148935	134176964	protein coding	-1	146.505	150.497	75.3153	127.998	130.721	104.569	86.8016	91.9264	70.2803	84.6325	114.928	60.9355	103.759	533.859	0.868444	0.0293009	0.061538	-0.0423942	-0.562831	-0.481061	yes	no	yes	no	no	yes	no
ZNF850	ENSG00000267041	342892	zinc finger protein 850	19	36714383	36772825	protein coding	-1	27.2251	22.6925	22.8228	27.4673	19.8233	23.2202	13.2614	18.5835	19.1673	19.7291	21.1204	9.29525	20.3674	104.893	0.812643	0.0453605	0.0552992	-0.0584097	-0.514746	-0.485422	yes	no	yes	no	no	yes	no
FANCD2	ENSG00000144554	2177	FA complementation group D2	3	10026370	10101932	protein coding	1	41.3482	38.1235	34.5603	34.975	35.0024	38.1809	31.7971	27.008	23.5388	33.1892	34.2863	25.8201	33.1525	170.997	0.559629	0.00717581	0.114998	-0.0895425	-0.438029	-0.248668	yes	no	yes	no	no	no	no
PIBF1	ENSG00000083535	10464	progesterone immunomodulatory binding factor 1	13	72782133	73016461	protein coding	1	62.2775	59.0006	41.7332	56.3995	54.939	42.7002	40.6883	40.6359	27.9103	48.4931	51.2923	22.7217	45.7326	235.225	0.720927	0.0328895	0.14433	-0.0917167	-0.558373	-0.378392	yes	no	yes	no	no	yes	no
PHF14	ENSG00000106443	9678	PHD finger protein 14	7	10973336	11169623	protein coding	1	101.754	99.121	82.4882	93.0225	103.761	69.0372	71.2798	73.5907	65.2362	78.3634	85.0301	48.5419	80.9355	416.917	0.617071	0.040474	0.0568806	-0.0994691	-0.413882	-0.382281	yes	no	yes	no	no	no	no
METTL6	ENSG00000206562	131965	methyltransferase 6, methylcytidine	3	15381275	15440566	protein coding	-1	26.034	25.4156	31.6259	25.0868	23.788	26.4928	20.1934	16.3535	24.2114	19.5448	20.8461	24.5291	23.6768	122.522	0.469645	0.0278002	0.103252	-0.13385	-0.430413	-0.310243	yes	no	yes	no	no	no	no
ACP6	ENSG00000162836	51205	acid phosphatase 6, lysophosphatidic	1	147629652	147670524	protein coding	-1	22.4607	17.4279	18.2583	18.8609	18.2375	16.3632	14.919	14.619	12.442	14.1976	18.3775	13.4265	16.6325	85.7982	0.463415	0.0246974	0.128078	-0.134532	-0.445059	-0.289843	yes	no	yes	no	no	yes	no
CLEC10A	ENSG00000132514	10462	C-type lectin domain containing 10A	17	7074537	7080307	protein coding	-1	15.144	11.074	17.2801	11.3531	17.1047	9.97378	18.8372	18.088	24.2114	14.5664	17.6917	19.1069	16.2026	84.0602	0.546795	0.0416089	0.243209	-0.152728	0.517174	0.295202	yes	no	yes	no	no	no	no
ZNF283	ENSG00000167637	284349	zinc finger protein 283	19	43827321	43852017	protein coding	1	19.7382	21.4218	17.6062	18.3115	17.7844	16.9866	16.8781	13.6279	11.0969	16.4102	18.1032	12.3937	16.6965	86.079	0.378241	0.0233846	0.146766	-0.163332	-0.45253	-0.278239	yes	no	yes	no	no	yes	no
TMEM156	ENSG00000121895	80008	transmembrane protein 156	4	38966744	39032922	protein coding	-1	20.9293	21.0587	14.3458	16.8466	17.6711	16.0515	14.6176	15.3624	10.4243	16.5946	15.7717	9.03705	15.7259	80.9542	0.395759	0.0405224	0.065345	-0.180889	-0.463345	-0.406348	yes	no	yes	no	no	yes	no
GMDS	ENSG00000112699	2762	GDP-mannose 4,6-dehydratase	6	1623806	2245605	protein coding	-1	17.0157	19.0617	29.9957	20.8751	17.1047	17.6099	14.4669	15.3624	13.787	14.1976	18.1032	18.8487	18.0357	93.2832	0.303139	0.0194352	0.185288	-0.229606	-0.549915	-0.301671	yes	no	yes	no	no	no	no
CALHM2	ENSG00000138172	51063	calcium homeostasis modulator family member 2	10	103446786	103452402	protein coding	-1	58.0236	62.4498	65.5341	60.0618	51.2009	47.6871	74.7458	79.0419	82.386	78.7322	68.8469	77.4604	67.1809	348.216	0.109643	0.01181	0.0266976	-0.230777	0.364611	0.318235	yes	no	yes	no	no	yes	no
EEIG2	ENSG00000162636	284611	EEIG family member 2	1	108560089	108644900	protein coding	1	63.6388	62.4498	39.1249	67.9358	62.1886	73.7124	67.6631	59.9628	37.3259	73.5694	68.2983	45.1852	60.0879	309.732	0.220778	0.948095	0.379068	0.291377	0.0156983	0.21047	no	no	no	no	yes	yes	yes
SNRNP40	ENSG00000060688	9410	small nuclear ribonucleoprotein U5 subunit 40	1	31259568	31296788	protein coding	-1	37.2644	41.5727	43.6894	39.1867	43.2715	45.3495	46.264	42.866	46.4051	41.6709	41.2807	55.5133	43.6945	226.487	0.713601	0.331512	0.207542	0.0630833	0.170391	0.218296	no	no	no	no	yes	yes	no
THEMIS2	ENSG00000130775	9473	thymocyte selection associated family member 2	1	27872543	27886685	protein coding	1	155.864	175.731	288.546	199.962	173.199	191.06	209.469	226.471	305.332	190.838	215.044	359.416	224.244	1166.81	0.623711	0.339298	0.22028	-0.143263	0.279255	0.357886	no	no	no	no	yes	no	yes
AUTS2	ENSG00000158321	26053	activator of transcription and developmental regulator AUTS2	7	69598296	70793506	protein coding	1	61.9372	59.3637	65.2081	70.1331	60.263	135.269	53.1961	63.4317	65.5725	62.8751	68.5726	47.7673	67.7991	349.992	0.0547638	0.954752	0.945135	0.507371	-0.0151605	-0.0183186	no	no	no	no	no	yes	yes
RHBDD2	ENSG00000005486	57414	rhomboid domain containing 2	7	75842602	75888926	protein coding	1	30.288	29.5911	26.0832	24.7206	28.8854	65.9204	29.6874	34.1937	27.2378	29.6859	31.132	27.8857	32.1093	165.85	0.112683	0.7389	0.778813	0.470211	0.100441	0.0841636	no	no	no	no	no	yes	no
GABARAPL1	ENSG00000139112	23710	GABA type A receptor associated protein like 1	12	10212458	10223128	protein coding	1	36.0733	41.2096	32.9301	38.4542	35.682	78.5435	40.5376	39.397	36.9896	46.6493	37.7149	34.3408	41.5435	214.582	0.0819522	0.703477	0.592107	0.463537	0.103043	0.144126	no	no	no	no	no	yes	yes
PDE3B	ENSG00000152270	5140	phosphodiesterase 3B	11	14643804	14872044	protein coding	1	131.531	120.906	98.1382	111.151	119.62	248.565	85.4453	99.1121	105.252	83.1574	112.733	84.4319	116.67	601.891	0.103056	0.356155	0.305375	0.447943	-0.25539	-0.283112	no	no	no	no	no	yes	no
TSNAX	ENSG00000116918	7257	translin associated factor X	1	231528541	231566524	protein coding	1	31.1388	30.1357	16.302	36.623	39.5334	31.0122	33.9069	29.9814	21.8575	41.1177	32.2291	22.4635	30.5251	157.343	0.0773833	0.544391	0.197829	0.444296	0.155964	0.327221	no	no	no	no	no	yes	no
SNRPE	ENSG00000182004	6635	small nuclear ribonucleoprotein polypeptide E	1	203861599	203871152	protein coding	1	14.9738	12.5263	13.0416	18.8609	16.8782	19.6359	17.933	14.3712	8.40673	19.3604	16.5946	10.0699	15.221	78.4192	0.0743834	0.812269	0.359855	0.438954	0.0613249	0.230639	no	no	no	no	no	no	no
VRK2	ENSG00000028116	7444	VRK serine/threonine kinase 2	2	57907629	58159920	protein coding	1	30.288	29.9541	27.7134	33.1439	34.3227	51.5831	31.7971	22.3002	22.1938	29.6859	31.5434	17.2995	30.1521	155.343	0.070617	0.476457	0.620168	0.430029	-0.175068	-0.120417	no	no	no	no	no	no	no
NLN	ENSG00000123213	57486	neurolysin	5	65722205	65871725	protein coding	1	22.9712	24.1449	17.6062	24.1712	27.2996	36.6225	29.0846	25.7691	17.1497	31.161	24.6861	20.3979	25.0887	129.442	0.0618963	0.451589	0.254822	0.429047	0.17832	0.265849	no	no	no	no	no	yes	yes
NIPSNAP3A	ENSG00000136783	25934	nipsnap homolog 3A	9	104747683	104760120	protein coding	1	16.1649	11.6186	9.45517	16.4804	19.8233	14.649	22.0018	13.6279	11.7694	18.9916	16.1831	14.4593	15.4354	79.7029	0.0917673	0.149567	0.0933924	0.428232	0.377492	0.432374	no	no	no	no	no	no	no
RAB31	ENSG00000168461	11031	RAB31, member RAS oncogene family	18	9708275	9862551	protein coding	1	96.1388	96.761	66.1862	87.1629	100.589	160.671	122.517	131.571	81.0409	117.269	125.214	93.7271	106.571	550.194	0.0910223	0.123067	0.0994775	0.421637	0.386637	0.412015	no	no	no	no	no	yes	yes
METTL15	ENSG00000169519	196074	methyltransferase 15, mitochondrial 12S rRNA N4-cytidine	11	28108248	28527041	protein coding	1	29.0969	28.6834	14.9979	32.9607	32.8501	32.4148	24.865	27.008	14.1233	24.5231	24.6861	15.2339	25.1203	129.244	0.108808	0.625773	0.567212	0.408766	-0.128401	-0.149186	no	no	no	no	no	yes	no
GBP1	ENSG00000117228	2633	guanylate binding protein 1	1	89051882	89065360	protein coding	-1	104.476	89.1363	76.6195	93.9381	95.6051	169.866	115.434	100.599	79.0233	121.325	95.5902	80.3006	101.826	525.531	0.0997321	0.558646	0.483301	0.406428	0.145406	0.173774	no	no	no	no	no	yes	yes
TXN	ENSG00000136810	7295	thioredoxin	9	110243810	110256507	protein coding	-1	14.4634	22.1479	20.8666	17.9453	21.6358	36.1549	21.5497	15.8579	15.4684	24.3387	21.2575	22.4635	21.1791	109.538	0.13214	0.770365	0.282428	0.401606	-0.080667	0.29024	no	no	no	no	no	yes	yes
PLSCR1	ENSG00000188313	5359	phospholipid scramblase 1	3	146515180	146544856	protein coding	-1	22.2906	29.0464	22.4968	26.9179	30.4713	40.0509	36.4687	25.5214	25.8927	33.558	32.3663	25.0455	29.1772	150.722	0.0647969	0.197925	0.114266	0.391902	0.280488	0.339545	no	no	no	no	no	yes	no
TGIF1	ENSG00000177426	7050	TGFB induced factor homeobox 1	18	3411608	3459978	protein coding	1	29.7775	24.1449	30.6478	30.214	29.6784	51.1156	26.8241	30.2292	39.6798	27.2889	32.2291	34.3408	32.1808	166.678	0.112294	0.407156	0.431988	0.391834	0.208558	0.196205	no	no	no	no	no	yes	yes
ALG5	ENSG00000120697	29880	ALG5 dolichyl-phosphate beta-glucosyltransferase	13	36949738	37000763	protein coding	-1	16.6754	20.514	13.6937	22.8894	22.2021	22.441	19.2892	19.0791	11.7694	22.3105	18.1032	9.55345	18.21	93.7264	0.118335	0.991981	0.966707	0.389499	0.00260835	0.0106812	no	no	no	no	no	no	no
GCLC	ENSG00000001084	2729	glutamate-cysteine ligase catalytic subunit	6	53497341	53616970	protein coding	-1	41.3482	42.1173	31.2999	42.6659	41.4591	67.0113	49.1273	41.6271	29.928	51.0745	43.3379	26.3365	42.2777	217.877	0.136366	0.724879	0.685693	0.38773	0.0930285	0.106337	no	no	no	no	no	yes	yes
MYOF	ENSG00000138119	26509	myoferlin	10	93306429	93482334	protein coding	-1	98.521	97.6687	87.3788	89.9096	94.8122	187.164	111.215	107.041	89.7839	112.475	100.39	79.2678	104.636	540.119	0.122866	0.584466	0.75042	0.387283	0.138157	0.0801906	no	no	no	no	no	yes	yes
SARAF	ENSG00000133872	51669	store-operated calcium entry associated regulatory factor	8	30063003	30083208	protein coding	-1	263.573	256.879	185.191	239.698	262.801	421.08	274.118	256.205	159.728	277.867	276.348	198.299	255.982	1319.93	0.126628	0.950171	0.608538	0.385036	-0.015802	0.129302	no	no	no	no	no	yes	no
ADAM28	ENSG00000042980	10863	ADAM metallopeptidase domain 28	8	24294069	24359014	protein coding	1	64.1492	55.5513	42.3853	53.8359	77.1411	81.5045	47.1682	42.3704	34.972	37.7988	55.8181	26.3365	51.5859	265.374	0.123577	0.154338	0.115193	0.382931	-0.361503	-0.397644	no	no	no	no	no	yes	yes
TIMP1	ENSG00000102265	7076	TIMP metallopeptidase inhibitor 1	X	47582408	47586789	protein coding	1	40.1571	33.948	40.429	36.623	44.5176	68.1022	44.305	58.4761	40.6886	40.749	50.7437	36.9228	44.6385	230.53	0.100404	0.142155	0.371232	0.381034	0.344932	0.209372	no	no	no	no	no	yes	yes
MILR1	ENSG00000271605	284021	mast cell immunoglobulin like receptor 1	17	64449037	64468643	protein coding	1	16.3351	14.1601	18.5843	16.8466	16.5383	30.233	21.8511	17.8402	19.1673	17.8853	18.1032	24.0127	19.2964	100.008	0.14347	0.262898	0.199862	0.379116	0.297668	0.336551	no	no	no	no	no	yes	yes
GTF2B	ENSG00000137947	2959	general transcription factor IIB	1	88852633	88891944	protein coding	-1	24.5026	20.8771	15.3239	24.3543	30.8111	24.6228	30.8929	25.0258	15.1321	27.8421	27.7033	16.0085	23.5914	121.534	0.142686	0.341595	0.305967	0.37807	0.250858	0.267342	no	no	no	no	no	no	no
PALM2AKAP2	ENSG00000157654	445815	PALM2 and AKAP2 fusion	9	109498325	110172512	protein coding	1	63.4686	49.5605	41.4071	51.6385	68.7587	81.1928	50.1822	60.7061	45.0601	49.0463	60.3439	39.5048	55.0725	283.934	0.081903	0.903344	0.937098	0.375282	0.0266669	-0.0172326	no	no	no	no	no	yes	no
MXRA7	ENSG00000182534	439921	matrix remodeling associated 7	17	76672551	76711004	protein coding	-1	29.9477	30.8618	29.3436	41.5672	27.6394	47.843	32.3999	30.477	43.0425	36.3237	29.7605	32.017	34.2686	177.352	0.0970814	0.279447	0.474095	0.366713	0.2441	0.160482	no	no	no	no	no	yes	no
CD40	ENSG00000101017	958	CD40 molecule	20	46118271	46129863	protein coding	1	17.0157	16.3386	14.6718	18.6778	22.4287	21.1943	16.7274	13.8757	22.1938	15.8571	18.7889	19.6233	18.1161	93.7924	0.064767	0.548546	0.319965	0.366554	0.12558	0.203103	no	no	no	no	no	yes	yes
AKAP5	ENSG00000179841	9495	A-kinase anchoring protein 5	14	64465499	64474503	protein coding	1	37.0943	36.3081	20.5405	44.6801	31.2642	46.9079	25.6185	27.7514	17.8223	24.5231	25.509	17.5577	29.6314	152.479	0.132741	0.12406	0.0747768	0.365047	-0.387262	-0.444785	no	no	no	no	no	yes	no
CYFIP1	ENSG00000273749	23191	cytoplasmic FMR1 interacting protein 1	15	22867052	22981063	protein coding	-1	71.8063	69.1668	86.4007	70.8656	87.4492	133.867	84.0891	95.3954	87.0937	79.1009	84.07	101.731	87.5863	453.594	0.112666	0.274754	0.24067	0.360695	0.250341	0.267946	no	no	no	no	no	yes	yes
EXOSC9	ENSG00000123737	5393	exosome component 9	4	121801318	121817021	protein coding	1	23.6518	20.6956	19.5624	27.8335	26.3934	28.5188	27.5776	19.8224	15.8047	29.3171	24.2747	18.8487	23.5251	121.363	0.0784005	0.898635	0.294641	0.359301	0.0271891	0.218266	no	no	no	no	no	no	no
ACSL3	ENSG00000123983	2181	acyl-CoA synthetase long chain family member 3	2	222860942	222944639	protein coding	1	43.0498	46.8374	30.3218	50.3567	52.4469	52.9857	46.1134	43.6093	25.5565	51.4433	49.6466	36.4064	44.0645	227.197	0.0891288	0.855477	0.292174	0.359112	-0.0394601	0.224783	no	no	no	no	no	no	no
ARSB	ENSG00000113273	411	arylsulfatase B	5	78777209	78986087	protein coding	-1	40.4974	45.022	29.3436	43.3983	43.045	62.3361	47.1682	46.8304	34.972	45.1742	44.4351	33.308	42.9609	221.652	0.086363	0.394487	0.541323	0.35787	0.181299	0.129153	no	no	no	no	no	yes	no
ZNF304	ENSG00000131845	57343	zinc finger protein 304	19	57351271	57359898	protein coding	1	19.3979	13.7971	19.2364	26.3686	21.749	19.0125	22.1525	24.0347	13.787	22.8637	22.0804	19.1069	20.2989	104.818	0.0955331	0.276112	0.116399	0.356645	0.241707	0.341513	no	no	no	no	no	no	no
DAD1	ENSG00000129562	1603	defender against cell death 1	14	22564907	22589224	protein coding	-1	24.8429	25.0526	15.6499	23.9881	31.6041	29.298	31.9478	25.2736	17.1497	31.7141	35.3835	19.6233	25.9606	133.836	0.160012	0.433481	0.0904189	0.355696	0.202862	0.431798	no	no	no	no	no	no	no
RAB28	ENSG00000157869	9364	RAB28, member RAS oncogene family	4	13361354	13484365	protein coding	-1	18.2068	18.5171	13.0416	21.4245	24.2411	19.0125	19.7413	15.6101	18.8311	18.8072	21.1204	12.1355	18.3908	94.8507	0.0901116	0.570317	0.639062	0.355226	0.124584	0.101279	no	no	no	no	no	yes	no
PSMA4	ENSG00000041357	5685	proteasome 20S subunit alpha 4	15	78540405	78552417	protein coding	1	53.4293	54.6436	42.7113	64.2734	66.6064	62.9595	77.9105	57.7328	30.6005	88.1358	67.6126	43.1196	59.1446	304.83	0.208977	0.569843	0.127706	0.354939	0.161979	0.431469	no	no	no	no	no	no	no
SLC30A1	ENSG00000170385	7779	solute carrier family 30 member 1	1	211571568	211579161	protein coding	-1	51.7278	57.7298	58.3612	52.5541	60.7161	101.608	79.116	56.9894	54.4756	75.4132	72.8241	76.1694	66.4737	344.088	0.134284	0.382682	0.0511988	0.354281	0.208736	0.462723	no	no	no	no	no	yes	no
VEGFB	ENSG00000173511	7423	vascular endothelial growth factor B	11	64234584	64239264	protein coding	1	17.356	16.3386	20.8666	20.5089	21.1827	27.5837	18.0837	19.5746	30.6005	20.6511	18.926	21.6889	21.1134	109.42	0.123102	0.157767	0.352367	0.352881	0.33215	0.216899	no	no	no	no	no	yes	no
DARS1	ENSG00000115866	1615	aspartyl-tRNA synthetase 1	2	135905881	135986100	protein coding	-1	50.3665	43.025	30.6478	51.0892	57.5443	51.1156	49.8808	42.1226	31.273	54.3934	54.721	29.6932	45.4894	234.337	0.135524	0.9679	0.417283	0.352202	0.00967393	0.193013	no	no	no	no	no	no	no
TMEM138	ENSG00000149483	51524	transmembrane protein 138	11	61361964	61377890	protein coding	1	61.5969	54.2805	46.9498	58.0475	56.9779	93.66	59.0733	59.4672	44.3875	52.9183	57.601	41.8286	57.2324	295.169	0.104443	0.929863	0.787185	0.349679	0.0192788	-0.0588522	no	no	no	no	no	yes	yes
APOBEC3G	ENSG00000239713	60489	apolipoprotein B mRNA editing enzyme catalytic subunit 3G	22	39077067	39087743	protein coding	1	77.4215	74.25	56.731	91.1914	76.688	98.9586	103.68	84.2452	67.9264	132.388	92.4359	50.0911	83.8339	432.218	0.20061	0.252374	0.117212	0.349559	0.314332	0.428767	no	no	no	no	no	yes	yes
LYSMD2	ENSG00000140280	256586	LysM domain containing 2	15	51723011	51751585	protein coding	-1	17.5262	20.8771	18.5843	20.5089	19.5968	32.7265	25.9199	23.0436	21.5212	21.3886	20.1604	26.0783	22.3276	115.618	0.127484	0.154427	0.224068	0.347137	0.332822	0.281234	no	no	no	no	no	no	no
SLC1A4	ENSG00000115902	6509	solute carrier family 1 member 4	2	64988477	65023865	protein coding	1	29.6073	30.8618	30.3218	29.1153	29.2253	57.3492	23.3581	28.4947	31.9456	18.9916	27.0176	20.9143	29.7669	153.667	0.188207	0.700305	0.141351	0.345838	-0.103574	-0.39559	no	no	no	no	no	no	no
HTATIP2	ENSG00000109854	10553	HIV-1 Tat interactive protein 2	11	20363685	20383782	protein coding	1	20.589	23.4187	21.8447	22.7063	28.8854	31.9473	25.9199	23.7869	19.5036	25.4451	25.509	28.6604	24.8514	128.565	0.0583122	0.569922	0.0948553	0.344609	0.108451	0.309848	no	no	no	no	no	yes	no
PPP1CB	ENSG00000213639	5500	protein phosphatase 1 catalytic subunit beta	2	28751640	28802940	protein coding	1	271.571	260.329	175.41	289.688	299.955	310.745	288.284	251.745	168.471	325.254	290.474	199.331	260.938	1345.26	0.122357	0.929933	0.282214	0.343233	0.0196086	0.239272	no	no	no	no	no	no	no
PIGX	ENSG00000163964	54965	phosphatidylinositol glycan anchor biosynthesis class X	3	196639775	196736007	protein coding	1	19.0576	15.794	13.3677	19.044	20.1632	22.9085	18.3851	15.1146	10.7606	18.0697	19.8861	19.8815	17.7027	91.4781	0.0884856	0.689536	0.170568	0.341306	-0.0855515	0.28078	no	no	no	no	no	yes	no
BCL3	ENSG00000069399	602	BCL3 transcription coactivator	19	44747705	44760044	protein coding	1	26.5445	26.6864	37.4947	30.214	32.2837	51.8948	31.0436	38.1581	25.8927	36.1394	31.9548	41.5704	34.1564	176.855	0.165546	0.694056	0.189402	0.341146	0.0987971	0.325347	no	no	no	no	no	yes	no
ERLIN2	ENSG00000147475	11160	ER lipid raft associated 2	8	37736601	37758422	protein coding	1	34.5419	31.7695	25.4312	32.7776	38.4006	46.1287	36.7701	40.6359	29.5917	37.9832	37.8521	33.5662	35.4541	183.148	0.0552259	0.199253	0.115144	0.338351	0.233618	0.282418	no	no	no	no	no	yes	no
SSR3	ENSG00000114850	6747	signal sequence receptor subunit 3	3	156539553	156555149	protein coding	-1	99.8822	102.026	57.7092	99.4316	109.991	120.309	111.064	91.6787	57.502	117.637	109.579	80.3006	96.4258	497.236	0.174116	0.933362	0.263395	0.337091	0.0209075	0.278224	no	no	no	no	no	no	no
CMTM6	ENSG00000091317	54918	CKLF like MARVEL transmembrane domain containing 6	3	32481312	32502852	protein coding	-1	146.675	146.321	90.3132	156.93	169.914	159.269	197.564	159.323	98.1906	206.142	185.42	119.547	152.967	788.778	0.188551	0.304211	0.0804632	0.336717	0.264068	0.448151	no	no	no	no	no	no	no
SPPL2A	ENSG00000138600	84888	signal peptide peptidase like 2A	15	50702266	50765948	protein coding	-1	107.029	101.663	67.8164	110.418	103.421	137.451	100.816	84.2452	68.5989	108.049	98.3332	75.1366	96.9149	499.789	0.103057	0.612162	0.772021	0.336312	-0.10594	0.0601539	no	no	no	no	no	no	no
EPHA4	ENSG00000116106	2043	EPH receptor A4	2	221418027	221574202	protein coding	-1	49.0053	39.7573	32.278	37.9049	44.8574	70.7515	35.5645	34.4414	27.9103	31.7141	37.0292	21.4307	38.5537	198.507	0.185124	0.263349	0.130649	0.333753	-0.288508	-0.387873	no	no	no	no	no	yes	no
LIN54	ENSG00000189308	132660	lin-54 DREAM MuvB core complex component	4	82909973	83012926	protein coding	-1	48.8351	40.3019	29.0176	48.8918	49.7283	51.739	49.4287	40.3882	29.5917	46.8336	46.218	26.8529	42.3189	217.988	0.151715	0.884233	0.823517	0.333362	0.0345166	0.0524715	no	no	no	no	no	yes	no
CSF1R	ENSG00000182578	1436	colony stimulating factor 1 receptor	5	150053291	150113372	protein coding	-1	254.215	280.298	314.303	240.98	278.32	552.61	355.193	349.618	376.285	365.819	351.778	408.991	344.034	1783.22	0.204776	0.160423	0.084217	0.332982	0.369069	0.453643	no	no	no	no	no	yes	no
UAP1	ENSG00000117143	6675	UDP-N-acetylglucosamine pyrophosphorylase 1	1	162561722	162601240	protein coding	1	25.1833	26.868	17.6062	33.8763	25.7137	29.7655	26.5227	25.2736	19.1673	29.3171	26.0576	17.2995	25.2209	130.005	0.11762	0.852588	0.676608	0.331692	0.0408654	0.0903114	no	no	no	no	no	yes	no
ZNF224	ENSG00000267680	7767	zinc finger protein 224	19	44094361	44109886	protein coding	1	22.2906	25.9603	19.5624	26.0024	27.073	33.0381	29.0846	23.2913	16.8135	27.4733	27.1548	17.8159	24.63	126.989	0.122214	0.777874	0.54094	0.330775	0.0625996	0.133467	no	no	no	no	no	yes	no
MAGED2	ENSG00000102316	10916	MAGE family member D2	X	54807599	54816015	protein coding	1	36.7539	39.2127	45.3196	38.088	42.5919	71.5307	47.9217	47.8216	50.1041	42.224	41.9664	70.2308	47.8138	248.208	0.228118	0.29256	0.142563	0.327096	0.288401	0.399432	no	no	no	no	no	no	yes
DNAJC3	ENSG00000102580	5611	DnaJ heat shock protein family (Hsp40) member C3	13	95677139	95794988	protein coding	1	101.754	107.109	65.2081	104.925	114.975	125.14	117.092	108.528	61.8735	127.041	118.356	74.8784	102.24	526.904	0.196067	0.735858	0.307609	0.325171	0.0854256	0.257342	no	no	no	no	no	no	yes
LYAR	ENSG00000145220	55646	Ly1 antibody reactive	4	4267701	4290154	protein coding	-1	26.5445	29.4095	22.8228	36.9893	35.0024	27.7396	36.0166	29.2381	22.1938	37.7988	31.8177	27.6275	30.2667	156.269	0.0980916	0.372472	0.0910229	0.324923	0.180724	0.336116	no	no	no	no	no	no	yes
ATP6V0E1	ENSG00000113732	8992	ATPase H+ transporting V0 subunit e1	5	172983771	173035445	protein coding	1	58.0236	53.1913	38.4728	56.9488	68.6454	62.8036	71.8826	72.3518	40.016	80.7604	66.2412	35.89	58.769	302.731	0.232703	0.247483	0.240913	0.323362	0.315683	0.318956	no	no	no	no	no	no	no
GNPDA1	ENSG00000113552	10007	glucosamine-6-phosphate deaminase 1	5	141991749	142013041	protein coding	-1	21.2696	20.514	18.2583	21.2414	23.4482	31.0122	25.6185	22.7958	22.8663	27.1045	23.1775	22.4635	23.3142	120.553	0.0821795	0.169013	0.103187	0.321519	0.264476	0.307265	no	no	no	no	no	yes	no
PLCL1	ENSG00000115896	5334	phospholipase C like 1 (inactive)	2	197804593	198572581	protein coding	1	20.9293	17.7909	19.2364	21.4245	21.4092	29.7655	17.7823	18.8313	17.486	12.3538	19.0632	13.6847	19.1464	98.7674	0.12011	0.705868	0.152636	0.318934	-0.0817396	-0.308318	no	no	no	no	no	no	no
F2R	ENSG00000181104	2149	coagulation factor II thrombin receptor	5	76716126	76735770	protein coding	1	64.3194	66.9884	59.0133	76.9084	69.0985	92.2574	86.3495	74.5818	46.0689	105.652	85.1672	44.1524	72.5465	373.835	0.240498	0.606127	0.217627	0.318348	0.140927	0.335331	no	no	no	no	no	yes	no
CHMP2B	ENSG00000083937	25978	charged multivesicular body protein 2B	3	87227271	87255556	protein coding	1	28.5864	30.4988	21.1926	32.5945	35.4555	32.8823	34.6604	30.477	16.8135	37.9832	36.7549	18.5905	29.7075	152.975	0.229014	0.841096	0.348628	0.317588	0.0540561	0.249593	no	no	no	no	no	no	no
TSPYL2	ENSG00000184205	64061	TSPY like 2	X	53082367	53088540	protein coding	1	49.0053	36.8527	41.0811	41.5672	43.9512	73.2449	42.0445	43.3615	41.6974	37.6144	36.7549	41.5704	44.0621	227.745	0.149449	0.930305	0.683476	0.317531	0.0196584	-0.0911866	no	no	no	no	no	no	no
MRPL45	ENSG00000278845	84311	mitochondrial ribosomal protein L45	17	38297023	38323217	protein coding	1	18.0367	16.3386	11.7375	21.4245	21.1827	15.8957	21.2483	24.778	12.442	20.0979	20.7089	14.9757	18.2389	94.0523	0.176363	0.138371	0.207384	0.316789	0.356771	0.300131	no	no	no	no	no	no	no
OSER1	ENSG00000132823	51526	oxidative stress responsive serine rich 1	20	44195939	44210771	protein coding	-1	30.288	31.0434	22.1708	30.7634	36.5882	37.8692	37.825	33.6981	24.5477	36.1394	37.7149	25.8201	32.039	165.303	0.104785	0.267873	0.147392	0.316616	0.222347	0.286593	no	no	no	no	no	no	no
UNC50	ENSG00000115446	25972	unc-50 inner nuclear membrane RNA binding protein	2	98608579	98618515	protein coding	1	36.2435	34.1296	23.801	36.2568	38.4006	44.4145	42.9487	32.4592	35.3083	42.4084	37.1664	35.89	36.6189	189.31	0.0815396	0.190332	0.0853276	0.315935	0.244129	0.316037	no	no	no	no	no	no	no
NRBF2	ENSG00000148572	29982	nuclear receptor binding factor 2	10	63133247	63155031	protein coding	1	21.2696	23.7818	17.6062	24.5374	28.0925	25.8695	36.1673	30.9725	14.4596	29.1327	27.9776	14.7175	24.5487	126.409	0.266679	0.15557	0.416962	0.314566	0.407516	0.232168	no	no	no	no	no	no	no
CXCR6	ENSG00000172215	10663	C-X-C motif chemokine receptor 6	3	45940933	45948351	protein coding	1	26.7147	25.2341	25.7572	29.2984	29.4518	38.1809	17.3302	25.0258	19.1673	23.0481	24.1376	11.3609	24.5589	126.419	0.170609	0.173597	0.133276	0.31397	-0.326042	-0.355348	no	no	no	no	no	yes	no
JOSD1	ENSG00000100221	9929	Josephin domain containing 1	22	38685543	38701556	protein coding	-1	60.7461	60.6344	53.4706	55.3008	58.3373	104.569	66.1561	64.6706	60.8647	65.4565	69.6698	52.6731	64.3791	332.527	0.162015	0.506437	0.532165	0.31392	0.150933	0.141236	no	no	no	no	no	no	no
ZNF227	ENSG00000131115	7770	zinc finger protein 227	19	44207547	44237268	protein coding	1	27.055	25.9603	21.5187	30.5802	31.151	31.7914	29.6874	23.7869	16.8135	23.0481	26.7433	15.2339	25.2808	130.182	0.133817	0.817942	0.475859	0.313165	-0.0500324	-0.15351	no	no	no	no	no	no	no
ZNHIT3	ENSG00000273611	9326	zinc finger HIT-type containing 3	17	36486629	36499310	protein coding	1	18.7173	12.7078	11.4114	17.3959	16.7649	20.2592	16.426	16.3535	16.8135	16.5946	15.4974	13.6847	16.0522	82.9224	0.121971	0.344639	0.590681	0.310502	0.199255	0.11173	no	no	no	no	no	no	no
PSMD14	ENSG00000115233	10213	proteasome 26S subunit, non-ATPase 14	2	161308425	161411717	protein coding	1	18.0367	20.151	18.2583	21.0583	21.4092	27.8954	19.1385	18.8313	18.1585	23.6012	18.926	17.5577	20.2518	104.62	0.0902557	0.953748	0.493886	0.310328	0.0112785	0.129243	no	no	no	no	no	no	no
DUSP16	ENSG00000111266	80824	dual specificity phosphatase 16	12	12473282	12562863	protein coding	-1	95.6283	76.9731	70.0987	77.824	80.9925	143.217	60.8817	71.1129	60.1922	57.3436	73.0984	51.1239	76.5405	394.522	0.189349	0.181618	0.111412	0.310149	-0.320158	-0.380145	no	no	no	no	no	no	no
EIF1AX	ENSG00000173674	1964	eukaryotic translation initiation factor 1A X-linked	X	20124525	20141838	protein coding	-1	49.5157	53.1913	35.5384	53.6528	54.2593	64.6737	62.5394	50.7949	37.9984	73.9382	56.2296	33.8244	52.1797	268.968	0.220308	0.558873	0.27623	0.309964	0.149566	0.276757	no	no	no	no	no	no	yes
MYO1D	ENSG00000176658	4642	myosin ID	17	32492522	32877177	protein coding	-1	20.7592	18.3356	18.5843	23.2556	20.503	28.3629	17.7823	21.0613	15.4684	15.4883	19.4746	15.7503	19.5688	100.968	0.100736	0.739114	0.475862	0.30956	-0.0667839	-0.140721	no	no	no	no	no	no	no
MRPS35	ENSG00000061794	60488	mitochondrial ribosomal protein S35	12	27710822	27756295	protein coding	1	19.2278	22.1479	20.2145	29.8478	23.9013	23.0644	25.3171	27.9992	15.8047	26.367	28.8005	16.2667	23.2466	119.833	0.167311	0.387344	0.24653	0.309307	0.199441	0.263354	no	no	no	no	no	no	no
HIP1	ENSG00000127946	3092	huntingtin interacting protein 1	7	75533298	75738962	protein coding	-1	39.9869	38.6681	51.1884	43.3983	44.5176	72.6216	40.5376	45.8393	41.6974	43.5147	40.7321	49.3165	46.0015	238.044	0.160861	0.983035	0.689552	0.308852	0.00477901	0.0889456	no	no	no	no	no	yes	no
TRMT12	ENSG00000183665	55039	tRNA methyltransferase 12 homolog	8	124450820	124462150	protein coding	1	11.2304	13.434	15.6499	15.931	15.5188	17.9216	14.1655	15.8579	16.1409	14.1976	13.0288	19.6233	15.225	78.9296	0.155613	0.321251	0.244123	0.308801	0.225496	0.25922	no	no	no	no	no	no	no
BMPR2	ENSG00000204217	659	bone morphogenetic protein receptor type 2	2	202376327	202567751	protein coding	1	99.2016	86.7762	59.9914	97.4173	93.4529	115.166	90.8704	88.9531	61.201	105.837	101.487	43.8942	87.0207	447.915	0.26609	0.964901	0.831387	0.308653	-0.0122989	0.0593235	no	no	no	no	no	yes	yes
RBM43	ENSG00000184898	375287	RNA binding motif protein 43	2	151247940	151261863	protein coding	-1	20.2487	17.0648	14.3458	19.9596	22.3154	22.441	25.7692	18.5835	14.7958	24.3387	23.4518	13.1683	19.7069	101.59	0.192775	0.35377	0.2529	0.308342	0.226184	0.274717	no	no	no	no	no	yes	no
PJA2	ENSG00000198961	9867	praja ring finger ubiquitin ligase 2	5	109334713	109409974	protein coding	-1	211.675	203.144	127.808	217.907	226.099	230.02	223.333	203.675	117.022	231.771	213.261	127.293	194.417	1001.27	0.234661	0.939071	0.672664	0.307956	0.019877	0.109682	no	no	no	no	no	no	no
FAM210B	ENSG00000124098	116151	family with sequence similarity 210 member B	20	56358974	56368663	protein coding	1	26.5445	22.6925	18.5843	28.0166	29.4518	27.272	32.3999	26.5125	13.4508	31.3454	27.8405	17.8159	25.1606	129.623	0.235417	0.639455	0.409583	0.307505	0.124222	0.216113	no	no	no	no	no	no	no
MYO1E	ENSG00000157483	4643	myosin IE	15	59132434	59372871	protein coding	-1	32.6702	30.3172	37.4947	28.7491	42.3653	52.8298	26.6734	38.4059	27.9103	23.0481	27.8405	28.9186	33.1019	170.927	0.183354	0.698544	0.225675	0.306847	-0.0917206	-0.285905	no	no	no	no	no	yes	yes
SMAD7	ENSG00000101665	4092	SMAD family member 7	18	48919853	48950965	protein coding	-1	53.089	51.9205	61.6216	59.5125	43.045	103.79	48.6752	47.0782	73.3067	59.3718	46.6294	65.3249	59.447	308.094	0.305371	0.888082	0.772723	0.305506	0.0422966	0.086488	no	no	no	no	no	yes	yes
KLHL24	ENSG00000114796	54800	kelch like family member 24	3	183635610	183684519	protein coding	1	138.508	144.506	95.2038	145.577	159.946	163.944	147.231	127.359	92.8103	147.323	159.5	92.6943	134.55	693.344	0.162056	0.913837	0.60862	0.305094	-0.0237873	0.112141	no	no	no	no	no	yes	yes
IFNAR1	ENSG00000142166	3454	interferon alpha and beta receptor subunit 1	21	33324387	33359864	protein coding	1	143.613	135.247	92.9215	136.421	158.36	166.593	156.876	136.527	97.1818	151.195	146.608	127.81	137.446	709.521	0.11638	0.64869	0.232127	0.303946	0.0889198	0.232143	no	no	no	no	no	no	no
CAAP1	ENSG00000120159	79886	caspase activity and apoptosis inhibitor 1	9	26840685	26892803	protein coding	-1	17.1859	19.2433	18.2583	23.9881	23.3349	20.2592	20.4948	23.5391	17.8223	22.4949	21.9432	14.7175	20.2735	104.596	0.0950972	0.282579	0.359189	0.302224	0.204037	0.170969	no	no	no	no	no	yes	no
ZSCAN26	ENSG00000197062	7741	zinc finger and SCAN domain containing 26	6	28267058	28278224	protein coding	1	20.4189	18.6986	15.3239	24.5374	24.2411	19.1684	24.5636	24.2825	14.7958	20.4667	22.9033	12.1355	20.128	103.666	0.190918	0.293682	0.769402	0.302135	0.249595	0.0692961	no	no	no	no	no	yes	no
FHIP2A	ENSG00000151553	57700	FHF complex subunit HOOK interacting protein 2A	10	114821744	114899832	protein coding	1	74.699	86.5947	51.8404	89.1771	86.0899	88.8289	92.5281	76.0685	48.0865	98.0925	89.8301	50.3493	77.6821	400.147	0.249038	0.873332	0.464225	0.30097	0.041979	0.19183	no	no	no	no	no	yes	yes
SLC36A1	ENSG00000123643	206358	solute carrier family 36 member 1	5	151437046	151492379	protein coding	1	51.2173	56.2775	60.9696	56.0333	51.2009	100.517	49.5794	60.4584	51.4492	46.8336	50.1952	40.7958	56.2939	290.573	0.200076	0.86136	0.298983	0.300227	-0.0415247	-0.246473	no	no	no	no	no	no	no
DLAT	ENSG00000150768	1737	dihydrolipoamide S-acetyltransferase	11	112025033	112064404	protein coding	1	20.7592	26.1418	17.9322	28.1997	26.9597	25.402	30.4408	23.2913	14.4596	29.1327	25.0976	12.9101	23.3939	120.437	0.271798	0.712747	0.756442	0.300023	0.102776	0.0858502	no	no	no	no	no	yes	yes
METAP2	ENSG00000111142	10988	methionyl aminopeptidase 2	12	95473520	95515839	protein coding	1	46.2827	45.5666	29.6697	53.1034	59.3567	38.4925	50.0315	49.556	31.9456	56.606	47.178	37.181	45.4142	234.207	0.1987	0.58296	0.296979	0.29917	0.129856	0.24452	no	no	no	no	no	no	no
ZNF43	ENSG00000198521	7594	zinc finger protein 43	19	21804946	21852125	protein coding	-1	43.3901	29.7726	22.1708	39.736	41.5724	37.5575	38.4278	36.9192	24.2114	34.6643	35.1092	25.3037	34.0696	175.585	0.189633	0.742263	0.91722	0.298838	0.0766249	0.0240378	no	no	no	no	no	yes	no
YTHDF2	ENSG00000198492	51441	YTH N6-methyladenosine RNA binding protein F2	1	28736621	28769775	protein coding	1	71.466	70.0745	55.4269	74.3448	84.1642	84.4654	92.9802	82.5108	39.0072	104.546	86.1272	45.7016	74.2346	382.275	0.313223	0.635673	0.319545	0.296731	0.140268	0.293614	no	no	no	no	no	no	no
ZNF813	ENSG00000198346	126017	zinc finger protein 813	19	53467733	53496255	protein coding	1	21.4398	15.9755	17.2801	20.3258	22.542	24.7786	22.4539	20.0702	20.8487	22.1261	22.9033	18.5905	20.7779	107.378	0.091768	0.213817	0.152406	0.296613	0.229314	0.258045	no	no	no	no	no	no	no
UGDH	ENSG00000109814	7358	UDP-glucose 6-dehydrogenase	4	39498755	39528311	protein coding	-1	16.5052	16.1571	12.0635	17.3959	17.218	21.3501	18.8372	15.6101	11.7694	17.3321	16.8689	11.8773	16.0821	82.929	0.157345	0.726674	0.732062	0.295604	0.0769745	0.0739244	no	no	no	no	no	no	no
ZNF528	ENSG00000167555	84436	zinc finger protein 528	19	52397849	52418412	protein coding	1	20.2487	15.2494	15.6499	21.0583	23.3349	18.8567	18.6865	19.8224	15.4684	18.6228	16.8689	11.3609	17.9356	92.442	0.133014	0.642493	0.689575	0.295036	0.0958955	-0.0818298	no	no	no	no	no	yes	no
PDCD4	ENSG00000150593	27250	programmed cell death 4	10	110871795	110900006	protein coding	1	187.683	204.414	128.786	199.229	198.686	243.267	182.946	179.393	107.942	192.866	181.443	119.289	177.162	912.575	0.207054	0.577464	0.853606	0.294622	-0.130798	-0.0432196	no	no	no	no	no	yes	yes
FTL	ENSG00000087086	2512	ferritin light chain	19	48965309	48966879	protein coding	1	838.875	884.464	957.255	903.674	880.27	1511.03	986.464	1112.04	850.425	1075.88	1048.06	795.002	986.953	5096.9	0.162366	0.463249	0.44997	0.293378	0.154161	0.158714	no	no	no	no	no	yes	yes
KBTBD7	ENSG00000120696	84078	kelch repeat and BTB domain containing 7	13	41189834	41194569	protein coding	-1	17.0157	19.2433	13.0416	21.2414	19.7101	20.7268	24.5636	22.548	14.7958	20.6511	23.8633	18.5905	19.6659	101.555	0.139242	0.085019	0.0578727	0.292955	0.352936	0.381412	no	no	no	no	no	no	yes
NFIL3	ENSG00000165030	4783	nuclear factor, interleukin 3 regulated	9	91409045	91423832	protein coding	-1	11.0602	15.9755	13.6937	15.5648	15.5188	18.8567	20.0427	16.849	14.1233	20.6511	17.5546	13.4265	16.1097	83.2174	0.173275	0.0948889	0.070432	0.292495	0.371136	0.394379	no	no	no	no	no	yes	no
CYB561A3	ENSG00000162144	220002	cytochrome b561 family member A3	11	61348754	61362283	protein coding	-1	47.644	47.7451	55.1008	44.3139	54.146	85.868	46.8668	57.9806	68.9352	44.4367	53.0752	65.8414	55.9961	290.236	0.260046	0.385745	0.523553	0.291389	0.226454	0.165973	no	no	no	no	no	yes	yes
ZNF75A	ENSG00000162086	7627	zinc finger protein 75A	16	3305406	3318852	protein coding	1	39.1361	29.228	24.127	35.5244	38.967	39.5834	39.7841	32.707	20.8487	34.2955	34.012	17.5577	32.1476	165.465	0.262622	0.89188	0.779526	0.290086	0.0358788	-0.0735287	no	no	no	no	no	no	no
MICU2	ENSG00000165487	221154	mitochondrial calcium uptake 2	13	21492691	21604181	protein coding	-1	41.6885	43.3881	29.0176	45.7788	46.6698	48.3105	47.9217	46.3349	28.5829	45.1742	43.475	26.5947	41.0781	211.623	0.193001	0.580882	0.835193	0.288526	0.124658	0.0466999	no	no	no	no	no	no	no
RCBTB2	ENSG00000136161	1102	RCC1 and BTB domain containing protein 2	13	48488963	48533256	protein coding	-1	74.699	80.7854	51.8404	74.1617	75.7818	104.569	81.2258	75.8207	48.759	78.9165	81.7386	43.8942	72.6827	374.348	0.25959	0.978916	0.960757	0.288305	0.00682212	0.0126552	no	no	no	no	no	yes	yes
H3-3B	ENSG00000132475	3021	H3.3 histone B	17	75776434	75785893	protein coding	-1	303.73	342.93	292.458	333.453	348.324	468.3	312.094	323.849	307.686	384.995	352.875	376.716	345.617	1788.03	0.0549408	0.863604	0.0536862	0.287586	0.0258931	0.289669	no	no	no	no	no	no	no
NR3C1	ENSG00000113580	2908	nuclear receptor subfamily 3 group C member 1	5	143277931	143435512	protein coding	-1	249.28	263.233	174.432	257.826	255.664	327.42	245.034	225.232	182.594	265.329	256.462	153.372	237.99	1226.5	0.184141	0.799908	0.969871	0.287047	-0.055022	0.00818353	no	no	no	no	no	yes	no
CLTC	ENSG00000141367	1213	clathrin heavy chain	17	59619684	59696956	protein coding	1	377.749	404.472	293.762	396.261	444.269	475.936	477.107	412.058	252.538	472.393	420.762	293.575	393.407	2028.23	0.204275	0.654229	0.435228	0.286625	0.101337	0.176356	no	no	no	no	no	no	no
MIOS	ENSG00000164654	54468	meiosis regulator for oocyte development	7	7566875	7608932	protein coding	1	44.2409	39.9389	20.8666	41.7503	48.3689	39.5834	44.0036	42.6182	28.5829	39.6427	41.0064	28.9186	38.2934	197.372	0.23808	0.559243	0.721607	0.285163	0.143485	0.0870446	no	no	no	no	no	no	no
MTHFD2	ENSG00000065911	10797	methylenetetrahydrofolate dehydrogenase (NADP+ dependent) 2, methenyltetrahydrofolate cyclohydrolase	2	74186172	74217565	protein coding	1	35.733	37.2158	34.8863	35.8906	34.7758	61.2452	42.0445	36.9192	26.9015	39.6427	40.7321	32.017	38.167	197.015	0.215471	0.996285	0.666277	0.285114	0.00109516	0.100387	no	no	no	no	no	yes	no
QKI	ENSG00000112531	9444	QKI, KH domain containing RNA binding	6	163414000	163578592	protein coding	1	267.487	279.754	172.149	275.772	299.163	303.733	311.491	277.514	146.613	339.821	325.309	176.61	264.618	1362.89	0.310122	0.86616	0.357376	0.284419	0.0473308	0.258123	no	no	no	no	no	yes	yes
SQOR	ENSG00000137767	58472	sulfide quinone oxidoreductase	15	45631148	45691281	protein coding	1	21.4398	24.3264	21.1926	22.3401	22.542	37.09	20.7962	22.548	19.1673	22.3105	26.3319	33.0498	24.4279	126.552	0.225769	0.738711	0.172732	0.284284	-0.0811783	0.323162	no	no	no	no	no	yes	no
ACTR3	ENSG00000115091	10096	actin related protein 3	2	113890063	113962596	protein coding	1	426.244	436.06	270.614	446.984	469.53	466.742	489.917	417.014	252.874	520.517	466.842	275.759	411.591	2120.31	0.276387	0.848633	0.467965	0.284213	0.0499154	0.189648	no	no	no	no	no	no	no
NDUFS5	ENSG00000168653	4725	NADH:ubiquinone oxidoreductase subunit S5	1	39026318	39034636	protein coding	1	21.7801	21.0587	14.6718	24.5374	26.0535	20.5709	23.9609	22.0524	12.7782	22.6793	23.7261	21.4307	21.275	109.822	0.178458	0.787523	0.225332	0.282826	0.0590758	0.259091	no	no	no	no	no	yes	yes
CBX1	ENSG00000108468	10951	chromobox 1	17	48070052	48101478	protein coding	-1	29.267	32.8588	30.3218	34.7919	37.3812	40.5185	39.332	28.7425	35.9808	35.4018	34.6978	34.8572	34.5126	178.546	0.0751966	0.230354	0.170262	0.281899	0.197297	0.221645	no	no	no	no	no	yes	no
RIT1	ENSG00000143622	6016	Ras like without CAAX 1	1	155897808	155911404	protein coding	-1	68.4032	59.3637	41.7332	65.5553	65.1338	76.5176	71.5812	66.1573	37.9984	75.9664	66.7897	37.4392	61.0532	314.417	0.290984	0.795711	0.655818	0.280874	0.0695309	0.119168	no	no	no	no	no	no	no
FUNDC2	ENSG00000165775	65991	FUN14 domain containing 2	X	155025980	155060304	protein coding	1	25.1833	24.5079	21.1926	32.0452	28.6589	26.337	31.9478	25.7691	19.8399	31.161	32.6406	22.9799	26.8553	138.609	0.136764	0.397465	0.082413	0.279518	0.164877	0.330741	no	no	no	no	no	no	no
C6orf62	ENSG00000112308	81688	chromosome 6 open reading frame 62	6	24704861	24720825	protein coding	-1	204.359	200.42	146.392	209.118	220.775	241.241	237.8	172.703	127.782	232.14	209.147	123.937	193.818	998.54	0.250194	0.947953	0.777318	0.279129	-0.0159105	0.0688004	no	no	no	no	no	no	no
SLC25A24	ENSG00000085491	29957	solute carrier family 25 member 24	1	108134043	108200849	protein coding	-1	53.7697	53.9175	30.6478	54.2021	56.5248	58.4401	58.1691	48.3171	29.928	67.3003	59.521	34.8572	50.4662	259.993	0.300827	0.993921	0.347647	0.278725	-0.00207846	0.25414	no	no	no	no	no	no	no
ENTPD7	ENSG00000198018	57089	ectonucleoside triphosphate diphosphohydrolase 7	10	99659509	99711241	protein coding	1	34.8822	36.8527	23.801	41.384	40.5529	32.1031	36.1673	33.9459	26.229	33.0048	35.6578	14.7175	32.4415	166.93	0.354701	0.916267	0.539926	0.241155	0.0278894	-0.162117	no	no	no	no	yes	yes	yes
ZDBF2	ENSG00000204186	57683	zinc finger DBF-type containing 2	2	206274663	206314427	protein coding	1	22.1204	17.7909	14.6718	19.5933	22.542	24.7786	13.8641	17.8402	10.4243	12.7225	17.1432	7.74604	16.7698	86.2216	0.257034	0.16156	0.0560942	0.276542	-0.361085	-0.487899	no	no	no	no	no	yes	no
WDR35	ENSG00000118965	57539	WD repeat domain 35	2	19910263	19990105	protein coding	-1	22.2906	20.3325	17.9322	22.7063	26.1668	24.9344	17.1795	18.8313	10.4243	19.3604	21.8061	9.55345	19.2932	99.2235	0.252942	0.163651	0.404486	0.27529	-0.353183	-0.206768	no	no	no	no	no	yes	yes
ZNF543	ENSG00000178229	125919	zinc finger protein 543	19	57320472	57330770	protein coding	1	17.356	17.7909	15.976	21.4245	19.3702	21.8176	19.1385	17.8402	20.1762	18.4384	15.9088	13.1683	18.2005	93.9779	0.111487	0.361589	0.719613	0.27514	0.166802	-0.0652917	no	no	no	no	no	no	no
TATDN3	ENSG00000203705	128387	TatD DNase domain containing 3	1	212791828	212816830	protein coding	1	14.8037	15.0678	11.7375	17.7622	17.218	16.2074	15.8232	14.619	14.1233	19.3604	17.4174	9.81165	15.3293	79.0514	0.188182	0.624885	0.337841	0.274924	0.107635	0.205356	no	no	no	no	no	no	no
ARFGAP3	ENSG00000242247	26286	ADP ribosylation factor GTPase activating protein 3	22	42796502	42858106	protein coding	-1	54.6204	59.1821	42.3853	62.2592	53.1265	75.115	60.1282	56.2461	42.0336	64.1658	56.3667	39.5048	55.4278	285.832	0.184616	0.853282	0.741678	0.274575	0.0389524	0.0689134	no	no	no	no	no	no	no
TOMM20	ENSG00000173726	9804	translocase of outer mitochondrial membrane 20	1	235109341	235128837	protein coding	-1	80.4843	89.1363	58.0352	94.3043	99.23	83.6862	97.6518	88.9531	58.8471	103.993	100.802	68.6816	85.317	440.026	0.194584	0.554579	0.161003	0.274421	0.12631	0.297703	no	no	no	no	no	no	no
WDR19	ENSG00000157796	57728	WD repeat domain 19	4	39182504	39285810	protein coding	1	25.3534	21.7848	16.9541	24.5374	26.0535	28.0512	18.5358	19.0791	10.4243	16.4102	19.3375	12.1355	19.8881	102.332	0.197867	0.0882517	0.0855956	0.274204	-0.386617	-0.382714	no	no	no	no	no	yes	no
ATP8A1	ENSG00000124406	10396	ATPase phospholipid transporting 8A1	4	42408373	42657121	protein coding	-1	209.123	192.977	131.068	210.949	198.007	237.345	154.163	161.8	112.986	177.009	189.26	79.2678	171.163	880.407	0.308073	0.271366	0.392173	0.273101	-0.296158	-0.229959	no	no	no	no	no	yes	no
MFSD1	ENSG00000118855	64747	major facilitator superfamily domain containing 1	3	158732198	158829719	protein coding	1	78.1021	72.6161	55.1008	69.0344	88.3555	92.5691	96.7476	82.7586	51.4492	87.5826	90.5159	60.9355	77.1473	397.863	0.230285	0.419648	0.273406	0.27285	0.18522	0.250172	no	no	no	no	no	yes	no
CD2AP	ENSG00000198087	23607	CD2 associated protein	6	47477789	47627263	protein coding	1	64.6597	60.9975	38.4728	67.7526	68.4188	63.8945	57.4156	54.2639	40.3523	72.2787	68.024	40.0212	58.046	299.105	0.226191	0.679827	0.464691	0.272841	-0.0946309	0.165927	no	no	no	no	no	yes	yes
PAIP1	ENSG00000172239	10605	poly(A) binding protein interacting protein 1	5	43526267	43557758	protein coding	-1	33.3508	31.588	22.1708	35.3412	35.3422	35.8433	34.6604	25.5214	19.5036	42.4084	30.9948	26.0783	31.0669	160.263	0.222694	0.658717	0.3321	0.272477	-0.10186	0.219094	no	no	no	no	no	no	no
FAM114A2	ENSG00000055147	10827	family with sequence similarity 114 member A2	5	153990148	154038936	protein coding	-1	27.3953	23.0556	20.5405	29.2984	32.9634	24.1552	27.5776	22.3002	17.486	30.239	25.9205	15.2339	24.6805	127.135	0.240923	0.843136	0.846549	0.272184	-0.0474833	0.0457296	no	no	no	no	no	no	no
MOAP1	ENSG00000165943	64112	modulator of apoptosis 1	14	93182199	93184923	protein coding	-1	32.5	41.7543	35.2124	42.1165	36.1351	54.6999	39.9348	33.9459	34.6357	45.3586	43.0636	36.9228	39.69	205.133	0.142722	0.952371	0.208777	0.272081	0.0114402	0.236139	no	no	no	no	no	no	no
PAPSS1	ENSG00000138801	9061	3'-phosphoadenosine 5'-phosphosulfate synthase 1	4	107590276	107720234	protein coding	-1	35.2225	36.4896	35.5384	36.623	38.967	54.2324	36.1673	46.8304	25.2202	42.4084	31.6806	44.927	38.6922	200.101	0.241568	0.881958	0.415895	0.2714	0.0351212	0.190244	no	no	no	no	no	yes	yes
DPH2	ENSG00000132768	1802	diphthamide biosynthesis 2	1	43970000	43973369	protein coding	1	15.9948	15.6125	14.9979	19.7764	14.9525	21.9735	19.4399	18.5835	23.8751	18.0697	15.9088	30.4678	19.1377	99.4771	0.307386	0.120591	0.0618053	0.271135	0.419855	0.498644	no	no	no	no	no	no	no
MED7	ENSG00000155868	9443	mediator complex subunit 7	5	157137424	157159019	protein coding	-1	19.7382	18.3356	13.6937	21.7907	22.0889	19.7917	22.3032	18.088	14.4596	21.3886	20.1604	14.9757	18.9012	97.4999	0.166652	0.596648	0.446454	0.27092	0.108768	0.153077	no	no	no	no	no	no	no
PRPS2	ENSG00000101911	5634	phosphoribosyl pyrophosphate synthetase 2	X	12791355	12824222	protein coding	1	23.822	21.4218	15.3239	24.9037	27.866	21.1943	28.6325	21.3091	11.7694	28.5796	25.3719	18.8487	22.4202	115.593	0.29839	0.825406	0.264275	0.270876	0.0590249	0.293523	no	no	no	no	no	no	no
GALNT1	ENSG00000141429	2589	polypeptide N-acetylgalactosaminyltransferase 1	18	35581117	35711834	protein coding	1	57.5131	58.6375	49.2321	62.0761	66.833	71.8424	69.9235	63.1839	43.715	79.4697	68.4355	55.7715	62.2194	321.235	0.124495	0.501177	0.0580191	0.270712	0.120932	0.33628	no	no	no	no	no	no	no
RNF19A	ENSG00000034677	25897	ring finger protein 19A, RBR E3 ubiquitin protein ligase	8	100257060	100336218	protein coding	-1	183.089	171.374	102.703	180.918	169.688	202.748	155.52	152.88	105.925	164.102	160.186	82.108	152.603	785.439	0.296961	0.632604	0.594119	0.270399	-0.124556	-0.138601	no	no	no	no	no	yes	yes
TERF1	ENSG00000147601	7013	telomeric repeat binding factor 1	8	73008856	73048123	protein coding	1	38.966	41.3912	26.0832	46.5113	43.6113	39.8951	39.1813	38.1581	26.229	45.3586	40.1836	26.8529	37.7018	194.308	0.205026	0.914366	0.616734	0.270158	-0.0235214	0.108038	no	no	no	no	no	yes	no
NPTXR	ENSG00000221890	23467	neuronal pentraxin receptor	22	38818452	38844028	protein coding	-1	17.356	17.0648	23.4749	20.5089	20.2764	28.3629	18.3851	15.8579	25.2202	20.2823	19.0632	19.8815	20.4778	106.026	0.223375	0.790455	0.689426	0.270067	0.061235	0.0906083	no	no	no	no	no	no	no
XPO1	ENSG00000082898	7514	exportin 1	2	61476032	61538741	protein coding	-1	280.249	276.304	163.672	291.153	314.681	265.24	258.898	258.682	161.745	290.037	263.045	138.654	246.863	1270.52	0.314056	0.801511	0.919535	0.269758	-0.0675452	-0.0271117	no	no	no	no	no	no	no
SNRPB2	ENSG00000125870	6629	small nuclear ribonucleoprotein polypeptide B2	20	16729961	16742564	protein coding	1	25.5236	27.0495	16.302	27.4673	25.9403	30.8564	33.9069	23.5391	19.1673	36.8769	29.0748	20.3979	26.3418	135.896	0.27895	0.491434	0.160916	0.269456	0.175003	0.351551	no	no	no	no	no	no	no
APMAP	ENSG00000101474	57136	adipocyte plasma membrane associated protein	20	24962925	24992751	protein coding	-1	133.744	140.149	136.937	169.198	135.705	191.839	162.602	147.429	140.561	174.612	150.997	130.392	151.18	781.143	0.0808447	0.320163	0.21865	0.268336	0.154389	0.190094	no	no	no	no	no	yes	yes
ACP1	ENSG00000143727	52	acid phosphatase 1	2	264140	278283	protein coding	1	48.3246	43.3881	28.0395	45.0463	52.9	47.3754	57.8677	46.5827	29.5917	55.1309	50.1952	30.2096	44.5543	229.56	0.303451	0.490536	0.424755	0.267007	0.181014	0.208377	no	no	no	no	no	yes	no
LPXN	ENSG00000110031	9404	leupaxin	11	58526871	58578220	protein coding	-1	132.552	125.444	85.7486	120.307	124.944	170.178	131.257	133.801	96.173	126.303	130.014	78.235	121.246	624.881	0.238383	0.698485	0.980125	0.266971	0.0882721	-0.00566603	no	no	no	no	no	no	no
ZBTB21	ENSG00000173276	49854	zinc finger and BTB domain containing 21	21	41986831	42010387	protein coding	-1	37.6047	36.6711	23.801	39.3698	39.8732	39.7393	37.3729	39.8926	17.1497	45.7273	42.2407	22.7217	35.1803	181.109	0.350179	0.89951	0.475969	0.26635	-0.0365954	0.20449	no	no	no	no	no	yes	no
VDAC1	ENSG00000213585	7416	voltage dependent anion channel 1	5	133971871	134004975	protein coding	-1	50.5367	54.099	42.3853	61.3436	51.8805	64.6737	64.6491	61.2017	37.6621	67.6691	63.224	34.3408	54.4721	280.703	0.266575	0.473589	0.400922	0.26585	0.173468	0.202202	no	no	no	no	no	no	yes
CEMIP2	ENSG00000135048	23670	cell migration inducing hyaluronidase 2	9	71683366	71816690	protein coding	-1	151.61	190.254	173.127	194.102	189.964	237.033	183.399	171.464	140.897	174.059	187.889	124.711	176.542	910.593	0.117762	0.839742	0.796672	0.265569	-0.0346415	-0.043992	no	no	no	no	no	no	no
TMEM59	ENSG00000116209	9528	transmembrane protein 59	1	54026681	54053504	protein coding	-1	93.9267	103.115	62.9258	98.1498	108.405	107.841	109.858	90.6875	58.1746	116.715	108.07	92.6943	95.8804	494.935	0.224928	0.957944	0.139911	0.265523	0.0116537	0.323918	no	no	no	no	no	no	no
ODC1	ENSG00000115758	4953	ornithine decarboxylase 1	2	10439968	10448327	protein coding	-1	72.1466	51.0128	44.0155	55.4839	78.8403	67.9464	61.4845	57.485	42.0336	56.7904	58.4239	49.0583	57.8934	298.629	0.195881	0.862368	0.965254	0.265455	-0.0362411	0.00903601	no	no	no	no	no	no	no
TALDO1	ENSG00000177156	6888	transaldolase 1	11	747415	765012	protein coding	1	94.9477	90.9517	133.677	105.474	113.05	166.437	131.709	118.934	168.807	117.453	128.094	198.04	130.631	679.046	0.327936	0.126338	0.0524071	0.265346	0.41577	0.526471	no	no	no	no	no	yes	no
WDCP	ENSG00000163026	80304	WD repeat and coiled coil containing	2	24029347	24049575	protein coding	-1	18.5471	14.3417	11.7375	18.1284	19.4835	16.8307	17.4809	23.5391	10.7606	18.8072	19.6118	11.8773	16.7621	86.3603	0.286991	0.375615	0.419317	0.265006	0.227165	0.204445	no	no	no	no	no	no	no
HAUS3	ENSG00000214367	79441	HAUS augmin like complex subunit 3	4	2227464	2242133	protein coding	-1	20.2487	17.6094	10.7593	19.044	19.7101	21.506	17.4809	18.088	14.4596	17.8853	17.8289	15.7503	17.5309	90.492	0.177225	0.883265	0.674002	0.264905	0.0304731	0.085197	no	no	no	no	no	yes	no
CEP120	ENSG00000168944	153241	centrosomal protein 120	5	123344890	123423592	protein coding	-1	91.8848	85.5055	52.1665	91.7407	97.0777	88.6731	81.5272	76.8118	53.1305	84.4481	83.11	48.0255	77.8418	400.805	0.265924	0.671932	0.805587	0.264098	-0.101661	-0.0588158	no	no	no	no	no	no	no
SLC4A7	ENSG00000033867	9497	solute carrier family 4 member 7	3	27372723	27484420	protein coding	-1	213.037	214.581	114.44	209.85	213.639	229.397	168.48	165.765	108.615	160.414	189.946	86.7557	172.91	889.258	0.339925	0.323896	0.313936	0.264027	-0.274129	-0.279428	no	no	no	no	no	yes	no
G3BP2	ENSG00000138757	9908	G3BP stress granule assembly factor 2	4	75641849	75724589	protein coding	-1	155.183	156.488	110.528	149.971	180.109	179.528	182.344	155.358	126.437	185.122	160.871	150.273	157.684	814.513	0.127044	0.374797	0.119415	0.264023	0.154796	0.270354	no	no	no	no	no	no	no
STAG3	ENSG00000066923	10734	STAG3 cohesin complex component	7	100177563	100214387	protein coding	1	18.377	17.6094	14.6718	18.6778	18.5773	24.4669	14.6176	17.0968	12.1057	14.0132	16.7317	11.3609	16.5255	85.1678	0.181587	0.354485	0.281651	0.264023	-0.196554	-0.223839	no	no	no	no	no	yes	yes
TMEM218	ENSG00000150433	219854	transmembrane protein 218	11	125094389	125111763	protein coding	-1	20.9293	16.3386	14.3458	16.6635	20.9561	16.2074	17.3302	16.6013	14.4596	16.779	17.1432	9.81165	16.4638	84.8323	0.830308	0.716285	0.372508	0.0457167	-0.0811282	-0.196707	no	no	no	no	yes	yes	no
ZNF268	ENSG00000090612	10795	zinc finger protein 268	12	133181409	133214832	protein coding	1	37.945	29.4095	19.2364	33.6932	36.7015	34.7524	35.5645	31.7159	19.5036	32.0829	27.1548	16.2667	29.5022	151.825	0.323009	0.940931	0.532592	0.263101	0.0201114	-0.168855	no	no	no	no	no	no	no
RGPD4	ENSG00000196862	285190	RANBP2 like and GRIP domain containing 4	2	107826892	107892544	protein coding	1	93.5864	94.2194	62.2737	98.3329	98.2105	105.192	82.13	88.4575	56.157	81.1292	85.3044	45.4434	82.5364	424.807	0.254521	0.591637	0.374631	0.262523	-0.124991	-0.206231	no	no	no	no	no	yes	no
SNAP23	ENSG00000092531	8773	synaptosome associated protein 23	15	42491233	42545356	protein coding	1	60.5759	55.0067	35.8645	62.2592	60.263	60.9335	65.5533	59.2195	44.7238	65.8252	67.7498	40.5376	56.5427	291.534	0.227111	0.419734	0.289531	0.262209	0.177507	0.231416	no	no	no	no	no	no	yes
HMGN1	ENSG00000205581	3150	high mobility group nucleosome binding domain 1	21	39342315	39349647	protein coding	-1	122.683	109.287	84.7705	113.715	128.115	140.256	114.831	103.572	79.6958	127.778	119.865	95.0181	111.632	576.021	0.136205	0.699906	0.400731	0.262175	-0.0687717	0.148709	no	no	no	no	no	no	no
HMGB1	ENSG00000189403	3146	high mobility group box 1	13	30456704	30617597	protein coding	-1	280.589	274.489	175.084	280.899	299.049	298.278	325.205	268.346	167.126	347.749	324.211	194.426	269.621	1389.54	0.304722	0.767756	0.273452	0.261962	0.0755566	0.279763	no	no	no	no	no	yes	no
SLC12A2	ENSG00000064651	6558	solute carrier family 12 member 2	5	128083766	128189677	protein coding	1	34.8822	38.8496	22.8228	39.736	35.5687	42.2327	32.3999	37.6626	26.229	40.3802	36.4806	24.7873	34.336	177.025	0.21686	0.987802	0.635765	0.2619	0.00333215	0.101857	no	no	no	no	no	no	no
RBM47	ENSG00000163694	54502	RNA binding motif protein 47	4	40423267	40630875	protein coding	-1	55.1309	57.0036	76.9455	59.5125	61.1692	105.971	69.7728	67.1484	74.6518	71.3568	74.1956	86.2393	71.5915	371.059	0.268654	0.435928	0.149256	0.261837	0.186085	0.34246	no	no	no	no	no	yes	yes
TMEM14B	ENSG00000137210	81853	transmembrane protein 14B	6	10747759	10852753	protein coding	1	19.2278	17.7909	14.0197	17.0297	20.7295	24.3111	18.9879	16.1057	15.4684	16.5946	19.2003	14.2011	17.8056	91.8868	0.181872	0.997018	0.992304	0.261667	0.000774929	0.00195863	no	no	no	no	no	yes	no
WDR48	ENSG00000114742	57599	WD repeat domain 48	3	39052013	39096671	protein coding	1	57.8534	56.6406	33.2561	54.7515	64.2276	59.531	66.7589	51.0427	40.016	60.2937	57.1896	32.2752	52.8197	272.082	0.301025	0.659109	0.845451	0.261443	0.112772	0.0496388	no	no	no	no	no	no	no
REEP5	ENSG00000129625	7905	receptor accessory protein 5	5	112876385	112922289	protein coding	-1	95.288	103.841	53.1446	97.4173	108.632	97.8677	117.242	96.6343	63.2186	123.353	109.168	71.5218	94.7774	488.584	0.32383	0.567285	0.255206	0.260695	0.152026	0.301299	no	no	no	no	no	no	no
CD300E	ENSG00000186407	342510	CD300e molecule	17	74609885	74623738	protein coding	-1	148.887	148.137	180.626	127.631	196.081	249.812	196.057	209.622	183.939	198.213	175.134	242.193	188.028	974.633	0.260284	0.164104	0.0737078	0.260475	0.322911	0.414236	no	no	no	no	no	yes	yes
DOCK7	ENSG00000116641	85440	dedicator of cytokinesis 7	1	62454298	62688386	protein coding	-1	29.4372	27.4126	17.9322	26.9179	31.2642	32.4148	28.3311	24.2825	17.1497	21.573	28.6634	12.3937	24.8144	127.665	0.316885	0.762049	0.408748	0.260364	-0.0808797	-0.219462	no	no	no	no	no	no	yes
ZNF683	ENSG00000176083	257101	zinc finger protein 683	1	26361634	26374522	protein coding	-1	19.0576	17.9725	21.5187	22.8894	16.7649	30.5447	18.5358	24.2825	17.486	23.97	18.1032	12.6519	20.3147	104.785	0.305685	0.796727	0.858372	0.259719	0.0672276	-0.0462245	no	no	no	no	no	yes	no
LRRC58	ENSG00000163428	116064	leucine rich repeat containing 58	3	120324509	120349354	protein coding	-1	92.3953	94.5825	49.5581	98.8822	93.2263	92.725	95.3913	83.2541	61.5373	104.915	110.676	54.9969	86.0117	443.077	0.331463	0.885047	0.40384	0.259462	0.0388997	0.223654	no	no	no	no	no	yes	no
NUBP1	ENSG00000103274	4682	NUBP iron-sulfur cluster assembly factor 1, cytosolic	16	10743786	10769351	protein coding	1	13.9529	12.8894	18.9103	18.3115	15.6321	19.9476	15.6725	13.6279	14.7958	15.6727	17.8289	18.0741	16.2763	84.2493	0.195396	0.986155	0.233234	0.257645	0.00367263	0.242716	no	no	no	no	no	yes	no
ABLIM1	ENSG00000099204	3983	actin binding LIM protein 1	10	114431112	114768061	protein coding	-1	244.686	211.131	141.502	211.315	226.326	278.487	209.921	205.905	141.233	192.129	227.798	115.158	200.466	1032.08	0.305699	0.74161	0.615774	0.257561	-0.0832245	-0.126515	no	no	no	no	no	yes	yes
B2M	ENSG00000166710	567	beta-2-microglobulin	15	44711358	44718851	protein coding	1	2640.33	2503.62	1872.45	2671.83	2896.81	2839.72	3565.35	2591.28	1684.71	3632.74	3109.77	2056.57	2672.1	13779.7	0.303034	0.482485	0.149012	0.257444	0.175588	0.360723	no	no	no	no	no	no	no
GOLIM4	ENSG00000173905	27333	golgi integral membrane protein 4	3	168008689	168095924	protein coding	-1	22.2906	22.8741	20.8666	24.9037	23.2216	31.3239	27.1255	25.7691	12.7782	29.1327	26.0576	24.2709	24.2179	125.062	0.244684	0.880203	0.172843	0.257201	0.0344926	0.30472	no	no	no	no	no	yes	no
TRUB1	ENSG00000165832	142940	TruB pseudouridine synthase family member 1	10	114938195	114977676	protein coding	1	13.2723	14.3417	11.4114	15.7479	15.8587	15.584	18.6865	15.1146	13.1145	21.7574	16.7317	9.81165	15.1194	77.9836	0.27213	0.22443	0.142607	0.257122	0.294024	0.34808	no	no	no	no	no	no	no
SNRPD2	ENSG00000125743	6633	small nuclear ribonucleoprotein D2 polypeptide	19	45687460	45692569	protein coding	-1	40.1571	39.5758	30.6478	46.145	44.5176	43.0119	46.4147	37.6626	37.9984	46.0961	40.8693	41.3122	41.2007	212.988	0.0900491	0.302179	0.116354	0.255226	0.161018	0.240398	no	no	no	no	no	no	no
YIPF1	ENSG00000058799	54432	Yip1 domain family member 1	1	53851719	53889798	protein coding	-1	18.7173	22.8741	20.5405	27.1011	24.9208	22.441	21.399	25.5214	14.7958	25.2607	25.9205	15.4921	22.082	113.824	0.223021	0.916848	0.470478	0.255198	0.0227812	0.154089	no	no	no	no	no	yes	no
SNX2	ENSG00000205302	6643	sorting nexin 2	5	122775079	122834543	protein coding	1	102.775	105.656	76.2935	105.474	127.889	107.997	124.928	104.315	60.5285	113.765	119.454	81.3334	102.534	528.571	0.271077	0.850501	0.441318	0.254832	0.0439801	0.178898	no	no	no	no	no	no	no
UTP11	ENSG00000183520	51118	UTP11 small subunit processome component	1	38009258	38024820	protein coding	1	16.8456	14.7048	11.0854	17.0297	18.8039	15.7399	23.2074	17.0968	11.0969	21.7574	18.6518	11.1027	16.4268	84.6578	0.334782	0.265284	0.256177	0.254012	0.300595	0.302605	no	no	no	no	no	no	no
KIAA1143	ENSG00000163807	57456	KIAA1143	3	44737661	44761619	protein coding	-1	60.4058	57.7298	40.103	60.2449	65.9268	64.0503	69.6221	57.9806	37.9984	73.385	62.9497	55.5133	58.8258	303.671	0.22203	0.682643	0.137105	0.253295	0.0861625	0.310003	no	no	no	no	no	yes	no
SRSF8	ENSG00000263465	10929	serine and arginine rich splicing factor 8	11	95066919	95071225	protein coding	1	60.4058	55.1882	41.4071	53.8359	68.079	66.388	63.5942	58.7239	41.0248	72.0943	67.6126	39.763	57.3431	295.582	0.261013	0.741005	0.320114	0.253023	0.0754442	0.225111	no	no	no	no	no	yes	no
H3-5	ENSG00000188375	440093	H3.5 histone	12	31791185	31792298	protein coding	-1	18.0367	19.9694	22.8228	20.8751	21.5225	29.6096	17.6316	17.0968	20.5124	21.7574	22.629	24.0127	21.373	110.652	0.193293	0.571097	0.264954	0.252815	-0.116615	0.220851	no	no	no	no	no	yes	yes
ACP2	ENSG00000134575	53	acid phosphatase 2, lysosomal	11	47239302	47248906	protein coding	-1	27.2251	28.6834	24.7791	24.1712	29.4518	43.0119	32.2492	34.4414	38.3347	32.8204	30.8577	29.6932	31.3099	162.021	0.22176	0.0650999	0.239375	0.252776	0.3885	0.246384	no	no	no	no	no	yes	no
TCF4	ENSG00000196628	6925	transcription factor 4	18	55222185	55664787	protein coding	-1	64.1492	56.6406	37.4947	53.8359	72.4968	63.5828	59.9775	54.5116	37.9984	54.9466	62.2639	34.8572	54.3963	280.146	0.291633	0.879896	0.915725	0.25261	-0.0367163	-0.0255703	no	no	no	no	no	yes	yes
ADH5	ENSG00000197894	128	alcohol dehydrogenase 5 (class III), chi polypeptide	4	99070978	99088801	protein coding	-1	49.6859	51.1944	33.2561	52.371	59.2435	49.713	56.5115	51.786	33.6269	63.4282	56.5038	44.1524	50.1227	258.628	0.226586	0.639237	0.126218	0.252279	0.0995721	0.320925	no	no	no	no	no	no	no
SBDS	ENSG00000126524	51119	SBDS ribosome maturation factor	7	66987680	66995693	protein coding	-1	26.5445	31.7695	24.453	31.8621	30.1315	37.5575	35.1125	27.9992	25.5565	36.3237	34.972	24.2709	30.5461	157.681	0.182486	0.519091	0.199777	0.252003	0.125913	0.2458	no	no	no	no	no	no	no
PLRG1	ENSG00000171566	5356	pleiotropic regulator 1	4	154535005	154550400	protein coding	-1	40.4974	36.4896	26.4093	36.9893	44.4043	42.7002	50.3329	42.6182	25.5565	51.4433	41.1436	29.1768	38.9801	200.974	0.306246	0.382618	0.281011	0.251135	0.217331	0.266349	no	no	no	no	no	no	no
BRIX1	ENSG00000113460	55299	biogenesis of ribosomes BRX1	5	34915677	34925996	protein coding	1	16.1649	19.6063	12.7156	19.5933	19.4835	19.48	23.2074	17.3446	10.4243	24.3387	20.5718	15.2339	18.1804	93.7763	0.306514	0.663601	0.171697	0.250881	0.110352	0.338902	no	no	no	no	no	no	no
MRPS22	ENSG00000175110	56945	mitochondrial ribosomal protein S22	3	139005806	139360497	protein coding	1	30.288	25.2341	19.2364	31.6789	28.4323	29.7655	36.4687	30.7247	17.8223	37.43	35.9321	16.7831	28.3163	145.827	0.373157	0.468606	0.288644	0.250641	0.207046	0.300486	no	no	no	no	no	yes	no
DRAM1	ENSG00000136048	55332	DNA damage regulated autophagy modulator 1	12	101877580	102012130	protein coding	1	17.5262	15.794	13.0416	17.7622	16.1985	22.1293	16.426	15.6101	11.7694	21.3886	16.3203	12.1355	16.3418	84.2878	0.254692	0.797876	0.546657	0.250609	-0.0594539	0.13579	no	no	no	no	no	no	yes
ABCB1	ENSG00000085563	5243	ATP binding cassette subfamily B member 1	7	87503017	87713323	protein coding	-1	47.644	50.8313	38.4728	54.2021	45.1972	64.6737	47.771	39.8926	42.0336	64.1658	49.3723	30.2096	47.8722	246.892	0.279117	0.797021	0.658056	0.250205	-0.0605488	0.103176	no	no	no	no	no	yes	no
LAP3	ENSG00000002549	51056	leucine aminopeptidase 3	4	17577198	17607972	protein coding	1	38.6257	47.382	47.2759	44.497	49.2752	64.6737	52.744	49.556	46.4051	58.6343	45.9437	47.5091	49.3768	255.347	0.165651	0.315249	0.19849	0.250093	0.185014	0.234338	no	no	no	no	no	yes	yes
SLC2A3	ENSG00000059804	6515	solute carrier family 2 member 3	12	7919230	8019007	protein coding	-1	130.851	127.26	89.9872	121.955	137.291	156.619	164.561	141.978	94.8279	151.933	153.877	106.121	131.438	678.096	0.245898	0.303748	0.198697	0.250047	0.222842	0.277653	no	no	no	no	no	yes	yes
GOT2	ENSG00000125166	2806	glutamic-oxaloacetic transaminase 2	16	58707131	58734342	protein coding	-1	33.8613	25.9603	23.1489	29.8478	34.6625	35.2199	36.4687	31.7159	23.8751	34.6643	35.3835	26.8529	30.9718	159.87	0.187508	0.374991	0.18338	0.249671	0.173165	0.255445	no	no	no	no	no	yes	yes
ETV6	ENSG00000139083	2120	ETS variant transcription factor 6	12	11649674	11895377	protein coding	1	127.107	126.17	116.722	122.87	133.553	184.827	128.997	135.04	107.606	121.325	131.934	113.609	129.147	666.938	0.129522	0.878639	0.866307	0.248946	0.025377	0.027845	no	no	no	no	no	yes	no
ABHD12	ENSG00000100997	26090	abhydrolase domain containing 12, lysophospholipase	20	25294742	25390835	protein coding	-1	26.034	32.4957	30.9738	30.5802	25.9403	50.0247	27.4269	31.4681	41.3611	26.367	27.1548	36.9228	32.2291	167.056	0.355777	0.512736	0.828365	0.247808	0.17823	0.0587837	no	no	no	no	no	yes	yes
DEK	ENSG00000124795	7913	DEK proto-oncogene	6	18223860	18264548	protein coding	-1	174.071	153.583	114.44	168.832	176.711	181.71	199.523	165.765	113.323	209.092	178.563	138.654	164.522	848.898	0.241153	0.533692	0.175188	0.247798	0.13227	0.287184	no	no	no	no	no	no	no
PDHB	ENSG00000168291	5162	pyruvate dehydrogenase E1 subunit beta	3	58427630	58433857	protein coding	-1	28.5864	36.1265	21.1926	34.7919	37.9475	30.3889	40.5376	34.937	20.8487	44.8054	36.7549	29.6932	33.0509	170.557	0.302999	0.446933	0.0967455	0.247712	0.186262	0.401435	no	no	no	no	no	no	no
ZNF639	ENSG00000121864	51193	zinc finger protein 639	3	179323031	179338583	protein coding	1	37.0943	33.2219	21.5187	39.1867	35.0024	36.4666	37.825	27.2558	21.8575	36.1394	33.6006	24.0127	31.9318	164.611	0.272972	0.805698	0.802111	0.247552	-0.0570863	0.0573882	no	no	no	no	no	yes	no
ZNF765	ENSG00000196417	91661	zinc finger protein 765	19	53389793	53430413	protein coding	1	42.3691	36.4896	34.8863	46.145	45.0839	44.882	42.3459	37.9104	26.9015	40.5646	43.475	33.5662	39.5516	204.061	0.129478	0.755699	0.599337	0.247215	-0.0528497	0.0873837	no	no	no	no	no	no	no
TIMM17A	ENSG00000134375	10440	translocase of inner mitochondrial membrane 17A	1	201955503	201970664	protein coding	1	20.0785	19.9694	14.6718	17.5791	23.6747	24.4669	23.3581	18.088	15.4684	21.573	20.5718	17.0413	19.7117	101.751	0.225777	0.697747	0.505991	0.246774	0.0826405	0.138648	no	no	no	no	no	no	yes
TM2D2	ENSG00000169490	83877	TM2 domain containing 2	8	38988808	38996824	protein coding	-1	18.0367	20.6956	15.6499	21.0583	19.5968	24.7786	25.7692	17.5924	15.8047	22.6793	22.2175	20.3979	20.3564	105.205	0.224559	0.447471	0.155871	0.246535	0.160389	0.292584	no	no	no	no	no	yes	no
GNA13	ENSG00000120063	10672	G protein subunit alpha 13	17	65009289	65056740	protein coding	-1	271.06	273.037	157.804	274.49	271.07	289.551	290.544	242.329	170.152	306.816	273.468	167.056	248.948	1282.71	0.327681	0.937118	0.623715	0.246348	0.0199114	0.123641	no	no	no	no	no	yes	no
PLEKHG1	ENSG00000120278	57480	pleckstrin homology and RhoGEF domain containing G1	6	150599883	150843665	protein coding	1	35.3927	32.8588	17.9322	28.566	37.8343	37.09	21.2483	27.2558	21.8575	18.8072	29.4862	18.8487	27.2648	140.444	0.31921	0.247795	0.19057	0.245037	-0.293824	-0.329653	no	no	no	no	no	yes	no
AZIN1	ENSG00000155096	51582	antizyme inhibitor 1	8	102826111	102893864	protein coding	-1	143.102	124.718	81.1841	132.026	143.294	139.789	161.095	125.625	73.9792	167.605	149.9	88.3049	127.552	657.122	0.381418	0.818354	0.372612	0.244603	0.064452	0.249558	no	no	no	no	no	no	no
ARMCX3	ENSG00000102401	51566	armadillo repeat containing X-linked 3	X	101622797	101627843	protein coding	1	35.3927	37.2158	26.7353	35.7075	41.3458	41.921	40.6883	38.6537	27.2378	43.146	36.6178	33.0498	36.4759	188.319	0.173012	0.510791	0.245445	0.243769	0.121275	0.210747	no	no	no	no	no	no	no
CLCN3	ENSG00000109572	1182	chloride voltage-gated channel 3	4	169612633	169723673	protein coding	1	101.754	86.7762	58.6873	89.9096	98.2105	105.971	110.612	92.9176	54.8119	90.5328	98.7446	53.9641	86.9076	447.501	0.359921	0.762907	0.973301	0.243491	0.0807434	0.00893932	no	no	no	no	no	yes	no
DCP1B	ENSG00000151065	196513	decapping mRNA 1B	12	1946053	2004535	protein coding	-1	20.9293	21.0587	15.6499	23.805	23.3349	21.9735	20.4948	20.5658	11.0969	23.2324	21.8061	11.8773	19.652	101.168	0.305933	0.641217	0.937588	0.243406	-0.115444	0.0190128	no	no	no	no	no	yes	no
ATL2	ENSG00000119787	64225	atlastin GTPase 2	2	38293954	38377285	protein coding	-1	42.0288	43.7512	28.6916	44.3139	42.1388	50.6481	41.1403	35.9281	28.9192	47.94	42.3779	28.144	39.6685	204.508	0.242807	0.662003	0.704534	0.24324	-0.093541	0.0799681	no	no	no	no	no	yes	no
MRPL10	ENSG00000159111	124995	mitochondrial ribosomal protein L10	17	47823272	47831541	protein coding	-1	27.7356	27.0495	26.4093	29.2984	29.112	38.1809	30.1394	34.937	27.2378	37.6144	34.2863	25.8201	30.6517	158.32	0.169555	0.263695	0.0823468	0.243135	0.204441	0.311523	no	no	no	no	no	no	no
PSMD8	ENSG00000099341	5714	proteasome 26S subunit, non-ATPase 8	19	38374563	38383850	protein coding	1	45.6021	47.2005	40.429	47.0606	54.939	56.4142	63.4435	57.9806	31.9456	64.5346	58.561	40.0212	50.6777	261.391	0.279546	0.318161	0.146287	0.243107	0.227304	0.328224	no	no	no	no	no	no	no
ERO1A	ENSG00000197930	30001	endoplasmic reticulum oxidoreductase 1 alpha	14	52639915	52695900	protein coding	-1	114.175	107.835	65.8602	112.616	117.014	113.14	118.749	108.775	67.9264	126.488	111.773	92.9525	104.775	540.561	0.275428	0.809579	0.288284	0.243065	0.0541372	0.237392	no	no	no	no	no	yes	no
RGPD3	ENSG00000153165	653489	RANBP2 like and GRIP domain containing 3	2	106391290	106468413	protein coding	-1	110.942	105.838	80.206	115.179	112.483	125.607	94.0351	97.1298	69.944	95.3268	99.0189	59.1281	97.0699	499.954	0.208047	0.387951	0.318098	0.241954	-0.16827	-0.193704	no	no	no	no	no	yes	no
ATPAF1	ENSG00000123472	64756	ATP synthase mitochondrial F1 complex assembly factor 1	1	46632737	46673867	protein coding	-1	29.7775	32.3142	20.2145	33.327	31.2642	33.9732	34.0576	30.477	19.5036	26.9201	33.8749	17.5577	28.6051	147.305	0.313576	0.838635	0.879756	0.241475	0.0499476	-0.036849	no	no	no	no	no	yes	no
TAX1BP1	ENSG00000106052	8887	Tax1 binding protein 1	7	27739331	27844564	protein coding	1	144.804	158.122	115.744	171.03	162.665	163.321	160.945	136.527	92.474	161.336	150.311	88.5631	142.153	732.19	0.282308	0.70943	0.886819	0.24118	-0.0841471	-0.0320501	no	no	no	no	no	no	no
FAM168A	ENSG00000054965	23201	family with sequence similarity 168 member A	11	73400487	73598189	protein coding	-1	169.987	176.639	173.127	141.731	170.367	145.399	146.93	185.34	175.533	145.848	150.174	121.096	158.514	818.68	0.156666	0.896877	0.0386416	-0.187806	-0.0173392	-0.276396	no	no	no	no	yes	no	no
ICE2	ENSG00000128915	79664	interactor of little elongation complex ELL subunit 2	15	60419609	60479160	protein coding	-1	88.1414	81.6931	44.6675	86.2473	97.8707	71.0632	79.5681	77.803	53.8031	87.2138	86.8129	48.5419	75.2855	387.719	0.361608	0.979402	0.751702	0.241149	-0.00688186	0.0839891	no	no	no	no	no	yes	no
AP1AR	ENSG00000138660	55435	adaptor related protein complex 1 associated regulatory protein	4	112231740	112273110	protein coding	1	28.2461	25.5972	23.1489	26.7348	32.1704	32.5706	33.1534	29.7336	12.442	29.6859	31.132	22.4635	27.2565	140.498	0.341465	0.988547	0.555099	0.241072	0.0037262	0.151174	no	no	no	no	no	no	no
PPP2R5C	ENSG00000078304	5527	protein phosphatase 2 regulatory subunit B'gamma	14	101761709	101927989	protein coding	1	358.351	359.813	224.316	377.034	338.696	400.665	354.892	328.061	202.434	369.138	358.223	164.216	319.653	1644.89	0.394139	0.794728	0.857351	0.240844	-0.0736723	-0.0508597	no	no	no	no	no	yes	no
STK17B	ENSG00000081320	9262	serine/threonine kinase 17b	2	196133583	196176503	protein coding	-1	458.573	481.445	318.542	494.045	512.688	483.884	541.907	483.915	248.167	556.472	513.883	264.398	446.493	2298.4	0.402284	0.911569	0.688182	0.240127	0.0318782	0.115127	no	no	no	no	no	yes	no
GLB1	ENSG00000170266	2720	galactosidase beta 1	3	32996609	33097202	protein coding	-1	47.1335	44.6589	44.6675	49.4411	58.6771	53.4532	67.6631	59.2195	41.3611	63.6126	64.5954	42.345	53.069	273.889	0.203573	0.0843514	0.0559298	0.239928	0.330428	0.362859	no	no	no	no	no	yes	no
PRDM1	ENSG00000057657	639	PR/SET domain 1	6	105993463	106109939	protein coding	1	142.592	126.897	127.808	162.057	140.123	168.619	162.452	132.562	97.8543	183.278	141.671	77.9768	138.657	714.366	0.336623	0.991698	0.83744	0.239647	0.00260843	0.0513134	no	no	no	no	no	yes	yes
POMP	ENSG00000132963	51371	proteasome maturation protein	13	28659065	28678959	protein coding	1	23.1414	30.6803	21.5187	24.5374	29.4518	35.5316	35.8659	21.3091	20.1762	31.5297	30.3091	21.9471	27.1665	140.204	0.325139	0.775188	0.441661	0.239084	0.0710804	0.188985	no	no	no	no	no	no	no
NAPB	ENSG00000125814	63908	NSF attachment protein beta	20	23374519	23421519	protein coding	-1	39.6466	35.7634	24.7791	43.2152	43.8379	32.2589	34.6604	33.6981	29.928	40.0114	39.7721	15.7503	34.4434	177.282	0.382785	0.959929	0.892804	0.23898	-0.0139857	-0.0372892	no	no	no	no	no	yes	yes
TRMT112	ENSG00000173113	51504	tRNA methyltransferase activator subunit 11-2	11	64316460	64317559	protein coding	-1	25.5236	26.6864	37.8207	36.4399	33.9829	35.0641	32.852	30.7247	47.7502	30.239	33.7377	36.9228	33.9787	176.146	0.26565	0.127668	0.308108	0.238664	0.332169	0.220904	no	no	no	no	no	yes	no
ATG12	ENSG00000145782	9140	autophagy related 12	5	115828200	115841837	protein coding	-1	57.343	50.1051	39.7769	55.8501	60.6028	58.4401	73.5402	49.8038	41.0248	66.0096	57.7382	37.6974	53.9943	278.403	0.299201	0.434729	0.472851	0.238503	0.181605	0.166026	no	no	no	no	no	yes	no
SLC25A15	ENSG00000102743	10166	solute carrier family 25 member 15	13	40789412	40812460	protein coding	1	16.5052	16.3386	17.6062	18.8609	20.1632	20.4151	14.4669	19.0791	23.8751	17.5165	18.5146	25.5619	19.0753	98.9651	0.285194	0.430318	0.151603	0.238396	0.182089	0.323887	no	no	no	no	no	no	yes
EPSTI1	ENSG00000133106	94240	epithelial stromal interaction 1	13	42886388	42992271	protein coding	-1	33.8613	28.3203	25.4312	32.5945	31.9439	40.0509	30.5915	28.2469	22.8663	30.9766	34.1492	25.0455	30.3398	156.557	0.176127	0.671245	0.665336	0.238256	-0.0782834	0.077884	no	no	no	no	no	no	yes
CXCR3	ENSG00000186810	2833	C-X-C motif chemokine receptor 3	X	71615916	71618511	protein coding	-1	17.8665	19.2433	21.8447	18.8609	19.8233	30.5447	21.399	26.2647	20.1762	24.1544	25.3719	20.1397	22.1408	114.444	0.263551	0.290223	0.16831	0.238113	0.232124	0.297235	no	no	no	no	no	yes	yes
TVP23B	ENSG00000171928	51030	trans-golgi network vesicle protein 23 homolog B	17	18781111	18806714	protein coding	1	38.7958	38.6681	26.7353	39.1867	37.4944	47.5313	34.9618	34.6892	22.8663	35.2174	38.4007	21.1725	34.6433	178.404	0.289998	0.508468	0.655938	0.238076	-0.152932	-0.101911	no	no	no	no	no	no	no
PHAX	ENSG00000164902	51808	phosphorylated adaptor for RNA export	5	126600925	126627252	protein coding	1	33.8613	35.5819	31.952	41.0178	36.4749	43.1678	36.9208	33.4503	31.6093	35.2174	37.0292	41.054	36.4447	188.546	0.113768	0.838679	0.213586	0.237977	0.0320909	0.190933	no	no	no	no	no	no	no
GMCL1	ENSG00000087338	64395	germ cell-less 1, spermatogenesis associated	2	69829660	69881384	protein coding	1	40.3272	43.025	27.0614	45.7788	44.8574	40.986	37.825	38.6537	26.5653	54.7622	40.595	27.8857	39.0269	201.163	0.300962	0.719411	0.418688	0.237824	-0.0845161	0.187495	no	no	no	no	no	yes	no
SEL1L	ENSG00000071537	6400	SEL1L adaptor subunit of ERAD E3 ubiquitin ligase	14	81471547	81533853	protein coding	-1	164.372	170.829	115.092	171.579	182.035	179.372	207.209	168.49	106.597	202.27	189.672	109.994	163.959	844.828	0.340469	0.642942	0.449599	0.23765	0.116014	0.188837	no	no	no	no	no	no	no
RGPD6	ENSG00000183054	729540	RANBP2 like and GRIP domain containing 6	2	110513802	110610840	protein coding	-1	160.458	153.402	109.55	164.437	155.528	181.398	123.421	124.633	93.4828	126.303	134.814	69.4562	133.074	684.871	0.280737	0.188552	0.143393	0.237576	-0.292174	-0.324288	no	no	no	no	no	yes	no
LARP1B	ENSG00000138709	55132	La ribonucleoprotein 1B	4	128061286	128222931	protein coding	1	23.1414	25.5972	12.3895	25.6361	25.7137	22.1293	23.5088	24.5302	16.1409	23.0481	23.3147	12.9101	21.505	110.731	0.349473	0.770709	0.938561	0.237397	0.0759282	-0.0199272	no	no	no	no	no	no	no
TMEM165	ENSG00000134851	55858	transmembrane protein 165	4	55395957	55453397	protein coding	1	51.5576	58.2744	43.6894	60.6111	61.8488	60.1543	54.5524	59.2195	39.6798	58.6343	61.9897	47.2509	54.7885	282.726	0.137285	0.911881	0.310018	0.237275	0.0181924	0.164212	no	no	no	no	no	no	no
TMEM167B	ENSG00000215717	56900	transmembrane protein 167B	1	109090764	109096934	protein coding	1	50.1964	44.2958	29.3436	47.0606	50.1814	49.8689	59.224	53.5205	26.9015	55.3153	52.9381	33.308	46.0128	237.085	0.373544	0.477516	0.402584	0.236741	0.19095	0.223826	no	no	no	no	no	no	no
CWC22	ENSG00000163510	57703	CWC22 spliceosome associated protein homolog	2	179944876	180007297	protein coding	-1	52.7487	48.8343	40.7551	54.7515	58.3373	55.635	59.0733	51.0427	33.6269	68.2222	54.3095	32.7916	50.844	261.987	0.315342	0.878976	0.502001	0.236736	0.036429	0.159346	no	no	no	no	no	no	no
DDX20	ENSG00000064703	11218	DEAD-box helicase 20	1	111754832	111775602	protein coding	1	28.9267	24.871	20.2145	31.4958	29.5651	27.1162	40.5376	29.2381	21.8575	35.4018	29.2119	18.8487	28.1071	144.91	0.325389	0.17205	0.397454	0.236573	0.333795	0.205739	no	no	no	no	no	no	no
CD79A	ENSG00000105369	973	CD79a molecule	19	41877279	41881372	protein coding	1	72.3168	55.0067	45.3196	57.8644	85.297	61.4011	61.6352	69.3784	41.0248	63.6126	70.4927	65.0667	62.368	322.046	0.284715	0.961083	0.274372	0.236262	0.0109308	0.242623	no	no	no	no	no	yes	no
POLR2C	ENSG00000102978	5432	RNA polymerase II subunit C	16	57462660	57472009	protein coding	1	30.6283	30.4988	26.0832	34.4257	31.2642	38.3367	38.7292	36.4237	28.2466	36.5081	34.4235	33.8244	33.2827	172.058	0.137751	0.0994394	0.0690261	0.236112	0.270851	0.293719	no	no	no	no	no	no	no
GOLGA5	ENSG00000066455	9950	golgin A5	14	92794305	92839947	protein coding	1	41.8587	43.9327	34.5603	44.497	48.9353	49.2455	51.0864	44.8482	28.2466	49.5994	45.3951	29.1768	42.6152	219.625	0.27125	0.747154	0.708911	0.235788	0.0704574	0.080911	no	no	no	no	no	no	no
JAGN1	ENSG00000171135	84522	jagunal homolog 1	3	9890574	9894349	protein coding	1	13.1021	14.8863	12.3895	15.1986	17.3313	15.2723	20.0427	16.1057	12.442	18.8072	18.6518	11.8773	15.5089	80.0261	0.267451	0.157601	0.11818	0.235307	0.310904	0.336779	no	no	no	no	no	no	no
RLF	ENSG00000117000	6018	RLF zinc finger	1	40161387	40240921	protein coding	1	75.8901	74.4315	48.9061	77.824	80.4261	77.6085	81.2258	69.874	47.0777	78.7322	78.0357	36.6646	68.8913	354.6	0.371681	0.968752	0.963523	0.235114	0.0104014	-0.0121032	no	no	no	no	no	yes	no
ZNF699	ENSG00000196110	374879	zinc finger protein 699	19	9291140	9309838	protein coding	-1	35.0524	28.6834	27.3874	33.5101	35.9086	38.8042	29.6874	29.2381	23.2026	29.6859	27.1548	24.2709	30.2155	155.882	0.136025	0.444556	0.405637	0.234098	-0.127224	-0.135728	no	no	no	no	no	no	no
COX7B	ENSG00000131174	1349	cytochrome c oxidase subunit 7B	X	77899440	77907376	protein coding	1	24.6728	25.7787	15.976	26.1855	27.7527	25.0903	34.8111	27.2558	13.4508	32.8204	27.1548	18.5905	24.9616	128.633	0.405407	0.462993	0.340001	0.233889	0.209727	0.270195	no	no	no	no	no	yes	yes
PDE4A	ENSG00000065989	5141	phosphodiesterase 4A	19	10416773	10469630	protein coding	1	35.733	38.1235	48.9061	42.6659	34.0961	67.4788	40.5376	44.6004	39.6798	49.7838	36.7549	35.89	42.8542	221.487	0.34126	0.844423	0.865774	0.233294	0.0488528	0.0418203	no	no	no	no	no	yes	no
MGLL	ENSG00000074416	11343	monoglyceride lipase	3	127689062	128052190	protein coding	-1	15.9948	12.7078	15.3239	8.24019	17.3313	26.0253	16.1246	15.8579	20.1762	10.8787	16.3203	14.9757	15.8297	81.9219	0.467477	0.424296	0.959335	0.233106	0.26083	-0.0166299	no	no	no	no	no	no	yes
PEX19	ENSG00000162735	5824	peroxisomal biogenesis factor 19	1	160276807	160286348	protein coding	-1	30.6283	31.2249	30.6478	30.214	40.6662	37.8692	40.5376	40.6359	24.2114	42.9616	38.1264	28.6604	34.6986	179.063	0.249869	0.286488	0.156788	0.23297	0.220597	0.289397	no	no	no	no	no	no	no
POLR2F	ENSG00000100142	5435	RNA polymerase II, I and III subunit F	22	37952607	38041915	protein coding	1	12.7618	15.6125	17.9322	17.9453	17.3313	18.7008	15.2204	19.3269	22.1938	15.1195	18.1032	24.5291	17.8981	92.8897	0.317845	0.197289	0.118399	0.232656	0.308718	0.367553	no	no	no	no	no	yes	no
FRG1	ENSG00000109536	2483	FSHD region gene 1	4	189940855	189963202	protein coding	1	27.7356	23.6002	28.0395	31.6789	35.4555	25.8695	34.359	30.7247	22.53	30.239	29.7605	25.8201	28.8177	148.804	0.20176	0.320787	0.384776	0.232642	0.186923	0.161408	no	no	no	no	no	no	no
GTF2H1	ENSG00000110768	2965	general transcription factor IIH subunit 1	11	18322295	18367045	protein coding	1	54.11	52.1021	29.9957	57.4982	57.2045	47.0638	56.5115	55.7505	38.671	51.9964	59.6582	35.3736	49.6613	255.956	0.319042	0.495956	0.550941	0.232593	0.160973	0.14023	no	no	no	no	no	no	no
TPMT	ENSG00000137364	7172	thiopurine S-methyltransferase	6	18128311	18155077	protein coding	-1	23.1414	25.2341	19.8885	23.6219	26.3934	31.0122	30.7422	26.0169	21.5212	26.367	27.8405	23.7545	25.4611	131.539	0.19148	0.220906	0.216919	0.232062	0.225474	0.223595	no	no	no	no	no	yes	no
MORF4L2	ENSG00000123562	9643	mortality factor 4 like 2	X	103675496	103688158	protein coding	-1	41.178	48.2897	38.7988	45.0463	48.4822	57.9726	59.0733	45.096	38.3347	50.7057	51.2923	39.2466	46.9597	242.449	0.206779	0.336813	0.339266	0.231584	0.179884	0.177294	no	no	no	no	no	no	no
DDX18	ENSG00000088205	8886	DEAD-box helicase 18	2	117814691	117832377	protein coding	1	95.7985	90.044	68.1425	100.164	96.9644	102.387	119.202	95.8909	56.8295	121.141	104.779	54.7387	92.1734	474.698	0.399347	0.673754	0.526003	0.231425	0.116238	0.174593	no	no	no	no	no	no	no
TPCN2	ENSG00000162341	219931	two pore segment channel 2	11	69048932	69136316	protein coding	1	45.7723	52.8282	62.2737	41.384	43.4981	39.2717	39.0306	38.4059	66.9176	36.3237	42.6522	53.9641	46.8602	243.039	0.124996	0.574868	0.353818	-0.374953	-0.138229	-0.227571	no	no	no	no	yes	no	no
RHOA	ENSG00000067560	387	ras homolog family member A	3	49359139	49412998	protein coding	-1	248.6	261.963	156.825	276.321	281.378	228.618	298.833	264.877	153.339	323.595	304.874	205.27	250.374	1291.06	0.358768	0.63643	0.158193	0.231342	0.119455	0.355987	no	no	no	no	no	no	no
PRKAR1A	ENSG00000108946	5573	protein kinase cAMP-dependent type I regulatory subunit alpha	17	68511780	68551319	protein coding	1	234.647	227.107	149	228.162	240.939	250.124	270.803	241.586	143.923	290.221	282.519	189.003	229.003	1181.13	0.326728	0.611231	0.133486	0.230852	0.120023	0.353515	no	no	no	no	no	no	no
ATXN1	ENSG00000124788	6310	ataxin 1	6	16299112	16761491	protein coding	-1	174.071	174.097	139.219	165.353	158.36	250.279	160.794	169.729	128.791	172.399	171.294	128.584	166.081	856.869	0.243717	0.733439	0.966061	0.230825	-0.0679152	-0.00845848	no	no	no	no	no	yes	no
CENPC	ENSG00000145241	1060	centromere protein C	4	67468762	67545503	protein coding	-1	130	109.469	70.7508	133.125	130.607	102.231	104.282	103.82	71.2891	102.333	114.653	67.1324	103.308	531.959	0.335091	0.577227	0.697159	0.230164	-0.134228	-0.0933889	no	no	no	no	no	yes	no
RGPD5	ENSG00000015568	727851	RANBP2 like and GRIP domain containing 5	2	109792758	109857705	protein coding	1	159.437	152.675	109.876	163.339	153.942	179.684	123.12	124.138	93.1466	125.566	133.991	68.9398	132.321	681.006	0.295514	0.187348	0.13709	0.229696	-0.292087	-0.328491	no	no	no	no	no	yes	no
SLC20A2	ENSG00000168575	6575	solute carrier family 20 member 2	8	42416475	42541926	protein coding	-1	20.7592	22.8741	22.8228	27.8335	23.2216	27.1162	21.2483	20.5658	29.928	18.8072	26.1947	27.3693	24.0617	124.658	0.269858	0.588709	0.432252	0.228956	0.116036	0.165782	no	no	no	no	no	yes	yes
GPALPP1	ENSG00000133114	55425	GPALPP motifs containing 1	13	44989529	45037669	protein coding	1	37.0943	31.9511	28.6916	38.4542	41.2325	35.6874	37.0715	41.8748	22.53	34.2955	33.4634	22.2053	33.7126	173.663	0.27167	0.717982	0.701726	0.228482	0.0769511	-0.0811788	no	no	no	no	no	yes	no
ZBTB38	ENSG00000177311	253461	zinc finger and BTB domain containing 38	3	141324213	141449792	protein coding	1	191.086	182.085	121.939	202.342	190.078	189.502	212.031	200.206	112.65	231.956	199.958	93.2107	177.254	912.316	0.435766	0.733549	0.698536	0.228235	0.0999424	0.113579	no	no	no	no	no	yes	no
FAM162A	ENSG00000114023	26355	family with sequence similarity 162 member A	3	122384161	122412334	protein coding	1	19.7382	15.4309	14.3458	17.5791	18.1242	23.0644	20.3441	20.318	12.442	16.4102	19.3375	13.6847	17.5682	90.6039	0.287882	0.560481	0.873241	0.228183	0.130068	0.0352213	no	no	no	no	no	yes	no
FBXO34	ENSG00000178974	55030	F-box protein 34	14	55271344	55370053	protein coding	1	49.3456	55.5513	48.58	58.9631	50.9743	71.0632	52.4426	50.7949	53.4668	54.0246	52.9381	45.4434	53.6323	277.095	0.139287	0.774239	0.849768	0.228112	0.045591	0.029765	no	no	no	no	no	yes	yes
ARID5B	ENSG00000150347	84159	AT-rich interaction domain 5B	10	61901684	62096944	protein coding	1	166.584	169.922	116.722	152.901	171.047	208.67	157.479	158.827	106.934	126.303	163.203	85.4647	148.671	765.484	0.328763	0.72764	0.305791	0.227688	-0.0816556	-0.239847	no	no	no	no	no	no	yes
ORMDL2	ENSG00000123353	29095	ORMDL sphingolipid biosynthesis regulator 2	12	55818041	55821879	protein coding	1	16.3351	14.7048	13.0416	13.7336	17.6711	20.5709	20.6455	20.318	11.4332	14.9351	15.7717	9.03705	15.6831	80.7784	0.348726	0.25918	0.680155	0.227317	0.281377	-0.103246	no	no	no	no	no	no	no
PRPF4	ENSG00000136875	9128	pre-mRNA processing factor 4	9	113275642	113294009	protein coding	1	31.8194	29.9541	30.3218	35.1581	31.8306	41.4535	30.8929	29.4858	24.8839	33.9267	34.8349	27.8857	31.8706	164.571	0.152287	0.630778	0.477339	0.226905	-0.0803583	0.115296	no	no	no	no	no	no	no
GOLM2	ENSG00000166734	113201	golgi membrane protein 2	15	44288719	44415758	protein coding	1	90.3534	86.0501	60.6435	88.0784	90.621	100.673	89.3635	77.3074	59.1834	105.468	95.7274	69.4562	84.4104	435.486	0.244118	0.796087	0.251689	0.226823	-0.0510569	0.224317	no	no	no	no	no	no	no
SUB1	ENSG00000113387	10923	SUB1 regulator of transcription	5	32531633	32604079	protein coding	1	87.2906	92.404	56.405	94.1212	94.2458	90.3874	92.3774	79.2896	62.5461	97.5394	93.5331	86.7557	85.5746	442.027	0.213662	0.976421	0.14336	0.22663	0.00546919	0.268009	no	no	no	no	no	no	no
BRD3OS	ENSG00000235106	266655	BRD3 opposite strand	9	134025481	134034666	protein coding	1	14.8037	10.3478	18.9103	16.2973	14.3861	20.1034	14.3162	15.8579	18.4948	13.4601	13.1659	13.1683	15.276	79.0219	0.321956	0.458916	0.74106	0.226423	0.175826	-0.0782295	no	no	no	no	no	no	no
MORC3	ENSG00000159256	23515	MORC family CW-type zinc finger 3	21	36320189	36386148	protein coding	1	164.542	155.762	99.4423	167.734	164.477	160.671	165.918	138.014	80.7046	159.124	159.088	81.0752	141.379	727.571	0.414861	0.695524	0.882964	0.226333	-0.109126	-0.040966	no	no	no	no	no	yes	no
C1orf43	ENSG00000143612	25912	chromosome 1 open reading frame 43	1	154206696	154220637	protein coding	-1	70.6152	74.4315	60.6435	77.824	77.2544	87.2705	87.8565	82.5108	72.2979	93.8517	80.7786	67.3906	77.7271	401.54	0.117337	0.0800864	0.0631799	0.225408	0.256564	0.269776	no	no	no	no	no	no	no
MAF	ENSG00000178573	4094	MAF bZIP transcription factor	16	79585843	79600737	protein coding	-1	115.367	100.936	89.6611	118.842	107.839	133.711	120.256	116.952	108.951	111.368	122.608	108.186	112.89	583.518	0.0905588	0.151391	0.14	0.225095	0.193936	0.197965	no	no	no	no	no	no	no
SNIP1	ENSG00000163877	79753	Smad nuclear interacting protein 1	1	37534449	37554293	protein coding	-1	28.9267	25.7787	31.952	31.3127	33.8696	35.3757	37.2222	34.6892	30.2642	36.5081	32.2291	31.5006	32.4691	167.892	0.140459	0.0742165	0.09121	0.224881	0.282019	0.26238	no	no	no	no	no	no	no
ATP6V1A	ENSG00000114573	523	ATPase H+ transporting V1 subunit A	3	113746770	113812056	protein coding	1	109.071	113.826	82.1622	118.659	120.866	118.594	150.697	135.288	65.5725	136.813	131.797	101.731	115.423	595.443	0.354211	0.364423	0.193111	0.224675	0.221026	0.316203	no	no	no	no	no	no	no
AKR1A1	ENSG00000117448	10327	aldo-keto reductase family 1 member A1	1	45550543	45570049	protein coding	1	42.8796	43.9327	53.1446	47.61	46.4433	69.6606	49.7301	55.255	75.3243	42.7772	48.9609	78.7514	54.5391	283.375	0.410629	0.158892	0.21833	0.224475	0.386694	0.33684	no	no	no	no	no	yes	yes
PHACTR1	ENSG00000112137	221692	phosphatase and actin regulator 1	6	12716312	13290446	protein coding	1	21.7801	19.7879	19.5624	19.4102	30.0182	21.9735	17.7823	19.8224	18.8311	14.1976	24.6861	12.9101	20.0635	103.419	0.344926	0.676133	0.448791	0.224211	-0.103039	-0.184915	no	no	no	no	no	no	yes
FAM169A	ENSG00000198780	26049	family with sequence similarity 169 member A	5	74777574	74866966	protein coding	-1	29.0969	29.7726	22.1708	35.3412	30.8111	29.6096	28.4818	23.2913	14.7958	28.764	27.7033	16.2667	26.3421	135.615	0.330093	0.293299	0.611671	0.224187	-0.251105	-0.119272	no	no	no	no	no	no	yes
CD8A	ENSG00000153563	925	CD8 subunit alpha	2	86784610	86808396	protein coding	-1	141.06	122.54	100.094	132.759	135.252	158.645	157.027	156.349	105.252	174.243	158.677	95.5345	136.453	703.659	0.304312	0.316026	0.218615	0.224177	0.219923	0.269083	no	no	no	no	no	yes	yes
FADS1	ENSG00000149485	3992	fatty acid desaturase 1	11	61799627	61829318	protein coding	-1	26.2042	29.228	29.0176	30.9465	28.8854	38.9601	32.852	33.9459	29.928	34.4799	34.8349	20.3979	30.8067	158.98	0.252476	0.270049	0.480972	0.223109	0.220574	0.139651	no	no	no	no	no	yes	no
BLOC1S6	ENSG00000104164	26258	biogenesis of lysosomal organelles complex 1 subunit 6	15	45587214	45615945	protein coding	1	63.6388	67.533	53.1446	69.2176	70.9109	76.5176	78.9653	64.6706	47.414	76.7039	71.0412	60.9355	66.7244	344.505	0.197421	0.663357	0.21849	0.222925	0.0767431	0.214539	no	no	no	no	no	no	no
STARD3NL	ENSG00000010270	83930	STARD3 N-terminal like	7	38178245	38230670	protein coding	1	27.7356	23.0556	21.8447	32.2283	25.034	28.2071	33.1534	28.4947	18.1585	40.1958	32.7777	16.2667	27.2627	140.472	0.414268	0.5586	0.226056	0.222727	0.162333	0.332134	no	no	no	no	no	no	no
PTGES3	ENSG00000110958	10728	prostaglandin E synthase 3	12	56663341	56688408	protein coding	-1	145.825	150.86	84.7705	142.097	159.38	145.399	160.342	126.12	74.6518	175.534	153.191	101.99	135.013	695.728	0.414147	0.821073	0.44419	0.222608	-0.0619473	0.208916	no	no	no	no	no	no	no
COPB1	ENSG00000129083	1315	COPI coat complex subunit beta 1	11	14443440	14500027	protein coding	-1	122.853	130.346	91.2913	136.055	130.154	137.919	139.696	118.687	83.731	145.664	128.642	93.7271	121.564	626.909	0.268616	0.965284	0.519827	0.222595	0.00883388	0.130025	no	no	no	no	no	no	no
ATP5PD	ENSG00000167863	10476	ATP synthase peripheral stalk subunit d	17	75038863	75046985	protein coding	-1	31.4791	30.8618	26.4093	35.5244	36.5882	32.5706	36.1673	29.9814	29.928	31.161	32.7777	29.6932	31.9285	164.968	0.130784	0.378307	0.47712	0.222558	0.135833	0.107654	no	no	no	no	no	no	no
ZBTB5	ENSG00000168795	9925	zinc finger and BTB domain containing 5	9	37438102	37465450	protein coding	-1	35.0524	32.6772	27.7134	33.6932	39.9865	38.6484	33.9069	36.1759	32.9544	29.3171	32.7777	21.9471	32.9042	169.712	0.165737	0.482201	0.391515	0.221997	0.116924	-0.142219	no	no	no	no	no	no	no
ATP6V1D	ENSG00000100554	51382	ATPase H+ transporting V1 subunit D	14	67294371	67360265	protein coding	-1	24.3325	28.5018	19.8885	31.4958	29.5651	24.7786	29.9887	25.5214	16.1409	30.239	30.0348	19.8815	25.8641	133.335	0.316772	0.969293	0.436877	0.221906	0.00880701	0.17465	no	no	no	no	no	yes	no
FMNL3	ENSG00000161791	91010	formin like 3	12	49636499	49708165	protein coding	-1	130.851	122.54	137.263	128.547	114.409	213.657	122.215	109.519	141.233	119.85	115.476	124.195	131.646	680.977	0.318326	0.838741	0.732126	0.221452	-0.0454709	-0.076299	no	no	no	no	no	no	no
BTG1	ENSG00000133639	694	BTG anti-proliferation factor 1	12	92140278	92145846	protein coding	-1	427.094	448.586	278.439	434.166	446.308	468.456	421.199	373.652	209.496	422.056	473.151	222.57	385.431	1983.43	0.430128	0.510597	0.954991	0.221442	-0.184983	-0.0158546	no	no	no	no	no	yes	yes
CHPT1	ENSG00000111666	56994	choline phosphotransferase 1	12	101696947	101744140	protein coding	1	15.3141	17.2463	14.9979	20.5089	20.7295	14.4931	19.892	13.8757	7.06165	17.1478	18.2403	13.6847	16.0993	82.9895	0.398659	0.563974	0.742667	0.221144	-0.157806	0.0875761	no	no	no	no	no	yes	no
SGTB	ENSG00000197860	54557	small glutamine rich tetratricopeptide repeat co-chaperone beta	5	65665928	65723035	protein coding	-1	69.0838	64.0837	51.1884	65.3721	62.0754	89.1406	66.6082	58.2283	54.4756	63.9814	63.3611	55.5133	63.5927	328.393	0.207313	0.899679	0.897685	0.220409	-0.0225172	0.0227502	no	no	no	no	no	no	yes
ZNF566	ENSG00000186017	84924	zinc finger protein 566	19	36445119	36489902	protein coding	-1	17.1859	16.7017	14.9979	19.5933	19.7101	18.2333	15.5218	14.1235	16.4772	19.9135	15.3603	14.2011	16.835	86.9582	0.218813	0.673101	0.796255	0.220407	-0.0814235	0.0480538	no	no	no	no	no	yes	no
EDEM1	ENSG00000134109	9695	ER degradation enhancing alpha-mannosidase like protein 1	3	5187646	5219958	protein coding	1	236.689	230.375	163.998	211.864	255.098	271.006	225.895	214.578	148.295	210.014	226.975	162.15	213.078	1098.51	0.256353	0.67252	0.844512	0.220375	-0.082547	-0.0382062	no	no	no	no	no	no	no
SUCLG1	ENSG00000163541	8802	succinate-CoA ligase GDP/ADP-forming subunit alpha	2	84423528	84460045	protein coding	-1	27.5655	26.1418	25.7572	35.1581	30.4713	27.5837	32.0985	30.2292	18.1585	33.3736	33.4634	26.3365	28.8614	148.971	0.243661	0.760619	0.154624	0.220326	0.0597137	0.2724	no	no	no	no	no	no	yes
PRPF40A	ENSG00000196504	55660	pre-mRNA processing factor 40 homolog A	2	152651593	152718012	protein coding	-1	196.021	196.245	121.939	198.863	209.108	193.086	224.539	188.561	105.589	224.949	214.495	117.998	182.616	940.405	0.426383	0.918184	0.592886	0.22017	0.0285202	0.148199	no	no	no	no	no	no	no
TOGARAM1	ENSG00000198718	23116	TOG array regulator of axonemal microtubules 1	14	44962190	45074431	protein coding	1	37.6047	44.1143	24.453	40.8347	46.1034	38.3367	38.5785	37.167	29.928	38.1676	40.1836	25.5619	36.7528	189.434	0.295035	0.986511	0.993268	0.220003	0.00364091	-0.00179972	no	no	no	no	no	no	no
COA7	ENSG00000162377	65260	cytochrome c oxidase assembly factor 7	1	52684449	52698347	protein coding	-1	18.5471	17.2463	14.9979	19.7764	20.0499	20.1034	19.2892	16.6013	19.5036	15.4883	21.5318	15.4921	18.2189	94.1199	0.230448	0.502498	0.636078	0.21946	0.129159	0.0894109	no	no	no	no	no	no	no
POP4	ENSG00000105171	10775	POP4 homolog, ribonuclease P/MRP subunit	19	29606283	29617237	protein coding	1	17.6963	17.9725	20.8666	17.7622	23.9013	23.5319	23.9609	15.1146	23.8751	23.4168	21.2575	22.4635	20.9849	108.675	0.289982	0.375712	0.157119	0.219375	0.190091	0.297295	no	no	no	no	no	no	no
HAUS2	ENSG00000137814	55142	HAUS augmin like complex subunit 2	15	42548828	42569994	protein coding	1	17.5262	22.3295	16.302	24.5374	19.5968	22.1293	25.6185	24.2825	13.1145	23.2324	21.2575	22.9799	21.0755	108.912	0.316838	0.369073	0.185864	0.218599	0.202238	0.29249	no	no	no	no	no	no	yes
RBBP7	ENSG00000102054	5931	RB binding protein 7, chromatin remodeling factor	X	16839283	16870362	protein coding	-1	63.4686	63.7206	46.6238	69.4007	63.6612	70.7515	75.1979	56.7417	45.3963	82.7886	65.0069	50.3493	62.7589	323.821	0.295575	0.810697	0.290711	0.218501	0.0507758	0.221978	no	no	no	no	no	no	no
TBL2	ENSG00000106638	26608	transducin beta like 2	7	73567537	73578791	protein coding	-1	18.8874	19.7879	26.4093	23.2556	23.9013	27.7396	21.0976	20.5658	28.2466	23.7856	20.5718	26.5947	23.4036	121.292	0.287705	0.548924	0.395007	0.21848	0.12747	0.177814	no	no	no	no	no	no	no
CASS4	ENSG00000087589	57091	Cas scaffold protein family member 4	20	56412112	56460387	protein coding	1	18.377	19.9694	15.6499	15.7479	20.7295	26.8045	22.1525	19.5746	12.442	18.2541	16.8689	15.4921	18.5052	95.4768	0.341011	0.868405	0.792147	0.218189	0.0394106	-0.0620446	no	no	no	no	no	yes	yes
ANP32E	ENSG00000143401	81611	acidic nuclear phosphoprotein 32 family member E	1	150218417	150236156	protein coding	-1	81.8456	85.687	52.4925	80.5707	95.2653	81.972	76.5542	82.5108	49.7678	108.234	90.3787	86.2393	80.9598	418.185	0.295134	0.776982	0.0515331	0.218174	-0.0598441	0.406705	no	no	no	no	no	no	no
RAD23B	ENSG00000119318	5887	RAD23 homolog B, nucleotide excision repair protein	9	107283137	107332192	protein coding	1	121.322	128.531	86.0747	131.843	134.119	127.166	135.628	131.076	89.1113	147.692	137.968	102.248	122.731	633.224	0.252228	0.602968	0.205581	0.21816	0.0999638	0.242009	no	no	no	no	no	no	no
TRMT1L	ENSG00000121486	81627	tRNA methyltransferase 1 like	1	185118101	185157072	protein coding	-1	32.1597	41.7543	24.7791	36.623	38.967	40.2068	44.4557	35.6803	18.8311	38.352	44.8465	28.6604	35.443	182.705	0.403906	0.914614	0.416873	0.218108	0.0284965	0.21354	no	no	no	no	no	no	no
ITPR2	ENSG00000123104	3709	inositol 1,4,5-trisphosphate receptor type 2	12	26335352	26833194	protein coding	-1	290.799	276.849	224.642	282.913	286.136	355.627	241.869	246.789	191.001	216.467	260.85	149.757	251.975	1297.88	0.251976	0.288643	0.113226	0.218054	-0.203124	-0.302768	no	no	no	no	no	no	yes
TMCC3	ENSG00000057704	57458	transmembrane and coiled-coil domain family 3	12	94567122	94650557	protein coding	-1	19.7382	25.5972	29.0176	31.1296	27.073	27.5837	23.8102	27.008	23.8751	26.1826	27.7033	21.1725	25.8243	133.384	0.214234	0.815875	0.646842	0.217939	0.0427759	0.0824572	no	no	no	no	no	no	yes
HMGCS1	ENSG00000112972	3157	3-hydroxy-3-methylglutaryl-CoA synthase 1	5	43287470	43313512	protein coding	-1	33.521	32.4957	18.5843	33.327	33.0767	33.194	35.4138	28.7425	16.4772	40.1958	35.2463	21.9471	30.1851	155.518	0.422297	0.86188	0.399898	0.217833	-0.0481951	0.230056	no	no	no	no	no	no	no
MRPL55	ENSG00000162910	128308	mitochondrial ribosomal protein L55	1	228106679	228109312	protein coding	-1	10.2094	14.8863	13.3677	15.7479	13.5931	15.4282	15.6725	16.849	17.8223	16.4102	13.9888	20.1397	15.3429	79.5837	0.318829	0.0709661	0.0532172	0.217476	0.405568	0.425906	no	no	no	no	no	no	no
BNIP3L	ENSG00000104765	665	BCL2 interacting protein 3 like	8	26383054	26505636	protein coding	1	89.3325	93.6748	65.2081	91.9238	112.597	85.7121	117.393	97.3776	66.245	118.006	116.299	87.0139	95.0652	490.729	0.303403	0.3529	0.0543596	0.21735	0.197781	0.407149	no	no	no	no	no	no	no
PAFAH1B2	ENSG00000168092	5049	platelet activating factor acetylhydrolase 1b catalytic subunit 2	11	117144284	117176894	protein coding	1	93.7566	99.3025	81.5101	109.137	103.421	108.153	116.338	97.3776	69.944	108.234	108.893	59.9027	96.3308	496.38	0.312703	0.756615	0.828319	0.217219	0.0672668	0.0469042	no	no	no	no	no	no	no
ARHGAP31	ENSG00000031081	57514	Rho GTPase activating protein 31	3	119294383	119420714	protein coding	1	76.5707	66.2622	70.4247	65.189	76.1216	107.218	83.4863	83.5019	78.3507	69.5129	78.4471	70.7472	77.1527	398.83	0.226553	0.22196	0.666517	0.217048	0.221923	0.0780403	no	no	no	no	no	yes	yes
MTIF3	ENSG00000122033	219402	mitochondrial translational initiation factor 3	13	27435643	27450591	protein coding	-1	22.4607	27.0495	19.8885	28.566	30.5846	22.1293	28.1804	23.2913	14.1233	29.5015	25.509	14.9757	23.855	122.848	0.396342	0.851636	0.84992	0.217018	-0.0491843	0.0491011	no	no	no	no	no	no	no
BZW1	ENSG00000082153	9689	basic leucine zipper and W2 domains 1	2	200810594	200827338	protein coding	1	176.113	193.885	119.005	186.961	188.492	195.112	223.484	156.349	125.765	247.444	200.781	136.589	179.165	924.078	0.372741	0.784682	0.231547	0.216995	0.0667726	0.291615	no	no	no	no	no	no	no
PPP1R7	ENSG00000115685	5510	protein phosphatase 1 regulatory subunit 7	2	241149576	241183652	protein coding	1	31.1388	34.1296	35.2124	35.5244	39.9865	40.986	40.5376	36.4237	42.7062	40.749	35.7949	44.927	38.1763	197.8	0.178324	0.0970357	0.0545573	0.216884	0.274911	0.313452	no	no	no	no	no	yes	no
TOMM70	ENSG00000154174	9868	translocase of outer mitochondrial membrane 70	3	100363431	100401089	protein coding	-1	67.5524	65.8991	52.1665	75.9928	76.8013	64.0503	75.3486	68.8829	32.2818	80.0228	79.5442	43.1196	65.1385	335.409	0.427849	0.847032	0.561233	0.216863	-0.0532649	0.159507	no	no	no	no	no	yes	no
SLC26A2	ENSG00000155850	1836	solute carrier family 26 member 2	5	149960758	149993455	protein coding	1	50.7068	50.8313	33.2561	53.1034	51.7672	53.7649	52.744	46.5827	35.9808	58.8186	49.5094	41.8286	48.2412	248.976	0.246589	0.908241	0.330934	0.21677	0.0220834	0.183702	no	no	no	no	no	no	no
RAD21	ENSG00000164754	5885	RAD21 cohesin complex component	8	116845934	116874776	protein coding	-1	201.126	216.759	125.852	203.99	216.358	213.657	233.129	187.322	120.721	234.721	218.61	126.777	191.585	986.909	0.410469	0.969242	0.633281	0.216674	0.0101839	0.12579	no	no	no	no	no	no	no
SPTLC1	ENSG00000090054	10558	serine palmitoyltransferase long chain base subunit 1	9	92000087	92115413	protein coding	-1	67.2121	63.9022	47.2759	65.3721	73.9694	69.0372	72.4854	65.6617	37.6621	77.8102	67.064	34.599	61.8376	318.32	0.42007	0.993016	0.882668	0.216559	-0.00237332	0.0398478	no	no	no	no	no	no	no
TEX261	ENSG00000144043	113419	testis expressed 261	2	70968325	70994873	protein coding	-1	47.4738	48.2897	38.1467	50.5398	52.9	53.2974	56.9636	63.1839	37.9984	65.2721	51.5666	38.7302	50.3635	259.814	0.282996	0.207234	0.218045	0.216436	0.257928	0.250113	no	no	no	no	no	no	no
NDUFAF7	ENSG00000003509	55471	NADH:ubiquinone oxidoreductase complex assembly factor 7	2	37231631	37253403	protein coding	1	28.0759	25.7787	16.9541	30.5802	25.1473	28.5188	24.865	25.7691	19.8399	25.6294	24.0004	18.3323	24.4576	126.125	0.262038	0.986591	0.849535	0.215953	-0.00337476	-0.0375457	no	no	no	no	no	no	no
GSKIP	ENSG00000100744	51527	GSK3B interacting protein	14	96363452	96387288	protein coding	1	17.8665	16.3386	11.4114	15.0154	20.9561	17.7658	17.6316	14.619	10.0881	21.9417	19.7489	14.2011	16.4654	84.9357	0.350421	0.742394	0.176502	0.215871	-0.0798656	0.316289	no	no	no	no	no	no	no
PCYOX1	ENSG00000116005	51449	prenylcysteine oxidase 1	2	70257386	70281185	protein coding	1	38.7958	45.7481	22.1708	40.6516	42.4786	42.0769	51.3878	39.397	22.53	49.2306	45.9437	33.5662	39.4981	203.685	0.432894	0.705583	0.278094	0.215805	0.105282	0.299712	no	no	no	no	no	no	no
THOC7	ENSG00000163634	80145	THO complex subunit 7	3	63833870	63863868	protein coding	-1	16.3351	17.0648	12.0635	18.3115	17.4445	18.0775	18.3851	12.1412	13.787	22.3105	17.8289	13.4265	16.4313	84.8263	0.314992	0.948993	0.229362	0.215667	-0.0144671	0.262348	no	no	no	no	no	no	no
SLC17A5	ENSG00000119899	26503	solute carrier family 17 member 5	6	73593379	73653992	protein coding	-1	21.2696	20.6956	17.9322	24.3543	22.7685	23.376	22.7553	16.6013	19.1673	21.9417	23.0404	18.0741	20.998	108.446	0.207556	0.961014	0.526046	0.21513	-0.00886937	0.111481	no	no	no	no	no	yes	no
UBXN4	ENSG00000144224	23190	UBX domain protein 4	2	135741734	135785056	protein coding	1	169.987	176.82	108.898	167.184	177.391	186.229	173.905	147.429	96.173	195.263	181.306	91.1451	155.977	803.043	0.427515	0.688948	0.802949	0.21506	-0.108962	0.0677644	no	no	no	no	no	no	no
NDUFB5	ENSG00000136521	4711	NADH:ubiquinone oxidoreductase subunit B5	3	179604690	179627647	protein coding	1	23.9922	19.7879	12.0635	23.6219	22.6552	19.7917	23.5088	19.3269	12.7782	25.2607	23.7261	13.9429	20.038	103.232	0.413157	0.964933	0.461737	0.214933	0.0118868	0.195545	no	no	no	no	no	yes	yes
ANAPC13	ENSG00000129055	25847	anaphase promoting complex subunit 13	3	134477706	134486716	protein coding	-1	17.6963	15.9755	12.3895	17.5791	19.7101	16.8307	22.6046	18.8313	10.4243	25.4451	21.9432	13.9429	17.7811	91.6863	0.397468	0.432999	0.082322	0.21466	0.204462	0.443271	no	no	no	no	no	no	no
YME1L1	ENSG00000136758	10730	YME1 like 1 ATPase	10	27110111	27155266	protein coding	-1	175.262	168.469	93.2476	173.41	167.422	167.84	185.96	148.42	93.4828	187.519	175.272	107.154	153.622	791.399	0.432172	0.961269	0.612539	0.213819	-0.0132706	0.138097	no	no	no	no	no	no	no
TMED8	ENSG00000100580	283578	transmembrane p24 trafficking protein family member 8	14	77335029	77377094	protein coding	-1	64.4896	68.2591	40.429	64.8228	71.9304	65.6088	66.7589	62.9362	37.3259	66.7472	68.2983	42.8614	60.039	309.318	0.368577	0.884737	0.767195	0.213804	-0.034919	0.0708458	no	no	no	no	no	yes	yes
GFPT1	ENSG00000198380	2673	glutamine--fructose-6-phosphate transaminase 1	2	69319780	69387250	protein coding	-1	68.4032	76.9731	56.405	74.711	78.5004	82.5953	74.4444	56.9894	55.1481	75.2289	69.6698	57.8371	68.9088	355.675	0.183205	0.580056	0.799528	0.213365	-0.0909937	0.0412258	no	no	no	no	no	no	no
CRIM1	ENSG00000150938	51232	cysteine rich transmembrane BMP regulator 1	2	36355778	36551135	protein coding	1	36.9241	37.2158	36.5165	33.8763	37.2679	57.5051	29.6874	39.1493	38.671	30.0547	34.8349	25.8201	36.4602	188.217	0.31809	0.885894	0.266091	0.213335	-0.0314162	-0.242712	no	no	no	no	no	yes	yes
WTAP	ENSG00000146457	9589	WT1 associated protein	6	159725585	159756319	protein coding	1	137.317	137.971	104.985	132.026	142.275	168.619	143.012	134.049	94.4916	136.444	132.757	97.6001	130.129	671.039	0.2487	0.935891	0.931374	0.213176	-0.0150077	-0.0160069	no	no	no	no	no	no	no
ZNF615	ENSG00000197619	284370	zinc finger protein 615	19	51991332	52008230	protein coding	-1	18.7173	21.2402	15.976	19.2271	22.3154	23.8436	21.0976	20.5658	13.787	22.4949	24.4119	10.8445	19.5434	100.645	0.382934	0.961047	0.71815	0.213164	0.0123363	0.0897045	no	no	no	no	no	no	no
DMXL2	ENSG00000104093	23312	Dmx like 2	15	51447711	51622833	protein coding	-1	337.592	416.272	269.309	348.285	369.847	470.949	393.772	386.537	241.441	378.172	420.625	213.533	353.861	1822.67	0.401772	0.95602	0.950759	0.213042	0.0140383	0.0157079	no	no	no	no	no	yes	yes
EMC3	ENSG00000125037	55831	ER membrane protein complex subunit 3	3	9962682	10011202	protein coding	-1	38.2854	26.5049	25.7572	31.3127	35.7953	38.9601	38.5785	36.4237	31.273	37.2457	33.8749	29.9514	33.6635	173.897	0.238483	0.18521	0.305404	0.212968	0.245592	0.187988	no	no	no	no	no	no	no
SPAST	ENSG00000021574	6683	spastin	2	32063556	32157637	protein coding	1	52.5786	60.4529	44.3415	65.0059	65.0206	53.6091	58.9226	53.2727	37.9984	69.8817	65.0069	38.472	55.3802	285.44	0.324049	0.833541	0.423692	0.212776	-0.0461374	0.173766	no	no	no	no	no	no	no
RBX1	ENSG00000100387	9978	ring-box 1	22	40951347	40973309	protein coding	1	21.9503	19.6063	14.0197	20.692	25.2606	19.3242	25.7692	19.8224	16.8135	27.1045	26.7433	15.2339	21.0283	108.443	0.368377	0.442887	0.150303	0.212645	0.186375	0.34304	no	no	no	no	no	no	no
ZNF354C	ENSG00000177932	30832	zinc finger protein 354C	5	179060373	179083977	protein coding	1	19.5681	16.8832	13.3677	21.2414	18.9171	18.545	18.2344	13.8757	8.743	18.4384	18.7889	11.8773	16.54	85.2018	0.360867	0.32421	0.954746	0.211778	-0.241667	0.0134791	no	no	no	no	no	yes	no
HERC6	ENSG00000138642	55008	HECT and RLD domain containing E3 ubiquitin protein ligase family member 6	4	88378739	88443097	protein coding	1	38.1152	36.3081	26.7353	38.8204	39.9865	40.2068	35.8659	31.2203	29.928	34.8487	31.5434	25.5619	34.095	175.882	0.187111	0.769073	0.503397	0.211637	-0.0492744	-0.110788	no	no	no	no	no	no	no
HMGCR	ENSG00000113161	3156	3-hydroxy-3-methylglutaryl-CoA reductase	5	75336329	75364001	protein coding	1	67.3822	69.5299	55.7529	70.8656	73.6295	79.7902	91.7746	65.1662	47.0777	78.5478	86.1272	53.7059	69.9458	360.739	0.337255	0.633699	0.32912	0.211609	0.10624	0.216207	no	no	no	no	no	no	yes
RGPD2	ENSG00000185304	729857	RANBP2 like and GRIP domain containing 2	2	87755960	87825796	protein coding	-1	72.8273	59.7267	47.6019	67.9358	70.0047	71.6865	59.3747	59.715	33.9632	55.1309	64.5954	27.1111	57.4728	295.552	0.435118	0.4278	0.335507	0.21079	-0.216818	-0.262358	no	no	no	no	no	yes	no
RALGAPA1	ENSG00000174373	253959	Ral GTPase activating protein catalytic subunit alpha 1	14	35538352	35809304	protein coding	-1	187.683	162.297	110.528	174.326	172.52	188.099	134.874	137.27	99.5357	129.438	144.003	67.3906	142.33	732.114	0.393596	0.241157	0.104852	0.210737	-0.291395	-0.402608	no	no	no	no	no	yes	no
SCNM1	ENSG00000163156	79005	sodium channel modifier 1	1	151156664	151170296	protein coding	1	21.2696	18.8802	22.8228	25.8192	20.9561	26.1812	26.372	22.0524	31.9456	25.6294	23.3147	31.2424	24.7071	128.185	0.304831	0.076883	0.0595838	0.210735	0.371534	0.390117	no	no	no	no	no	no	no
FBXO33	ENSG00000165355	254170	F-box protein 33	14	39397684	39432466	protein coding	-1	44.9215	47.2005	31.6259	51.2723	46.7831	46.5962	51.8398	45.5915	31.9456	49.415	49.2351	28.144	43.7142	225.24	0.344784	0.713452	0.763897	0.21066	0.0832801	0.0676498	no	no	no	no	no	no	no
UGP2	ENSG00000169764	7360	UDP-glucose pyrophosphorylase 2	2	63840952	63891562	protein coding	1	85.9293	81.8747	48.254	87.8953	84.2775	79.3227	91.7746	76.3163	46.0689	92.561	88.3215	51.6403	76.1863	392.423	0.432203	0.985917	0.609258	0.210287	0.00476309	0.137326	no	no	no	no	no	no	no
RAC1	ENSG00000136238	5879	Rac family small GTPase 1	7	6374527	6403967	protein coding	1	137.317	134.521	112.158	148.506	139.33	158.49	157.027	141.73	94.8279	166.499	150.86	119.031	138.358	714.064	0.24306	0.761566	0.220504	0.209984	0.0550725	0.221152	no	no	no	no	no	yes	no
NPTN	ENSG00000156642	27020	neuroplastin	15	73560014	73634134	protein coding	-1	67.8927	60.816	52.8186	62.4423	70.3445	78.2318	81.6779	66.9006	46.7414	80.7604	80.3671	47.2509	66.3537	342.135	0.343951	0.570018	0.294905	0.209977	0.127432	0.233473	no	no	no	no	no	no	no
ABL2	ENSG00000143322	27	ABL proto-oncogene 2, non-receptor tyrosine kinase	1	179099330	179229684	protein coding	-1	67.5524	61.5421	49.5581	68.6682	62.5285	77.4526	55.0045	55.255	56.8295	54.209	58.561	38.7302	58.8243	303.367	0.207079	0.612416	0.236595	0.209973	-0.086577	-0.200969	no	no	no	no	no	yes	yes
TMBIM6	ENSG00000139644	7009	transmembrane BAX inhibitor motif containing 6	12	49707725	49764934	protein coding	1	441.388	444.229	325.062	442.773	466.925	494.793	548.538	496.304	318.447	566.982	512.238	400.729	454.867	2347.87	0.291488	0.346346	0.100188	0.20969	0.187556	0.327003	no	no	no	no	no	no	no
EIF2S1	ENSG00000134001	1965	eukaryotic translation initiation factor 2 subunit alpha	14	67360328	67386516	protein coding	1	54.6204	62.8129	42.0592	58.0475	65.7002	61.8686	71.8826	57.2372	37.9984	73.7538	60.8925	42.8614	57.4779	296.354	0.367269	0.706352	0.422714	0.209387	0.0885708	0.187209	no	no	no	no	no	no	no
AAR2	ENSG00000131043	25980	AAR2 splicing factor	20	36236131	36270918	protein coding	1	24.6728	23.2372	30.3218	25.6361	27.1863	37.09	29.5367	27.7514	33.6269	35.955	26.7433	32.017	29.4812	152.728	0.30646	0.244307	0.114727	0.209183	0.243874	0.325545	no	no	no	no	no	no	no
DUSP3	ENSG00000108861	1845	dual specificity phosphatase 3	17	43766125	43778977	protein coding	-1	45.6021	40.8466	40.429	37.1724	48.3689	61.5569	56.0594	50.5471	38.671	45.3586	52.5266	44.4106	46.7958	241.791	0.286585	0.268934	0.298615	0.209114	0.220633	0.205803	no	no	no	no	no	yes	yes
TMX4	ENSG00000125827	56255	thioredoxin related transmembrane protein 4	20	7977346	8019805	protein coding	-1	162.67	149.045	98.7903	171.579	170.934	134.023	164.712	161.8	94.1554	184.938	178.7	96.0509	147.283	758.577	0.430928	0.846991	0.464196	0.208992	0.0514044	0.194541	no	no	no	no	no	no	no
MAP3K13	ENSG00000073803	9175	mitogen-activated protein kinase kinase kinase 13	3	185282941	185489094	protein coding	1	25.1833	25.2341	18.2583	28.1997	29.3385	22.9085	21.399	22.548	14.4596	21.7574	20.4346	12.6519	21.8644	112.537	0.32193	0.333727	0.187957	0.208906	-0.213929	-0.287796	no	no	no	no	no	no	no
ADIPOR1	ENSG00000159346	51094	adiponectin receptor 1	1	202940826	202958572	protein coding	-1	68.7435	61.3606	51.8404	60.0618	71.4773	79.9461	87.103	83.0063	52.1217	81.6823	76.5271	66.8742	70.062	361.888	0.278149	0.112891	0.0761344	0.208628	0.308218	0.34263	no	no	no	no	no	yes	no
ZNF558	ENSG00000167785	148156	zinc finger protein 558	19	8806170	8832314	protein coding	-1	36.7539	34.4926	30.6478	40.2854	39.4201	39.4276	37.6743	33.6981	31.6093	32.636	34.6978	31.7588	35.2585	182.106	0.127968	0.804371	0.947064	0.208528	0.0357715	-0.00941785	no	no	no	no	no	no	no
OSBPL9	ENSG00000117859	114883	oxysterol binding protein like 9	1	51577179	51798427	protein coding	1	75.0393	74.0684	45.9717	73.063	83.3713	70.4398	75.3486	69.1307	43.0425	73.0162	80.0928	43.8942	67.2065	346.102	0.399874	0.874284	0.853315	0.20842	-0.0395915	0.0460263	no	no	no	no	no	yes	no
GALNT7	ENSG00000109586	51809	polypeptide N-acetylgalactosaminyltransferase 7	4	173168811	173323967	protein coding	1	37.2644	35.5819	26.7353	34.4257	45.6503	35.6874	46.4147	42.866	20.5124	44.2523	36.4806	24.5291	35.8667	184.754	0.438373	0.550432	0.6768	0.208112	0.162432	0.112816	no	no	no	no	no	no	no
HSP90B1	ENSG00000166598	7184	heat shock protein 90 beta family member 1	12	103930107	103953931	protein coding	1	297.094	334.942	348.211	341.51	329.407	464.872	363.632	367.458	321.81	390.342	323.526	381.363	355.347	1838.71	0.207863	0.461632	0.217567	0.208067	0.122081	0.204047	no	no	no	no	no	yes	no
TMEM263	ENSG00000151135	90488	transmembrane protein 263	12	106955719	106978778	protein coding	1	33.0105	27.5941	17.9322	30.5802	31.9439	29.298	28.9339	20.318	18.8311	33.0048	29.0748	14.2011	26.2269	135.018	0.443667	0.5033	0.961992	0.208045	-0.186532	-0.0131044	no	no	no	no	no	yes	no
SMC2	ENSG00000136824	10592	structural maintenance of chromosomes 2	9	104094260	104141419	protein coding	1	28.7566	33.2219	19.8885	33.327	29.5651	33.0381	32.7013	29.4858	21.5212	35.7706	31.8177	18.8487	28.9952	149.426	0.369329	0.837553	0.645313	0.207968	0.0486665	0.107975	no	no	no	no	no	no	no
GINM1	ENSG00000055211	116254	glycosylated integral membrane protein 1	6	149566294	149591748	protein coding	1	23.822	26.3233	15.976	27.8335	26.1668	23.9994	21.7004	24.778	16.4772	28.9484	26.0576	20.1397	23.5185	121.333	0.2936	0.752996	0.306155	0.207958	-0.0652438	0.205887	no	no	no	no	no	no	yes
ZNF628	ENSG00000197483	89887	zinc finger protein 628	19	55476617	55484487	protein coding	1	11.4005	13.0709	17.9322	15.0154	13.5931	19.6359	15.0697	13.8757	18.8311	14.9351	15.4974	18.8487	15.6422	81.1184	0.374625	0.390969	0.239296	0.207931	0.208017	0.279639	no	no	no	no	no	no	no
NR1D2	ENSG00000174738	9975	nuclear receptor subfamily 1 group D member 2	3	23945286	23980617	protein coding	1	79.4634	85.5055	58.3612	81.3032	86.3165	91.4782	81.5272	68.3873	45.7326	81.3135	89.1444	40.2794	74.0677	381.217	0.425858	0.514134	0.840973	0.207186	-0.171477	-0.0524829	no	no	no	no	no	yes	no
HNRNPL	ENSG00000104824	3191	heterogeneous nuclear ribonucleoprotein L	19	38836370	38852347	protein coding	-1	127.107	123.266	96.1819	131.477	134.799	135.893	161.547	149.164	103.907	154.145	140.574	103.022	130.09	671.279	0.255482	0.13109	0.200494	0.206916	0.276576	0.233779	no	no	no	no	no	no	no
ASTE1	ENSG00000034533	28990	asteroid homolog 1	3	131013875	131027649	protein coding	-1	22.4607	24.5079	18.5843	26.9179	27.1863	22.2852	24.5636	23.7869	13.1145	24.1544	22.629	12.9101	21.9251	112.865	0.380625	0.798047	0.692112	0.206644	-0.0623903	-0.0954536	no	no	no	no	no	yes	no
TOR1AIP1	ENSG00000143337	26092	torsin 1A interacting protein 1	1	179882042	179920077	protein coding	1	86.61	89.1363	62.9258	87.5291	96.1715	93.3483	116.79	92.1742	64.2274	115.978	105.053	76.4276	90.531	467.196	0.330797	0.317265	0.098878	0.20662	0.214179	0.351526	no	no	no	no	no	no	no
ZNF175	ENSG00000105497	7728	zinc finger protein 175	19	51571283	51592510	protein coding	1	22.1204	17.2463	15.3239	19.2271	22.2021	22.5968	23.9609	18.3357	20.8487	21.0198	20.4346	20.1397	20.288	104.911	0.261589	0.253901	0.313126	0.20638	0.218395	0.189679	no	no	no	no	no	no	no
H2AZ1	ENSG00000164032	3015	H2A.Z variant histone 1	4	99948086	99950355	protein coding	-1	44.0707	47.382	40.7551	47.61	49.3884	56.4142	56.9636	46.5827	41.0248	57.8967	45.2579	50.0911	48.6198	251.399	0.210703	0.353732	0.136928	0.205615	0.156221	0.246942	no	no	no	no	no	no	no
PDCL	ENSG00000136940	5082	phosducin like	9	122798389	122828588	protein coding	-1	25.5236	20.151	23.1489	24.3543	28.2058	26.8045	25.6185	20.318	18.4948	26.9201	22.3547	29.6932	24.2989	125.759	0.279441	0.784891	0.232328	0.204976	-0.0542678	0.22994	no	no	no	no	no	no	no
MTIF2	ENSG00000085760	4528	mitochondrial translational initiation factor 2	2	55236595	55269347	protein coding	-1	34.0314	35.0373	30.3218	37.1724	42.5919	35.3757	43.7022	31.9636	23.5388	34.4799	34.1492	20.1397	33.542	172.772	0.355653	0.894448	0.589053	0.204915	0.0301103	-0.121997	no	no	no	no	no	no	yes
OCIAD1	ENSG00000109180	54940	OCIA domain containing 1	4	48805212	48861817	protein coding	1	63.4686	60.816	39.1249	58.2306	66.2666	65.1412	72.9375	57.7328	38.671	66.5628	68.2983	37.9556	57.9338	298.453	0.416803	0.782528	0.65864	0.204911	0.0703846	0.112095	no	no	no	no	no	yes	no
OSTM1	ENSG00000081087	28962	osteoclastogenesis associated transmembrane protein 1	6	108029245	108165854	protein coding	-1	57.1728	69.3484	48.254	65.3721	59.0169	79.011	57.4156	53.0249	54.4756	66.7472	62.5382	56.2879	60.7221	313.749	0.213908	0.675508	0.472669	0.20471	-0.070822	0.119631	no	no	no	no	no	no	no
TPM1	ENSG00000140416	7168	tropomyosin 1	15	63042620	63071915	protein coding	1	18.5471	13.0709	14.9979	15.3817	19.1437	19.3242	17.6316	18.8313	15.4684	16.9634	17.8289	13.4265	16.718	86.3082	0.288848	0.385358	0.632842	0.204686	0.175448	0.0950449	no	no	no	no	no	yes	yes
KLHL9	ENSG00000198642	55958	kelch like family member 9	9	21329665	21335404	protein coding	-1	80.4843	69.3484	56.079	73.9786	84.6173	79.9461	92.9802	78.0507	49.7678	96.6174	80.0928	52.1567	74.5099	384.059	0.388126	0.615414	0.435966	0.204602	0.120135	0.185441	no	no	no	no	no	no	no
WDR43	ENSG00000163811	23160	WD repeat domain 43	2	28894667	28948219	protein coding	1	48.4948	51.0128	46.2977	55.1177	63.2081	50.3364	61.4845	55.0072	37.9984	56.7904	62.4011	33.8244	51.8311	267.123	0.334908	0.614256	0.610434	0.204551	0.108562	0.108998	no	no	no	no	no	no	no
DAPK1	ENSG00000196730	1612	death associated protein kinase 1	9	87497228	87708634	protein coding	1	83.0367	102.752	125.526	94.4875	85.5235	179.372	94.4872	96.882	117.694	95.1424	107.796	126.519	109.101	565.38	0.458494	0.968535	0.640606	0.204255	0.010924	0.128929	no	no	no	no	no	yes	yes
KIF5B	ENSG00000170759	3799	kinesin family member 5B	10	32009015	32056425	protein coding	-1	223.416	235.276	163.998	239.148	229.045	251.838	250.007	203.18	143.587	249.288	233.558	150.79	214.428	1105.2	0.349337	0.842804	0.786586	0.204169	-0.0434535	0.0591941	no	no	no	no	no	no	no
AASDHPPT	ENSG00000149313	60496	aminoadipate-semialdehyde dehydrogenase-phosphopantetheinyl transferase	11	106075501	106098699	protein coding	1	29.267	28.6834	21.5187	34.2425	31.2642	26.9604	39.7841	25.5214	19.8399	37.7988	33.4634	19.8815	29.0188	149.577	0.428277	0.624669	0.374674	0.20408	0.128353	0.230469	no	no	no	no	no	yes	no
CTNND1	ENSG00000198561	1500	catenin delta 1	11	57753243	57819546	protein coding	1	19.0576	19.4248	12.7156	19.7764	19.1437	21.506	14.0148	15.1146	14.7958	15.3039	14.8117	9.29525	16.2467	83.7009	0.29954	0.259799	0.0968231	0.203936	-0.238043	-0.345494	no	no	no	no	no	yes	yes
CCDC6	ENSG00000108091	8030	coiled-coil domain containing 6	10	59788747	59906556	protein coding	-1	76.2304	83.5085	57.0571	87.5291	90.2811	73.2449	92.076	80.033	46.4051	93.4829	90.7902	48.8001	76.6199	394.597	0.433871	0.909853	0.602362	0.203795	0.0297184	0.136171	no	no	no	no	no	no	no
C2orf42	ENSG00000115998	54980	chromosome 2 open reading frame 42	2	70149885	70248615	protein coding	-1	21.7801	22.511	16.9541	24.9037	21.2959	25.7136	24.7143	22.7958	16.1409	24.8919	23.4518	19.8815	22.0862	114.024	0.268964	0.66984	0.332417	0.203555	0.0821633	0.182216	no	no	no	no	no	no	no
CCT2	ENSG00000166226	10576	chaperonin containing TCP1 subunit 2	12	69585426	69601570	protein coding	1	56.1519	56.8221	49.8842	65.5553	58.224	65.1412	66.0054	54.2639	43.715	67.6691	61.5782	48.0255	57.753	298.096	0.216765	0.822861	0.335991	0.20352	0.0378076	0.160279	no	no	no	no	no	no	yes
AGGF1	ENSG00000164252	55109	angiogenic factor with G-patch and FHA domains 1	5	77029251	77065234	protein coding	1	24.1623	24.5079	20.8666	26.9179	29.6784	24.1552	27.2762	26.0169	23.5388	30.4234	28.6634	27.1111	26.1099	135.004	0.192674	0.326211	0.0328972	0.203375	0.160825	0.338051	no	no	no	no	no	no	no
ANKRD46	ENSG00000186106	157567	ankyrin repeat domain 46	8	100509752	100559784	protein coding	-1	15.3141	18.3356	12.7156	18.3115	18.1242	17.9216	15.5218	14.619	18.4948	15.1195	17.1432	11.1027	16.0603	82.8982	0.294999	0.800248	0.779198	0.203242	0.0518934	-0.0566739	no	no	no	no	no	yes	no
EFR3A	ENSG00000132294	23167	EFR3 homolog A	8	131904093	132013642	protein coding	1	151.44	152.675	106.941	169.198	159.719	146.49	160.04	134.049	98.8631	183.094	157.443	99.9239	143.323	738.715	0.361712	0.835339	0.552316	0.202965	-0.0465499	0.132596	no	no	no	no	no	no	no
ADNP2	ENSG00000101544	22850	ADNP homeobox 2	18	80109262	80147523	protein coding	1	45.7723	45.9297	36.1905	48.1593	49.7283	51.1156	40.0855	46.5827	39.6798	43.5147	44.5722	34.3408	43.8059	226.059	0.15498	0.923895	0.842426	0.202839	-0.0142222	-0.0291311	no	no	no	no	no	no	no
C11orf68	ENSG00000175573	83638	chromosome 11 open reading frame 68	11	65916810	65919062	protein coding	-1	23.4817	22.3295	29.6697	27.6504	25.034	33.8173	26.6734	30.9725	35.9808	28.0264	27.0176	41.8286	29.3735	152.53	0.388149	0.161057	0.0807296	0.201367	0.332333	0.40951	no	no	no	no	no	yes	no
TUBD1	ENSG00000108423	51174	tubulin delta 1	17	59859479	59892945	protein coding	-1	18.8874	18.5171	11.4114	21.9738	21.1827	14.1815	17.3302	15.6101	13.4508	14.7508	17.2803	10.3281	16.242	83.6636	0.394088	0.786797	0.474193	0.201341	-0.0667628	-0.174763	no	no	no	no	no	yes	no
ETF1	ENSG00000120705	2107	eukaryotic translation termination factor 1	5	138506095	138543236	protein coding	-1	77.4215	86.7762	57.0571	76.3591	86.6563	93.0366	95.2406	67.1484	62.8823	88.8733	88.4587	63.5175	78.619	405.711	0.317204	0.819712	0.439684	0.201291	0.0464395	0.15638	no	no	no	no	no	no	no
RIF1	ENSG00000080345	55183	replication timing regulatory factor 1	2	151409883	151508013	protein coding	1	267.317	261.6	162.694	276.321	268.804	252.617	229.663	210.118	137.534	234.353	235.478	121.096	221.466	1139.54	0.432391	0.344378	0.446654	0.201215	-0.243244	-0.19548	no	no	no	no	no	yes	yes
SLC43A3	ENSG00000134802	29015	solute carrier family 43 member 3	11	57406954	57427580	protein coding	-1	36.0733	36.1265	35.8645	29.1153	33.1899	62.1803	41.1403	41.1315	41.3611	38.1676	40.8693	42.8614	39.8401	206.243	0.412071	0.389326	0.380732	0.200744	0.21343	0.215929	no	no	no	no	no	yes	yes
LIG4	ENSG00000174405	3981	DNA ligase 4	13	108207439	108218368	protein coding	-1	33.0105	31.9511	26.7353	32.2283	36.928	36.9341	36.6194	30.477	24.5477	39.827	34.6978	19.1069	31.9219	164.496	0.36509	0.915685	0.762627	0.200581	0.024032	0.0677872	no	no	no	no	no	yes	no
ABHD17B	ENSG00000107362	51104	abhydrolase domain containing 17B, depalmitoylase	9	71862452	71911193	protein coding	-1	32.1597	30.8618	17.6062	35.1581	26.1668	33.3498	30.5915	29.2381	23.5388	29.3171	33.3263	24.2709	28.7988	148.611	0.351798	0.807414	0.546901	0.200274	0.0539102	0.13135	no	no	no	no	no	yes	no
MCU	ENSG00000156026	90550	mitochondrial calcium uniporter	10	72692143	72887694	protein coding	1	16.8456	15.0678	14.6718	16.2973	18.9171	18.545	18.9879	18.5835	11.4332	17.8853	19.4746	13.6847	16.6995	86.1517	0.309583	0.569121	0.373342	0.199997	0.117672	0.179422	no	no	no	no	no	no	no
SLC33A1	ENSG00000169359	9197	solute carrier family 33 member 1	3	155821024	155854456	protein coding	-1	27.055	28.3203	21.5187	33.1439	25.827	31.0122	26.9748	25.0258	27.9103	20.8354	21.9432	25.3037	26.2392	135.648	0.25412	0.754862	0.383529	0.199956	0.0570977	-0.158532	no	no	no	no	no	yes	no
EXOSC3	ENSG00000107371	51010	exosome component 3	9	37759234	37832117	protein coding	-1	23.6518	24.3264	20.8666	26.0024	28.9987	24.6228	29.386	22.0524	18.1585	23.2324	22.7661	18.0741	23.5115	121.275	0.276306	0.765512	0.731992	0.199861	0.0571558	-0.0649248	no	no	no	no	no	yes	no
MKNK1	ENSG00000079277	8569	MAPK interacting serine/threonine kinase 1	1	46557407	46616843	protein coding	-1	56.6623	52.6467	57.3831	57.4982	54.4859	79.9461	53.1961	58.4761	50.7766	55.1309	50.7437	41.3122	55.6882	287.446	0.245974	0.926288	0.438862	0.199779	-0.0163183	-0.135724	no	no	no	no	no	yes	yes
TMEM43	ENSG00000170876	79188	transmembrane protein 43	3	14125015	14143680	protein coding	1	102.945	94.2194	102.377	112.616	106.14	126.075	107.296	114.227	98.8631	113.95	104.505	104.83	107.337	554.932	0.0956378	0.329562	0.208154	0.198982	0.119073	0.152039	no	no	no	no	no	no	yes
TIGIT	ENSG00000181847	201633	T cell immunoreceptor with Ig and ITIM domains	3	114276913	114310288	protein coding	1	69.5943	58.2744	43.6894	56.3995	60.0364	82.1278	54.7031	48.5649	50.1041	52.3652	51.8409	38.472	55.5143	286.297	0.319721	0.468754	0.25239	0.198859	-0.147854	-0.232264	no	no	no	no	no	no	no
PLEKHA2	ENSG00000169499	59339	pleckstrin homology domain containing A2	8	38901235	38973912	protein coding	1	224.097	213.673	180.952	218.456	232.556	262.747	195.304	190.543	174.86	210.936	216.415	203.463	210.333	1086.67	0.0925982	0.300226	0.576402	0.198632	-0.124361	0.0664504	no	no	no	no	no	yes	no
SLC2A14	ENSG00000173262	144195	solute carrier family 2 member 14	12	7812512	7891148	protein coding	-1	16.3351	15.4309	11.4114	12.4518	18.464	19.1684	21.399	21.8047	11.4332	21.0198	21.8061	15.7503	17.2062	88.8189	0.417902	0.148305	0.0576185	0.198574	0.362414	0.467694	no	no	no	no	no	yes	yes
GRINA	ENSG00000178719	2907	glutamate ionotropic receptor NMDA type subunit associated protein 1	8	143990056	143993415	protein coding	1	69.254	64.6283	73.0331	77.824	73.1764	86.9589	84.9932	93.4131	57.502	94.0361	85.4415	69.7144	77.4979	400.263	0.251629	0.221549	0.0741581	0.198564	0.214604	0.310833	no	no	no	no	no	no	yes
CUTC	ENSG00000119929	51076	cutC copper transporter	10	99702558	99756134	protein coding	1	15.6545	18.6986	18.5843	18.4946	22.3154	19.48	17.3302	19.0791	13.1145	19.7291	20.0232	13.6847	18.0157	92.9286	0.294168	0.793551	0.690633	0.198351	-0.0525663	0.0774917	no	no	no	no	no	no	no
ATP6V1G1	ENSG00000136888	9550	ATPase H+ transporting V1 subunit G1	9	114587706	114598915	protein coding	1	58.8744	54.4621	53.4706	53.8359	66.6064	71.5307	64.6491	63.4317	38.671	81.3135	64.4583	57.5789	60.7402	313.678	0.312773	0.900967	0.10041	0.198263	0.0248753	0.324161	no	no	no	no	no	no	no
RCN2	ENSG00000117906	5955	reticulocalbin 2	15	76931738	76954393	protein coding	1	23.9922	24.5079	21.5187	24.9037	25.034	31.1681	24.5636	22.548	23.2026	27.6577	24.4119	19.8815	24.4491	126.268	0.240993	0.907395	0.655049	0.198171	0.0206999	0.07762	no	no	no	no	no	yes	no
CSTF1	ENSG00000101138	1477	cleavage stimulation factor subunit 1	20	56392371	56406362	protein coding	1	36.0733	27.0495	27.3874	35.3412	35.3422	33.8173	33.4548	37.4148	22.1938	36.6925	39.0864	18.0741	31.8273	163.902	0.418919	0.806901	0.712472	0.198063	0.0610746	0.0912623	no	no	no	no	no	no	no
NMD3	ENSG00000169251	51068	NMD3 ribosome export adaptor	3	161104696	161253532	protein coding	1	41.178	40.1204	30.3218	46.8775	44.291	38.3367	45.6613	36.9192	28.2466	40.9333	44.5722	30.726	39.0153	201.212	0.304099	0.941965	0.635705	0.198039	0.014411	0.0925319	no	no	no	no	no	no	no
RBM48	ENSG00000127993	84060	RNA binding motif protein 48	7	92528773	92540481	protein coding	1	36.5838	31.0434	22.4968	32.5945	38.4006	33.3498	42.6473	35.4326	21.8575	37.2457	37.1664	20.9143	32.4777	167.298	0.434983	0.508784	0.660469	0.197676	0.169904	0.112278	no	no	no	no	no	yes	no
DNTTIP2	ENSG00000067334	30836	deoxynucleotidyltransferase terminal interacting protein 2	1	93866284	93879918	protein coding	-1	54.7906	60.816	48.9061	54.3852	57.8841	77.2968	65.8547	56.9894	39.6798	73.5694	59.9325	43.3778	57.7902	298.092	0.371497	0.981015	0.528508	0.197477	0.0053357	0.140175	no	no	no	no	no	no	no
SYTL2	ENSG00000137501	54843	synaptotagmin like 2	11	85694224	85811159	protein coding	-1	114.005	125.263	98.4642	150.704	112.03	126.386	102.776	105.059	85.7486	122.616	109.853	55.2551	109.013	561.348	0.394498	0.4317	0.392719	0.197402	-0.183853	-0.199263	no	no	no	no	no	no	yes
ESD	ENSG00000139684	2098	esterase D	13	46771256	46797420	protein coding	-1	32.1597	29.4095	23.801	33.6932	37.8343	27.272	34.6604	29.4858	21.5212	39.4583	38.9493	26.8529	31.2581	161.286	0.338593	0.884279	0.106111	0.197192	0.0308952	0.335477	no	no	no	no	no	no	no
EPRS1	ENSG00000136628	2058	glutamyl-prolyl-tRNA synthetase 1	1	219968600	220046530	protein coding	-1	129.319	134.34	111.832	138.984	141.709	152.256	146.026	121.412	108.951	151.38	138.105	124.969	133.274	688.502	0.139991	0.85315	0.18169	0.197122	0.0251444	0.179629	no	no	no	no	no	no	no
TUBB	ENSG00000196230	203068	tubulin beta class I	6	30717435	30725538	protein coding	1	163.181	142.872	124.873	160.775	158.7	176.255	205.25	197.233	128.791	244.309	184.598	115.932	166.897	860.827	0.401435	0.175066	0.114481	0.196655	0.318791	0.370322	no	no	no	no	no	no	no
WHAMM	ENSG00000156232	123720	WASP homolog associated with actin, golgi membranes and microtubules	15	82809628	82836108	protein coding	1	73.1676	71.8899	73.6851	81.8525	79.6332	89.9198	72.9375	72.104	76.6694	64.3502	74.8813	77.4604	75.7126	391.609	0.133156	0.780567	0.835481	0.1964	0.0374947	0.0276327	no	no	no	no	no	no	no
RGPD1	ENSG00000187627	400966	RANBP2 like and GRIP domain containing 1	2	86913783	87013976	protein coding	1	74.8691	61.7237	49.5581	69.7669	71.4773	73.0891	60.4296	60.7061	33.9632	56.0529	65.8297	27.8857	58.7793	302.264	0.467657	0.369845	0.30139	0.195768	-0.244704	-0.280936	no	no	no	no	no	yes	no
NFE2L2	ENSG00000116044	4780	NFE2 like bZIP transcription factor 2	2	177218667	177392756	protein coding	-1	126.597	125.444	97.4861	126.35	123.131	152.723	122.668	116.209	91.1289	120.587	137.008	76.6858	118.002	608.182	0.324355	0.74755	0.880397	0.195673	-0.0645185	-0.030038	no	no	no	no	no	no	no
SLC39A9	ENSG00000029364	55334	solute carrier family 39 member 9	14	69398015	69462390	protein coding	1	77.932	81.1485	61.2956	89.5434	84.3908	80.2577	86.9523	85.4841	59.5196	89.7952	85.3044	57.3207	78.2454	403.485	0.288964	0.621199	0.548454	0.195497	0.0923574	0.111448	no	no	no	no	no	no	no
CACYBP	ENSG00000116161	27101	calcyclin binding protein	1	174999163	175012027	protein coding	1	34.0314	40.8466	32.278	39.9191	38.4006	45.1937	48.6752	35.1848	30.2642	49.5994	40.3207	28.4022	38.593	199.126	0.358643	0.581492	0.402182	0.195366	0.119658	0.179975	no	no	no	no	no	no	no
SRP14	ENSG00000140319	6727	signal recognition particle 14	15	40035690	40039181	protein coding	-1	54.4503	64.9914	50.5363	64.8228	72.6101	58.1284	80.3216	63.9273	35.6445	80.7604	72.687	51.3821	62.5218	322.457	0.423031	0.670489	0.212979	0.195333	0.104784	0.304601	no	no	no	no	no	no	no
PAIP2	ENSG00000120727	51247	poly(A) binding protein interacting protein 2	5	139341587	139369720	protein coding	1	38.7958	52.6467	35.8645	49.9905	49.9548	46.9079	54.1003	46.8304	27.9103	56.2373	53.2124	44.6688	46.4266	239.686	0.356742	0.840635	0.144353	0.195152	0.0434	0.310767	no	no	no	no	no	no	no
SPG21	ENSG00000090487	51324	SPG21 abhydrolase domain containing, maspardin	15	64963022	64990310	protein coding	-1	72.9974	86.5947	74.0112	87.1629	91.867	89.2965	99.7616	83.0063	53.4668	88.8733	102.722	69.9726	83.311	429.828	0.326605	0.839687	0.310361	0.194075	0.040514	0.201667	no	no	no	no	no	no	no
DNAJB6	ENSG00000105993	10049	DnaJ heat shock protein family (Hsp40) member B6	7	157335381	157417439	protein coding	1	90.0131	91.4963	89.9872	88.0784	89.9413	133.399	89.0621	95.8909	91.4652	97.355	95.7274	76.4276	94.0703	485.917	0.261639	0.799641	0.864098	0.193545	0.0443663	0.0297539	no	no	no	no	no	no	yes
U2SURP	ENSG00000163714	23350	U2 snRNP associated SURP domain containing	3	142964497	143060725	protein coding	1	205.039	198.06	136.285	211.132	213.299	194.644	195.605	168.49	107.27	211.489	196.803	106.895	178.751	920.223	0.444903	0.486032	0.891327	0.193411	-0.177165	-0.0346672	no	no	no	no	no	yes	no
SYT11	ENSG00000132718	23208	synaptotagmin 11	1	155859567	155885199	protein coding	1	88.4817	82.9639	62.5998	94.8537	82.012	92.8808	102.022	80.2808	67.9264	113.765	88.733	90.3705	87.2408	450.96	0.289431	0.528989	0.0502985	0.193251	0.116305	0.358235	no	no	no	no	no	no	yes
ZBTB49	ENSG00000168826	166793	zinc finger and BTB domain containing 49	4	4290251	4321786	protein coding	1	18.5471	16.1571	15.6499	21.4245	18.0109	18.8567	17.4809	24.778	14.4596	20.4667	16.8689	14.9757	18.1397	93.6171	0.336332	0.372094	0.661984	0.193078	0.186391	0.0901277	no	no	no	no	no	no	no
MRPL44	ENSG00000135900	65080	mitochondrial ribosomal protein L44	2	223957463	223967714	protein coding	1	16.6754	17.0648	20.5405	19.4102	19.0304	23.2202	19.4399	18.088	12.7782	20.0979	18.1032	25.0455	19.1245	99.0334	0.351743	0.814556	0.209077	0.193049	-0.0511304	0.264224	no	no	no	no	no	no	no
OSBPL8	ENSG00000091039	114882	oxysterol binding protein like 8	12	76351797	76559809	protein coding	-1	344.568	329.496	188.451	330.889	362.371	295.629	379.908	322.114	200.753	408.596	366.726	235.996	313.791	1617.36	0.467394	0.756481	0.320446	0.193002	0.0825034	0.264024	no	no	no	no	no	yes	no
SLU7	ENSG00000164609	10569	SLU7 homolog, splicing factor	5	160401641	160421711	protein coding	-1	67.0419	65.173	56.079	67.3864	73.8561	75.115	76.4035	75.3252	42.7062	86.4763	75.7042	58.3535	68.3017	352.416	0.334137	0.73587	0.188245	0.192977	0.0683594	0.264167	no	no	no	no	no	no	no
USP14	ENSG00000101557	9097	ubiquitin specific peptidase 14	18	158383	214629	protein coding	1	81.165	78.6069	41.7332	78.1902	77.5942	75.8942	80.7737	65.414	41.3611	81.6823	76.3899	43.636	68.5367	352.885	0.491149	0.760595	0.908452	0.192321	-0.0858512	0.0322578	no	no	no	no	no	yes	no
ZNF432	ENSG00000256087	9668	zinc finger protein 432	19	52031378	52095738	protein coding	-1	21.61	20.8771	20.8666	19.7764	24.1278	28.5188	20.7962	17.8402	21.185	19.3604	19.7489	21.6889	21.3664	110.508	0.289275	0.734256	0.888049	0.192039	-0.0650631	-0.0263624	no	no	no	no	no	no	no
ZNF226	ENSG00000167380	7769	zinc finger protein 226	19	44165073	44178381	protein coding	1	47.4738	39.3942	37.4947	42.4827	50.1814	50.0247	55.9087	49.0605	34.6357	43.5147	46.218	21.4307	43.1517	222.197	0.424362	0.43589	0.609801	0.1915	0.18906	-0.123847	no	no	no	no	no	yes	no
DDX60	ENSG00000137628	55601	DExD/H-box helicase 60	4	168216291	168318883	protein coding	-1	105.157	108.198	63.2518	112.616	107.612	97.4002	104.584	89.2008	66.5813	115.609	98.7446	59.9027	94.0715	484.585	0.436526	0.779016	0.937562	0.191142	-0.0694827	0.0193225	no	no	no	no	no	yes	no
NADK2	ENSG00000152620	133686	NAD kinase 2, mitochondrial	5	36192589	36242279	protein coding	-1	19.9084	20.6956	17.6062	24.1712	22.3154	20.8826	17.3302	16.3535	15.1321	21.573	20.2975	17.0413	19.4422	100.366	0.243315	0.188525	0.757238	0.191105	-0.235188	0.0524786	no	no	no	no	no	no	no
NUP43	ENSG00000120253	348995	nucleoporin 43	6	149724315	149749665	protein coding	-1	76.0602	77.8808	64.23	84.4161	88.582	77.7643	84.8425	69.874	73.3067	69.1442	77.3499	88.0467	77.6248	401.617	0.209808	0.59544	0.361998	0.191093	0.0825464	0.140283	no	no	no	no	no	no	no
ZNF805	ENSG00000204524	390980	zinc finger protein 805	19	57240632	57262728	protein coding	1	65.3403	59.7267	42.0592	65.189	67.6259	59.6868	58.6212	59.9628	50.4404	64.1658	68.7098	37.9556	58.2903	300.453	0.349533	0.887477	0.755909	0.191083	0.0293689	0.0640496	no	no	no	no	no	yes	no
DNAJC8	ENSG00000126698	22826	DnaJ heat shock protein family (Hsp40) member C8	1	28199456	28233029	protein coding	-1	54.4503	57.3667	58.6873	58.5969	65.0206	71.0632	69.9235	63.1839	67.2538	70.8036	62.1268	73.071	64.2956	332.961	0.178238	0.0764987	0.0282642	0.19095	0.256747	0.313791	no	no	no	no	no	yes	no
SLC44A1	ENSG00000070214	23446	solute carrier family 44 member 1	9	105244622	105439171	protein coding	1	60.0655	57.5483	36.5165	52.9203	65.3604	59.0635	58.3198	56.7417	38.671	59.003	62.2639	35.89	53.5303	275.803	0.404957	0.958958	0.796906	0.190927	0.011967	0.0594499	no	no	no	no	no	no	no
CCDC120	ENSG00000147144	90060	coiled-coil domain containing 120	X	49053572	49069857	protein coding	1	13.2723	18.3356	14.9979	17.9453	16.3118	19.3242	15.9739	14.8668	15.8047	15.3039	14.6745	18.3323	16.2619	84.1679	0.327274	0.926341	0.706036	0.19074	0.0190638	0.0757314	no	no	no	no	no	no	no
TPRG1L	ENSG00000158109	127262	tumor protein p63 regulated 1 like	1	3625015	3630127	protein coding	1	47.3037	39.9389	35.5384	46.145	43.7246	52.0506	45.2092	42.6182	40.3523	43.6991	44.9836	45.7016	43.9388	227.198	0.197141	0.626376	0.294951	0.190679	0.0746388	0.157516	no	no	no	no	no	no	no
MINDY2	ENSG00000128923	54629	MINDY lysine 48 deubiquitinase 2	15	58771192	58861900	protein coding	1	62.4477	62.8129	36.8426	65.0059	66.1533	55.4791	52.8947	55.5028	39.6798	65.4565	58.0124	34.8572	54.5954	281.215	0.417479	0.625416	0.987629	0.19059	-0.116542	-0.00367336	no	no	no	no	no	yes	no
ADAT2	ENSG00000189007	134637	adenosine deaminase tRNA specific 2	6	143422832	143450695	protein coding	-1	23.9922	22.8741	12.0635	24.5374	26.3934	17.6099	23.0567	23.0436	15.1321	20.8354	19.8861	13.4265	20.2376	104.232	0.455085	0.811171	0.700836	0.190429	0.0625462	-0.100025	no	no	no	no	no	yes	no
BLTP3B	ENSG00000111647	23074	bridge-like lipid transfer protein family member 3B	12	100028455	100142874	protein coding	-1	72.8273	77.3362	46.9498	76.5422	77.4809	72.154	81.5272	66.4051	40.6886	86.6607	77.2128	38.7302	67.8762	349.398	0.501631	0.874171	0.806906	0.190324	-0.0452208	0.0695003	no	no	no	no	no	no	no
ADO	ENSG00000181915	84890	2-aminoethanethiol dioxygenase	10	62804720	62808479	protein coding	1	31.4791	28.1387	17.2801	29.1153	27.2996	33.0381	33.9069	28.4947	22.53	34.6643	32.2291	24.5291	28.5588	147.411	0.377585	0.482466	0.213207	0.190309	0.155231	0.270996	no	no	no	no	no	yes	no
SKI	ENSG00000157933	6497	SKI proto-oncogene	1	2227388	2310213	protein coding	1	166.584	158.485	219.099	186.045	164.137	272.409	165.013	168.986	226.309	166.684	175.957	221.02	190.894	989.437	0.424988	0.787858	0.679804	0.190131	0.0643592	0.0985456	no	no	no	no	no	yes	yes
ZNF738	ENSG00000172687	148203	zinc finger protein 738	19	21358930	21388582	protein coding	1	17.356	13.2524	17.6062	17.0297	19.8233	17.7658	18.2344	13.1323	13.4508	17.5165	16.7317	10.3281	16.0189	82.608	0.371647	0.818352	0.834068	0.189983	-0.0515013	-0.0460341	no	no	no	no	no	no	no
BAG5	ENSG00000166170	9529	BAG cochaperone 5	14	103556545	103562657	protein coding	-1	73.5079	68.2591	46.9498	79.6551	73.7428	63.5828	83.3356	67.8918	50.1041	74.3069	76.6642	47.2509	67.1043	345.888	0.396747	0.621158	0.646053	0.189906	0.111918	0.103523	no	no	no	no	no	no	no
RBBP5	ENSG00000117222	5929	RB binding protein 5, histone lysine methyltransferase complex subunit	1	205086142	205122015	protein coding	-1	51.7278	53.7359	42.3853	59.5125	51.9938	58.5959	57.717	57.2372	34.972	52.734	55.4067	38.472	51.2075	264.023	0.317215	0.825393	0.898132	0.189887	0.0427418	0.0246041	no	no	no	no	no	no	no
UBE2L3	ENSG00000185651	7332	ubiquitin conjugating enzyme E2 L3	22	21549447	21624034	protein coding	1	82.1859	72.7976	55.4269	82.2187	84.8439	74.18	98.2546	85.4841	57.502	95.8799	92.1616	41.5704	76.8755	395.885	0.478734	0.424871	0.562156	0.189692	0.214907	0.155738	no	no	no	no	no	no	no
STK17A	ENSG00000164543	9263	serine/threonine kinase 17a	7	43582758	43650713	protein coding	1	139.018	131.254	90.6392	133.491	125.057	154.749	124.627	94.652	82.386	113.581	119.865	59.1281	114.037	587.012	0.439912	0.333902	0.271968	0.189512	-0.238922	-0.270965	no	no	no	no	no	yes	no
SIRT1	ENSG00000096717	23411	sirtuin 1	10	67884656	67918390	protein coding	1	67.0419	76.7915	40.103	66.8371	71.5906	72.7774	67.9645	59.4672	37.6621	74.6757	72.9613	43.3778	62.6042	322.489	0.462749	0.59646	0.741516	0.189453	-0.138224	0.0855066	no	no	no	no	no	yes	no
UQCRB	ENSG00000156467	7381	ubiquinol-cytochrome c reductase binding protein	8	96222947	96235546	protein coding	-1	79.4634	85.1424	53.1446	90.8252	86.543	72.4657	92.076	76.3163	45.3963	86.2919	85.9901	56.2879	75.8286	390.743	0.444898	0.974979	0.677298	0.188997	-0.00783009	0.10339	no	no	no	no	no	yes	no
TBC1D5	ENSG00000131374	9779	TBC1 domain family member 5	3	17157162	18444817	protein coding	-1	164.542	153.22	90.9653	155.099	164.137	148.516	150.245	149.411	94.1554	161.336	164.849	79.7842	139.688	719.05	0.485251	0.891844	0.939407	0.188946	-0.0369706	0.0206276	no	no	no	no	no	no	no
CSTF2T	ENSG00000177613	23283	cleavage stimulation factor subunit 2 tau variant	10	51695486	51699595	protein coding	-1	48.3246	55.0067	49.2321	53.1034	55.7319	65.7646	55.0045	55.5028	44.0513	65.2721	53.8981	57.8371	54.8941	283.851	0.21278	0.780113	0.100091	0.188897	0.0436135	0.251864	no	no	no	no	no	no	no
ELK3	ENSG00000111145	2004	ETS transcription factor ELK3	12	96194375	96269824	protein coding	1	106.178	94.5825	60.3175	96.5017	96.9644	105.504	102.625	99.6076	56.8295	107.681	108.07	52.1567	90.5848	466.311	0.498202	0.985622	0.809665	0.188821	0.00505343	0.0673495	no	no	no	no	no	yes	no
TGS1	ENSG00000137574	96764	trimethylguanosine synthase 1	8	55773446	55826445	protein coding	1	56.1519	59.5452	43.6894	63.3579	60.4895	59.3751	54.251	51.0427	32.6181	54.7622	50.7437	37.181	51.934	267.61	0.320985	0.341217	0.517417	0.188521	-0.185511	-0.12483	no	no	no	no	no	no	no
MAP4K3	ENSG00000011566	8491	mitogen-activated protein kinase kinase kinase kinase 3	2	39249266	39437301	protein coding	-1	30.6283	27.231	17.2801	26.1855	28.8854	31.7914	25.7692	23.5391	16.8135	23.7856	25.509	13.4265	24.2371	124.75	0.432674	0.496323	0.352123	0.18833	-0.168708	-0.228579	no	no	no	no	no	yes	no
ZNF701	ENSG00000167562	55762	zinc finger protein 701	19	52555822	52587174	protein coding	1	33.6911	29.7726	25.4312	35.3412	33.4165	33.5057	33.0027	33.6981	25.2202	35.4018	34.1492	17.0413	30.806	158.694	0.386892	0.766957	0.995501	0.188219	0.0660574	0.00124645	no	no	no	no	no	yes	no
TLR2	ENSG00000137462	7097	toll like receptor 2	4	153684070	153706260	protein coding	1	144.123	131.617	115.418	106.939	175.125	165.035	179.48	151.641	107.606	159.493	149.077	121.355	142.242	734.194	0.383009	0.395747	0.420863	0.188164	0.184082	0.17407	no	no	no	no	no	yes	yes
DDB1	ENSG00000167986	1642	damage specific DNA binding protein 1	11	61299451	61342596	protein coding	-1	171.008	165.565	171.823	177.439	181.015	222.384	199.071	197.729	159.728	196.923	181.306	183.839	183.986	951.223	0.153804	0.254367	0.158761	0.187934	0.151789	0.186651	no	no	no	no	no	yes	no
PPP1R16B	ENSG00000101445	26051	protein phosphatase 1 regulatory subunit 16B	20	38805697	38923024	protein coding	1	155.183	157.032	171.497	140.999	146.579	264.773	137.134	136.279	189.992	139.395	138.654	166.023	161.962	838.545	0.448146	0.873269	0.755288	0.187875	-0.0396795	-0.0774138	no	no	no	no	no	yes	yes
GABARAPL2	ENSG00000034713	11345	GABA type A receptor associated protein like 2	16	75566375	75577881	protein coding	1	37.945	35.945	30.6478	37.1724	40.7794	42.3886	38.2771	36.1759	33.6269	41.6709	38.4007	33.308	37.1948	192.137	0.188042	0.678313	0.309753	0.187723	0.0618968	0.14801	no	no	no	no	no	no	no
HMGN2	ENSG00000198830	3151	high mobility group nucleosomal binding domain 2	1	26472440	26476642	protein coding	1	197.212	166.472	174.758	194.468	208.995	211.943	188.673	163.287	161.745	190.285	175.409	185.389	184.886	955.72	0.113448	0.701561	0.534754	0.187428	-0.0461347	0.0740845	no	no	no	no	no	no	no
DNAJC24	ENSG00000170946	120526	DnaJ heat shock protein family (Hsp40) member C24	11	31369840	31432835	protein coding	1	19.3979	20.514	13.6937	23.0725	17.3313	22.1293	20.3441	17.3446	16.4772	21.9417	17.006	22.7217	19.3312	100.031	0.372834	0.909701	0.325683	0.187259	0.0248879	0.209936	no	no	no	no	no	yes	no
TGFBR2	ENSG00000163513	7048	transforming growth factor beta receptor 2	3	30606601	30694142	protein coding	1	267.657	256.698	220.403	257.643	269.258	324.304	287.832	278.753	234.38	279.711	277.719	212.242	263.883	1362.27	0.196534	0.396981	0.559679	0.186998	0.123423	0.0847787	no	no	no	no	no	no	no
TCEA1	ENSG00000187735	6917	transcription elongation factor A1	8	53966552	54022448	protein coding	-1	123.534	113.463	92.9215	131.66	125.737	120.776	108.502	96.1387	87.43	125.566	115.065	85.7229	110.543	570.249	0.221282	0.313714	0.898256	0.186984	-0.156938	0.0197167	no	no	no	no	no	no	no
MORF4L1	ENSG00000185787	10933	mortality factor 4 like 1	15	78810487	78898139	protein coding	1	171.348	179.362	117.049	181.101	184.867	168.775	189.426	154.863	94.8279	196.185	178.426	132.716	162.412	837.405	0.419684	0.751806	0.509857	0.186909	-0.0736438	0.152956	no	no	no	no	no	no	no
ZNF611	ENSG00000213020	81856	zinc finger protein 611	19	52702813	52735073	protein coding	-1	69.4241	69.7115	60.3175	76.3591	69.8914	82.5953	64.4984	58.2283	51.4492	68.591	64.8697	50.6075	65.5452	338.157	0.189535	0.24083	0.593352	0.186855	-0.173036	-0.0775369	no	no	no	no	no	no	no
CHTOP	ENSG00000160679	26097	chromatin target of PRMT1	1	153633982	153646306	protein coding	1	99.0314	102.207	71.7289	113.531	109.425	89.6082	103.83	99.1121	59.8559	100.49	99.156	66.8742	92.9042	478.72	0.391902	0.867512	0.999477	0.186754	-0.0367412	0.00014369	no	no	no	no	no	no	no
POLE3	ENSG00000148229	54107	DNA polymerase epsilon 3, accessory subunit	9	113407235	113410675	protein coding	-1	42.0288	40.665	33.9082	44.8632	46.6698	42.3886	46.5654	46.8304	32.9544	51.6276	46.6294	34.8572	42.499	219.319	0.269024	0.428918	0.185588	0.186662	0.137251	0.226137	no	no	no	no	no	no	no
TMEM14C	ENSG00000111843	51522	transmembrane protein 14C	6	10722915	10731129	protein coding	1	14.9738	13.9786	13.3677	15.0154	16.4251	16.9866	18.0837	16.849	9.07927	16.5946	19.8861	11.3609	15.2167	78.4435	0.415401	0.655183	0.325229	0.186656	0.106625	0.229227	no	no	no	no	no	yes	no
TCTN3	ENSG00000119977	26123	tectonic family member 3	10	95659823	95694143	protein coding	-1	22.6309	26.1418	17.2801	23.0725	28.5456	24.4669	25.3171	22.548	20.8487	26.367	21.1204	14.7175	22.7547	117.324	0.363797	0.748082	0.79024	0.186507	0.0683228	-0.0560741	no	no	no	no	no	no	no
SLFN5	ENSG00000166750	162394	schlafen family member 5	17	35243071	35273655	protein coding	1	695.092	641.926	436.568	682.654	673.88	666.685	719.73	624.158	406.886	736.431	646.228	350.379	606.718	3124.02	0.474014	0.993776	0.993327	0.186426	-0.00203327	-0.00217914	no	no	no	no	no	yes	no
ANXA7	ENSG00000138279	310	annexin A7	10	73375101	73414076	protein coding	-1	73.1676	72.9792	52.4925	62.4423	82.6916	82.1278	77.6091	77.3074	45.7326	74.4913	77.4871	52.4149	69.2453	356.967	0.394977	0.883122	0.731142	0.186261	0.0325732	0.0757091	no	no	no	no	no	no	no
LYN	ENSG00000254087	4067	LYN proto-oncogene, Src family tyrosine kinase	8	55879835	56014169	protein coding	1	299.136	322.234	253.333	315.508	333.598	349.55	342.836	303.035	238.415	371.166	329.149	234.963	307.744	1587.67	0.285537	0.84557	0.449458	0.185823	0.0340373	0.13186	no	no	no	no	no	yes	no
KEAP1	ENSG00000079999	9817	kelch like ECH associated protein 1	19	10486125	10503558	protein coding	-1	34.5419	40.4835	50.8623	46.6944	40.0998	56.4142	44.9078	47.0782	60.5285	44.8054	39.7721	74.6202	48.4007	251.585	0.4903	0.268864	0.145704	0.185619	0.299856	0.392385	no	no	no	no	no	yes	no
STAG2	ENSG00000101972	10735	STAG2 cohesin complex component	X	123960212	124422664	protein coding	1	295.393	294.458	170.845	291.703	306.865	269.136	297.928	263.886	150.649	307.922	301.582	172.479	260.237	1340.05	0.494766	0.77358	0.789202	0.185533	-0.0783688	0.0727291	no	no	no	no	no	no	no
NEK7	ENSG00000151414	140609	NIMA related kinase 7	1	198156994	198322420	protein coding	1	98.6911	102.57	50.8623	95.9524	98.2105	93.9717	99.6109	95.8909	51.7855	118.744	104.368	61.9683	89.3854	460.411	0.521073	0.966269	0.471439	0.185314	-0.0122836	0.208393	no	no	no	no	no	yes	no
PAICS	ENSG00000128050	10606	phosphoribosylaminoimidazole carboxylase and phosphoribosylaminoimidazolesuccinocarboxamide synthase	4	56435741	56464578	protein coding	1	47.3037	40.8466	33.5822	44.8632	47.3495	47.9988	46.1134	43.6093	48.4228	39.827	44.7094	45.7016	44.1939	228.608	0.222863	0.238502	0.430699	0.185287	0.184441	0.121924	no	no	no	no	no	no	no
PPP1R2	ENSG00000184203	5504	protein phosphatase 1 regulatory inhibitor subunit 2	3	195514428	195543386	protein coding	-1	93.0759	99.8471	60.9696	95.5862	98.2105	96.4651	86.6509	85.4841	50.1041	89.4265	98.7446	52.6731	83.9365	432.134	0.454131	0.483759	0.85998	0.185176	-0.174934	-0.0438537	no	no	no	no	no	yes	no
CASZ1	ENSG00000130940	54897	castor zinc finger 1	1	10636604	10796650	protein coding	-1	23.3115	18.154	27.7134	29.6647	22.8818	25.8695	18.2344	20.0702	32.6181	22.3105	19.4746	19.6233	23.3272	120.713	0.435483	0.848843	0.621318	0.184583	0.0463649	-0.119509	no	no	no	no	no	no	no
ATP2C1	ENSG00000017260	27032	ATPase secretory pathway Ca2+ transporting 1	3	130850595	131016712	protein coding	1	109.922	92.7671	88.357	105.291	100.136	127.321	89.2128	91.9264	84.0673	90.164	98.3332	75.653	96.0959	495.941	0.19987	0.423876	0.488274	0.184429	-0.117681	-0.101092	no	no	no	no	no	yes	no
ATG14	ENSG00000126775	22863	autophagy related 14	14	55366391	55411830	protein coding	-1	53.7697	56.6406	54.7748	56.3995	58.9036	72.9332	51.0864	52.7772	48.0865	47.2024	56.641	60.6773	55.8243	288.716	0.241249	0.537571	0.828638	0.184197	-0.100034	0.0345497	no	no	no	no	no	yes	yes
RPA2	ENSG00000117748	6118	replication protein A2	1	27891524	27914746	protein coding	-1	35.733	39.2127	41.7332	43.7645	47.9158	40.6743	46.7161	43.1137	28.9192	50.8901	44.8465	36.9228	41.7035	215.316	0.298915	0.717099	0.193238	0.184093	0.066029	0.232971	no	no	no	no	no	no	no
UBL3	ENSG00000122042	5412	ubiquitin like 3	13	29764371	29850617	protein coding	-1	90.8639	88.047	63.5779	84.5992	97.3043	95.2184	93.1309	84.9886	60.1922	103.993	99.0189	64.2921	85.4355	440.539	0.366078	0.974329	0.395254	0.183945	-0.00662703	0.173814	no	no	no	no	no	yes	no
C19orf53	ENSG00000104979	28974	chromosome 19 open reading frame 53	19	13774456	13778773	protein coding	1	18.5471	17.4279	12.7156	19.7764	21.2959	14.9607	19.7413	21.8047	11.0969	23.0481	23.589	13.6847	18.1407	93.4957	0.467736	0.60839	0.18016	0.183025	0.13292	0.340521	no	no	no	no	no	no	no
MYL12B	ENSG00000118680	103910	myosin light chain 12B	18	3261479	3278461	protein coding	1	116.217	120.361	108.898	118.476	125.963	149.139	160.794	125.625	84.7398	159.493	136.322	103.022	125.754	648.979	0.388344	0.562023	0.251725	0.18291	0.123731	0.24363	no	no	no	no	no	no	no
ZKSCAN4	ENSG00000187626	387032	zinc finger with KRAB and SCAN domains 4	6	28241697	28252269	protein coding	-1	18.8874	17.6094	19.8885	21.2414	21.749	20.7268	20.0427	23.0436	19.5036	20.2823	17.6917	18.0741	19.895	102.82	0.266693	0.306765	0.8321	0.182419	0.176617	0.0361686	no	no	no	no	no	no	no
MTERF2	ENSG00000120832	80298	mitochondrial transcription termination factor 2	12	106973120	106987163	protein coding	-1	19.0576	23.7818	18.9103	26.1855	21.0694	23.5319	22.0018	15.6101	21.185	21.7574	22.629	12.1355	20.6546	106.527	0.406198	0.819141	0.727928	0.182181	-0.0521826	-0.0782906	no	no	no	no	no	yes	no
IL18R1	ENSG00000115604	8809	interleukin 18 receptor 1	2	102311529	102398777	protein coding	1	27.5655	35.7634	20.8666	39.3698	29.3385	28.2071	34.2083	28.9903	22.8663	29.6859	33.7377	19.1069	29.1422	150.181	0.446924	0.83908	0.985448	0.182179	0.0497142	0.00442966	no	no	no	no	no	no	yes
METTL25	ENSG00000127720	84190	methyltransferase like 25	12	82358528	82479239	protein coding	1	18.8874	19.2433	12.7156	20.8751	20.1632	17.7658	19.4399	14.3712	14.7958	15.3039	19.7489	10.0699	16.9483	87.3173	0.421874	0.833313	0.569666	0.182164	-0.0498752	-0.133076	no	no	no	no	no	no	no
OTULINL	ENSG00000145569	54491	OTU deubiquitinase with linear linkage specificity like	5	14581792	14616180	protein coding	1	77.5917	88.9547	69.7727	84.7824	96.5113	88.3614	92.5281	86.4753	66.5813	87.3982	96.276	74.1038	84.1114	434.235	0.22419	0.614317	0.280877	0.182026	0.0769331	0.16292	no	no	no	no	no	yes	yes
PDE4DIP	ENSG00000178104	124904395	phosphodiesterase 4D interacting protein	1	148808140	149048286	protein coding	1	223.416	216.214	227.902	210.949	194.722	353.602	167.123	179.641	219.584	160.046	184.598	171.962	209.147	1080.63	0.405908	0.32601	0.136256	0.181967	-0.216133	-0.327458	no	no	no	no	no	yes	yes
BIRC2	ENSG00000110330	329	baculoviral IAP repeat containing 2	11	102347211	102378670	protein coding	1	109.922	118.727	72.707	106.756	111.351	125.296	115.886	95.3954	65.2362	118.744	116.848	62.2265	101.591	523.19	0.47731	0.681373	0.955348	0.181925	-0.105855	0.0143837	no	no	no	no	no	yes	yes
VDAC3	ENSG00000078668	7419	voltage dependent anion channel 3	8	42391624	42405937	protein coding	1	51.7278	51.0128	40.429	52.371	58.5638	52.8298	63.5942	47.326	44.3875	63.797	56.5038	49.3165	52.6549	272.032	0.27668	0.409353	0.0999996	0.181638	0.140909	0.276889	no	no	no	no	no	no	yes
EIF2AK3	ENSG00000172071	9451	eukaryotic translation initiation factor 2 alpha kinase 3	2	88556741	88691518	protein coding	-1	43.9005	45.5666	35.8645	48.1593	47.576	48.3105	37.6743	40.3882	33.2906	42.5928	41.6922	37.6974	41.8927	216.281	0.173797	0.256799	0.937228	0.181344	-0.16035	-0.0108122	no	no	no	no	no	no	no
DHX29	ENSG00000067248	54505	DExH-box helicase 29	5	55256055	55307694	protein coding	-1	57.6833	56.8221	41.4071	62.9916	60.9426	53.9207	62.9914	50.0516	31.9456	62.8751	56.9153	29.1768	52.3103	269.262	0.494144	0.75533	0.89919	0.180748	-0.0833872	-0.0337185	no	no	no	no	no	no	no
TTC39B	ENSG00000155158	158219	tetratricopeptide repeat domain 39B	9	15163622	15307360	protein coding	-1	102.605	99.3025	63.9039	103.643	93.1131	106.283	87.103	74.334	56.4932	87.2138	84.3443	47.7673	83.8422	431.615	0.437487	0.255238	0.296412	0.180533	-0.267676	-0.244602	no	no	no	no	no	yes	yes
SLC4A4	ENSG00000080493	8671	solute carrier family 4 member 4	4	71062667	71572087	protein coding	1	18.5471	16.1571	17.2801	23.805	19.1437	16.3632	21.399	15.3624	13.1145	23.2324	18.6518	12.3937	17.9542	92.5807	0.443452	0.95561	0.647135	0.180446	-0.013624	0.109723	no	no	no	no	no	no	no
ZCCHC9	ENSG00000131732	84240	zinc finger CCHC-type containing 9	5	81301587	81313297	protein coding	1	21.61	18.5171	19.2364	21.2414	22.7685	23.5319	22.906	17.5924	16.4772	26.5514	20.9832	19.8815	20.9414	108.204	0.322129	0.931231	0.233827	0.179984	-0.0165677	0.220514	no	no	no	no	no	no	no
CSF2RA	ENSG00000198223	1438	colony stimulating factor 2 receptor subunit alpha	X	1268800	1310381	protein coding	1	60.9163	56.6406	75.6414	52.9203	58.3373	107.841	54.251	59.2195	62.5461	47.2024	56.5038	81.0752	64.4246	333.868	0.525777	0.691016	0.96235	0.179861	-0.113699	-0.013444	no	no	no	no	no	yes	yes
ALG8	ENSG00000159063	79053	ALG8 alpha-1,3-glucosyltransferase	11	78095244	78139660	protein coding	-1	26.5445	25.0526	20.8666	27.4673	28.6589	26.9604	21.399	21.8047	17.486	25.4451	23.589	16.0085	23.4402	120.812	0.296332	0.19238	0.513367	0.179324	-0.239359	-0.116449	no	no	no	no	no	no	no
CHCHD7	ENSG00000170791	79145	coiled-coil-helix-coiled-coil-helix domain containing 7	8	56211686	56218809	protein coding	1	27.3953	21.0587	16.6281	24.3543	26.8465	23.6877	25.0157	24.778	19.1673	25.2607	24.9604	15.7503	22.9086	118.1	0.383469	0.661814	0.813163	0.179119	0.0930089	0.0496122	no	no	no	no	no	no	no
TXNDC9	ENSG00000115514	10190	thioredoxin domain containing 9	2	99318982	99340702	protein coding	-1	17.6963	15.9755	18.5843	19.2271	19.4835	20.2592	20.3441	12.389	16.1409	16.9634	16.7317	14.4593	17.3545	89.6423	0.348361	0.831768	0.746074	0.178579	-0.0429004	-0.0640493	no	no	no	no	no	no	no
MBLAC2	ENSG00000176055	153364	metallo-beta-lactamase domain containing 2	5	90458209	90474771	protein coding	-1	15.6545	19.4248	11.4114	17.5791	19.7101	16.2074	20.3441	16.3535	12.1057	14.7508	18.6518	10.5863	16.0649	82.7687	0.453123	0.703993	0.852855	0.178258	0.0935256	-0.0452627	no	no	no	no	no	yes	no
PNRC1	ENSG00000146278	10957	proline rich nuclear receptor coactivator 1	6	89080751	89085160	protein coding	1	380.301	392.672	255.942	375.569	413.345	378.692	426.775	399.917	239.424	444.735	444.488	254.07	367.161	1891.91	0.465899	0.783493	0.449641	0.17803	0.0672058	0.184721	no	no	no	no	no	yes	no
RANBP6	ENSG00000137040	26953	RAN binding protein 6	9	6011025	6015625	protein coding	-1	55.9817	59.5452	41.0811	62.0761	58.1107	58.2843	66.0054	51.0427	29.928	62.3219	63.3611	42.345	54.1736	279.243	0.456771	0.779065	0.573395	0.178015	-0.0680785	0.135452	no	no	no	no	no	yes	no
BRAP	ENSG00000089234	8315	BRCA1 associated protein	12	111642146	111685956	protein coding	-1	38.966	39.5758	36.1905	45.7788	43.3848	41.6093	43.0994	35.9281	33.2906	45.7273	43.6122	36.1482	40.2759	208.02	0.212436	0.996806	0.243508	0.17785	0.000597607	0.169449	no	no	no	no	no	no	no
DCUN1D5	ENSG00000137692	84259	defective in cullin neddylation 1 domain containing 5	11	103050686	103092194	protein coding	-1	30.7984	30.8618	22.4968	31.1296	33.3032	32.2589	26.372	24.0347	21.185	27.4733	29.3491	20.6561	27.4932	141.766	0.28548	0.21454	0.613334	0.177782	-0.219458	-0.0868607	no	no	no	no	no	yes	no
RAB3GAP1	ENSG00000115839	22930	RAB3 GTPase activating protein catalytic subunit 1	2	135052289	135176667	protein coding	1	74.8691	74.25	57.7092	72.8799	76.9146	86.0238	69.4714	66.1573	57.8383	55.3153	70.6298	69.7144	69.3144	358.124	0.261442	0.622104	0.777436	0.177585	-0.0798813	-0.0453396	no	no	no	no	no	no	no
CDCA7L	ENSG00000164649	55536	cell division cycle associated 7 like	7	21900899	21945903	protein coding	-1	21.2696	13.9786	17.2801	17.5791	22.9951	18.8567	15.3711	14.8668	19.8399	14.5664	15.086	21.1725	17.7385	91.8656	0.440877	0.782064	0.929534	0.177467	-0.0664868	-0.0208653	no	no	no	no	no	no	no
ZNF845	ENSG00000213799	91664	zinc finger protein 845	19	53333749	53356906	protein coding	1	37.0943	36.3081	27.3874	37.1724	40.2131	37.5575	42.9487	29.7336	21.185	42.0397	41.2807	26.3365	34.9381	180.105	0.442947	0.760368	0.505062	0.177405	-0.0721941	0.155476	no	no	no	no	no	no	no
TNFAIP8	ENSG00000145779	25816	TNF alpha induced protein 8	5	119268692	119399688	protein coding	1	202.147	203.688	111.506	187.144	216.131	184.047	182.193	181.871	125.765	190.1	191.318	118.256	174.514	899.028	0.457876	0.797066	0.945892	0.177302	-0.0616902	-0.016249	no	no	no	no	no	no	yes
PEX1	ENSG00000127980	5189	peroxisomal biogenesis factor 1	7	92487020	92528520	protein coding	-1	41.5183	33.0403	29.6697	42.1165	39.76	36.9341	37.0715	34.4414	22.1938	36.8769	39.0864	19.3651	34.3395	176.775	0.452964	0.591746	0.70322	0.17717	-0.12963	-0.0911957	no	no	no	no	no	yes	no
TENT4B	ENSG00000121274	64282	terminal nucleotidyltransferase 4B	16	50152911	50235310	protein coding	1	56.1519	61.9052	37.8207	60.0618	57.9974	59.3751	63.8956	47.8216	38.671	65.4565	60.2068	27.6275	53.0826	273.297	0.515662	0.907008	0.983348	0.177131	-0.0321712	0.005721	no	no	no	no	no	yes	no
VKORC1L1	ENSG00000196715	154807	vitamin K epoxide reductase complex subunit 1 like 1	7	65873074	65959563	protein coding	1	33.0105	35.2188	21.8447	33.8763	33.4165	35.9991	35.4138	33.4503	21.5212	35.955	34.012	22.9799	31.3915	161.815	0.410482	0.917772	0.734082	0.17711	0.0227982	0.0740962	no	no	no	no	no	yes	no
SEH1L	ENSG00000085415	81929	SEH1 like nucleoporin	18	12947133	12987536	protein coding	1	28.9267	25.7787	18.5843	28.1997	29.4518	26.6487	30.4408	29.9814	18.8311	27.6577	27.4291	23.4963	26.2855	135.644	0.354723	0.507871	0.528108	0.176925	0.130795	0.122822	no	no	no	no	no	no	no
RNF145	ENSG00000145860	153830	ring finger protein 145	5	159157409	159210053	protein coding	-1	93.9267	87.5024	69.4466	96.1355	91.0741	98.9586	94.3365	83.5019	72.2979	87.2138	84.2072	69.7144	85.693	442.251	0.221062	0.923852	0.875181	0.176711	0.0140997	-0.0229908	no	no	no	no	no	no	no
ANO10	ENSG00000160746	55129	anoctamin 10	3	43354859	43691594	protein coding	-1	20.589	21.0587	20.5405	21.6076	23.5615	25.2461	18.2344	23.0436	20.5124	17.7009	24.0004	18.5905	21.2238	109.632	0.313439	0.983077	0.971279	0.176688	-0.00392754	0.00651957	no	no	no	no	no	yes	no
CREBRF	ENSG00000164463	153222	CREB3 regulatory factor	5	173056352	173139284	protein coding	1	155.694	167.743	112.484	167.917	162.891	163.788	169.233	143.465	86.0849	163.365	157.031	84.6901	144.532	744.044	0.492786	0.666822	0.77396	0.176516	-0.111335	-0.0741196	no	no	no	no	no	no	no
RWDD1	ENSG00000111832	51389	RWD domain containing 1	6	116571409	116597675	protein coding	1	39.4765	37.5788	24.127	44.497	39.1936	31.9473	37.5236	35.1848	23.5388	39.6427	31.132	19.1069	33.5791	172.87	0.490113	0.832375	0.587426	0.176342	-0.0551093	-0.140498	no	no	no	no	no	no	no
MIGA1	ENSG00000180488	374986	mitoguardin 1	1	77779624	77879540	protein coding	1	52.5786	51.3759	34.5603	57.132	55.6186	45.1937	39.332	45.3438	31.9456	42.4084	50.7437	24.7873	44.2517	227.764	0.447394	0.321941	0.40078	0.176328	-0.234805	-0.197564	no	no	no	no	no	yes	no
MTF2	ENSG00000143033	22823	metal response element binding transcription factor 2	1	93079235	93139079	protein coding	1	70.7854	67.533	53.1446	77.824	74.649	65.4529	60.5803	61.4495	41.0248	70.4349	66.9269	42.345	62.6792	322.913	0.3728	0.293406	0.777678	0.176213	-0.212062	-0.0563958	no	no	no	no	no	no	no
SLC11A2	ENSG00000110911	4891	solute carrier family 11 member 2	12	50979401	51028566	protein coding	-1	76.2304	70.0745	49.8842	70.8656	66.2666	86.1797	62.238	57.7328	46.0689	57.5279	60.2068	34.599	61.4895	316.629	0.409838	0.305054	0.127196	0.176142	-0.223089	-0.330374	no	no	no	no	no	yes	no
KIZ	ENSG00000088970	55857	kizuna centrosomal protein	20	21125983	21246622	protein coding	1	27.9058	31.4065	25.4312	31.4958	32.1704	32.7265	30.1394	27.7514	18.1585	25.2607	26.6062	12.9101	26.8302	138.063	0.430743	0.583928	0.137748	0.175964	-0.126234	-0.340859	no	no	no	no	no	yes	no
TMF1	ENSG00000144747	7110	TATA element modulatory factor 1	3	69019827	69052339	protein coding	-1	124.555	126.534	82.8143	127.814	123.131	128.257	123.27	115.713	84.0673	131.65	113.008	71.2636	112.673	580.528	0.422851	0.891151	0.830767	0.175862	-0.0302597	-0.0471169	no	no	no	no	no	no	no
NPC1	ENSG00000141458	4864	NPC intracellular cholesterol transporter 1	18	23506184	23586506	protein coding	-1	139.869	144.506	135.959	186.228	138.197	152.568	158.533	144.951	125.765	154.514	158.814	91.6615	144.297	744.061	0.352122	0.792101	0.922803	0.175857	0.0501825	-0.0184024	no	no	no	no	no	no	no
JMY	ENSG00000152409	133746	junction mediating and regulatory protein, p53 cofactor	5	79236131	79327211	protein coding	1	85.7592	88.9547	68.1425	91.5576	90.9608	93.8158	88.4593	80.033	69.944	76.8883	88.0473	55.7715	81.5278	420.37	0.278402	0.960575	0.538605	0.175666	-0.0081587	-0.100951	no	no	no	no	no	yes	no
CCNYL1	ENSG00000163249	151195	cyclin Y like 1	2	207711540	207761839	protein coding	1	20.0785	23.2372	17.9322	23.805	18.8039	27.5837	21.399	17.3446	17.486	23.6012	19.2003	24.0127	21.207	109.721	0.388994	0.636767	0.475893	0.175466	-0.100957	0.147846	no	no	no	no	no	yes	yes
CAB39	ENSG00000135932	51719	calcium binding protein 39	2	230712842	230821075	protein coding	1	200.445	198.424	163.998	196.849	202.991	238.747	215.346	189.304	172.506	234.906	203.661	174.802	199.332	1029.56	0.228093	0.706055	0.26991	0.175436	0.0553987	0.161227	no	no	no	no	no	yes	yes
HERC5	ENSG00000138646	51191	HECT and RLD domain containing E3 ubiquitin protein ligase 5	4	88457119	88506163	protein coding	1	22.9712	21.6033	19.8885	22.8894	25.4872	24.9344	19.892	17.3446	20.1762	23.2324	23.8633	19.3651	21.804	112.633	0.270792	0.355198	0.611979	0.175094	-0.158725	0.0832269	no	no	no	no	no	no	yes
HS2ST1	ENSG00000153936	9653	heparan sulfate 2-O-sulfotransferase 1	1	86914635	87109982	protein coding	1	29.9477	32.8588	16.9541	30.3971	33.643	27.272	26.2213	28.9903	16.1409	35.2174	34.1492	21.1725	27.747	142.97	0.490803	0.569578	0.415269	0.174928	-0.148307	0.208438	no	no	no	no	no	yes	no
PSME4	ENSG00000068878	23198	proteasome activator subunit 4	2	53864069	53970993	protein coding	-1	216.78	216.214	134.655	229.993	199.14	213.657	188.673	176.667	119.039	191.391	191.729	88.3049	180.52	928.697	0.515409	0.432583	0.376277	0.174511	-0.211384	-0.238008	no	no	no	no	no	yes	no
N4BP1	ENSG00000102921	9683	NEDD4 binding protein 1	16	48538726	48620148	protein coding	-1	106.859	115.278	101.725	102.728	112.71	151.321	106.242	108.528	83.0585	118.928	119.454	86.7557	109.465	564.879	0.326481	0.574047	0.806802	0.174292	-0.101175	0.0437065	no	no	no	no	no	no	no
APH1A	ENSG00000117362	51107	aph-1 homolog A, gamma-secretase subunit	1	150265399	150269580	protein coding	-1	76.4006	82.0562	71.7289	86.6135	89.7148	84.7771	88.1579	97.1298	71.2891	93.1141	97.5103	74.1038	84.383	435.759	0.197044	0.199966	0.0760337	0.17404	0.176449	0.241425	no	no	no	no	no	no	no
CCT4	ENSG00000115484	10575	chaperonin containing TCP1 subunit 4	2	61868085	61888671	protein coding	-1	53.4293	58.2744	58.0352	59.5125	62.0754	70.1281	65.8547	59.9628	52.458	68.0379	61.3039	69.9726	61.5871	318.708	0.221659	0.489097	0.0576515	0.173847	0.101162	0.27257	no	no	no	no	no	no	no
SUCLA2	ENSG00000136143	8803	succinate-CoA ligase ADP-forming subunit beta	13	47745736	48037968	protein coding	-1	29.4372	31.2249	19.2364	32.2283	32.9634	26.6487	27.2762	27.7514	23.8751	30.9766	31.9548	23.2381	28.0676	144.833	0.350876	0.930332	0.482364	0.173723	-0.0169375	0.133068	no	no	no	no	no	no	no
TRA2B	ENSG00000136527	6434	transformer 2 beta homolog	3	185914558	185938103	protein coding	-1	126.427	129.438	85.7486	124.518	130.721	131.685	150.697	124.386	81.0409	141.054	141.808	75.1366	120.222	619.28	0.491772	0.759789	0.695313	0.173429	0.077508	0.0990544	no	no	no	no	no	no	no
RNF135	ENSG00000181481	84282	ring finger protein 135	17	30970984	30999911	protein coding	1	32.3299	33.948	38.4728	32.2283	36.928	48.9338	34.6604	30.9725	42.3699	28.2108	35.3835	49.8329	37.0226	192.055	0.477466	0.793937	0.509778	0.173394	0.064833	0.1621	no	no	no	no	no	yes	no
IPO7	ENSG00000205339	10527	importin 7	11	9384652	9448127	protein coding	1	125.916	145.595	82.1622	134.04	142.841	123.737	146.176	136.775	72.9704	138.657	139.477	84.6901	122.753	632.268	0.51108	0.924788	0.790952	0.173368	0.0250218	0.0701009	no	no	no	no	no	yes	no
HDAC2	ENSG00000196591	3066	histone deacetylase 2	6	113933028	114011308	protein coding	-1	51.8979	58.0929	46.2977	60.7943	57.431	59.2193	59.9775	54.2639	32.2818	54.3934	60.0696	44.4106	53.2608	274.698	0.366408	0.737771	0.750491	0.173313	-0.0656589	0.0616462	no	no	no	no	no	no	no
CEP170	ENSG00000143702	645455	centrosomal protein 170	1	243124428	243255348	protein coding	-1	123.024	119.272	90.9653	97.7835	110.331	168.931	110.612	106.793	80.0321	105.468	107.522	63.2593	106.999	551.239	0.472297	0.547592	0.328726	0.173139	-0.145961	-0.236567	no	no	no	no	no	yes	no
BLM	ENSG00000197299	641	BLM RecQ like helicase	15	90717346	90816166	protein coding	1	21.0995	24.5079	17.2801	24.1712	24.6942	22.5968	21.399	17.8402	12.7782	21.9417	24.2747	6.97144	19.9629	102.613	0.572495	0.430404	0.516665	0.172878	-0.24812	-0.201935	no	no	no	no	no	yes	no
HEATR6	ENSG00000068097	63897	HEAT repeat containing 6	17	60041008	60078922	protein coding	-1	40.3272	38.305	28.6916	38.088	43.2715	40.8301	44.9078	39.1493	30.6005	40.749	42.9265	25.5619	37.784	194.784	0.384444	0.572408	0.765459	0.172864	0.114703	0.0601105	no	no	no	no	no	yes	no
RABGGTB	ENSG00000137955	5876	Rab geranylgeranyltransferase subunit beta	1	75786197	75795086	protein coding	1	43.5602	45.5666	28.6916	42.2996	45.1972	46.7521	46.4147	43.1137	29.5917	49.2306	40.4579	29.9514	40.9023	210.879	0.41906	0.880296	0.811593	0.172475	0.0327956	0.0514496	no	no	no	no	no	yes	yes
TIMM17B	ENSG00000126768	10245	translocase of inner mitochondrial membrane 17B	X	48893447	48898143	protein coding	-1	14.9738	16.3386	12.0635	15.931	19.1437	14.3373	15.8232	22.0524	20.1762	13.6444	13.5774	17.8159	16.3231	84.493	0.426134	0.0687959	0.779706	0.172331	0.40376	0.0622136	no	no	no	no	no	no	no
GLRX	ENSG00000173221	2745	glutaredoxin	5	95751319	95822726	protein coding	-1	45.7723	42.4804	30.3218	50.906	44.9707	38.9601	61.4845	56.9894	34.972	57.1592	50.4695	29.1768	45.3052	233.497	0.493479	0.125011	0.347853	0.172192	0.388696	0.237227	no	no	no	no	no	no	yes
DNAJA2	ENSG00000069345	10294	DnaJ heat shock protein family (Hsp40) member A2	16	46955362	46973674	protein coding	-1	52.2382	61.5421	48.254	60.7943	63.6612	59.2193	72.9375	62.6884	42.7062	67.3003	66.104	53.9641	59.2841	306.092	0.332158	0.361391	0.167	0.171807	0.164501	0.246536	no	no	no	no	no	no	no
VPS35	ENSG00000069329	55737	VPS35 retromer complex component	16	46656132	46689518	protein coding	-1	150.079	161.571	109.224	153.267	166.629	156.619	160.493	139.005	108.615	169.634	161.42	116.191	146.062	753.442	0.352768	0.889166	0.508312	0.171587	-0.0259541	0.122588	no	no	no	no	no	yes	no
ZNF146	ENSG00000167635	7705	zinc finger protein 146	19	36214602	36238771	protein coding	1	94.4372	92.404	65.2081	102.545	93.906	89.1406	97.3504	79.5374	54.8119	89.9796	87.0872	52.1567	83.2136	428.565	0.453452	0.659861	0.65311	0.171543	-0.10175	-0.103501	no	no	no	no	no	no	no
SMURF2	ENSG00000108854	64750	SMAD specific E3 ubiquitin protein ligase 2	17	64542282	64662307	protein coding	-1	76.2304	80.0593	50.8623	76.3591	69.325	89.2965	70.9784	65.1662	48.759	66.9316	75.567	44.1524	67.8073	349.354	0.43363	0.509772	0.596644	0.171265	-0.146279	-0.11676	no	no	no	no	no	yes	no
EAPP	ENSG00000129518	55837	E2F associated phosphoprotein	14	34515938	34539704	protein coding	-1	24.3325	27.4126	20.5405	27.2842	27.2996	27.4279	36.6194	29.9814	12.1057	26.9201	28.6634	19.1069	25.6412	132.106	0.537365	0.584042	0.765538	0.171181	0.154399	0.0835973	no	no	no	no	no	no	no
YWHAB	ENSG00000166913	7529	tyrosine 3-monooxygenase/tryptophan 5-monooxygenase activation protein beta	20	44885702	44908532	protein coding	1	400.72	395.939	295.719	427.757	432.602	373.861	481.026	395.705	260.272	507.057	454.499	338.502	396.972	2048.19	0.421116	0.727136	0.176636	0.170999	0.0743305	0.287392	no	no	no	no	no	no	no
ZNF189	ENSG00000136870	7743	zinc finger protein 189	9	101398851	101410660	protein coding	1	33.8613	31.0434	28.0395	32.9607	37.3812	34.9082	33.9069	29.9814	21.5212	31.3454	34.4235	17.0413	30.5345	157.23	0.431229	0.675153	0.578887	0.170975	-0.0937279	-0.122883	no	no	no	no	no	yes	no
RANBP2	ENSG00000153201	5903	RAN binding protein 2	2	108719482	108785810	protein coding	1	419.267	433.337	310.391	434.166	436.567	442.898	417.883	388.271	280.785	394.767	398.544	248.39	383.772	1977.32	0.38209	0.683315	0.524531	0.170891	-0.0800012	-0.124669	no	no	no	no	no	no	no
VPS4B	ENSG00000119541	9525	vacuolar protein sorting 4 homolog B	18	63389190	63422483	protein coding	-1	102.605	109.65	74.9893	102.545	115.882	106.439	125.832	97.3776	63.8911	131.282	114.791	74.362	101.637	523.914	0.479558	0.940267	0.430463	0.17069	0.0182157	0.190834	no	no	no	no	no	no	no
CDR2	ENSG00000140743	1039	cerebellar degeneration related protein 2	16	22345936	22437165	protein coding	-1	41.8587	39.0312	29.6697	41.384	42.1388	42.7002	38.4278	33.2025	39.3435	32.2673	39.9093	31.2424	37.5979	194.164	0.286879	0.963257	0.68863	0.170228	0.00764523	-0.0657218	no	no	no	no	no	no	no
KCTD18	ENSG00000155729	130535	potassium channel tetramerization domain containing 18	2	200488958	200519784	protein coding	-1	23.3115	26.6864	25.7572	30.214	28.2058	26.9604	24.865	26.2647	24.5477	28.3952	23.589	26.5947	26.2826	135.91	0.276832	0.902306	0.578861	0.16991	0.0202492	0.0891586	no	no	no	no	no	no	no
RPS27L	ENSG00000185088	51065	ribosomal protein S27 like	15	63125872	63158021	protein coding	-1	36.2435	37.2158	40.429	38.8204	41.3458	47.6871	42.6473	33.4503	36.9896	42.9616	41.4179	36.4064	39.6346	204.874	0.2634	0.871444	0.384346	0.169868	0.0255721	0.134532	no	no	no	no	no	no	yes
WBP11	ENSG00000084463	51729	WW domain binding protein 11	12	14784582	14803486	protein coding	-1	87.9712	78.4254	58.3612	85.6979	88.2422	80.1019	93.1309	88.9531	56.157	100.674	90.5159	40.0212	79.021	406.768	0.540544	0.716967	0.801261	0.169567	0.101034	0.0699839	no	no	no	no	no	no	no
COPZ1	ENSG00000111481	22818	COPI coat complex subunit zeta 1	12	54301202	54351846	protein coding	1	69.0838	64.0837	47.2759	71.2318	68.1923	65.1412	72.9375	72.3518	42.7062	75.9664	76.2528	51.8985	64.7601	333.965	0.417522	0.715198	0.315026	0.169567	0.077315	0.211214	no	no	no	no	no	no	no
NFKB1	ENSG00000109320	4790	nuclear factor kappa B subunit 1	4	102501330	102617302	protein coding	1	147.867	148.137	126.178	138.618	147.372	190.904	154.465	138.261	123.411	144.926	139.888	154.404	146.203	755.965	0.281171	0.994214	0.53579	0.169544	-0.00115376	0.0979259	no	no	no	no	no	no	no
PEX2	ENSG00000164751	5828	peroxisomal biogenesis factor 2	8	76980258	77001044	protein coding	-1	42.8796	40.1204	36.1905	44.497	49.1619	41.1418	46.8668	42.6182	29.2554	45.9117	41.0064	27.6275	40.6064	209.295	0.382757	0.912419	0.92565	0.169251	0.0218507	-0.0183752	no	no	no	no	no	no	no
ACBD3	ENSG00000182827	64746	acyl-CoA binding domain containing 3	1	226144679	226186741	protein coding	-1	55.8115	55.3698	46.6238	54.5683	63.0949	60.9335	54.251	55.7505	35.6445	60.4781	58.6982	49.8329	54.2548	280.038	0.293536	0.584025	0.408912	0.169246	-0.090985	0.134638	no	no	no	no	no	no	no
PDK1	ENSG00000152256	5163	pyruvate dehydrogenase kinase 1	2	172555373	172608669	protein coding	1	95.4581	91.4963	52.1665	88.4447	91.867	89.9198	64.0463	71.6085	48.4228	54.0246	80.23	29.6932	71.4481	367.211	0.556556	0.214026	0.0770166	0.169245	-0.361123	-0.513027	no	no	no	no	no	yes	no
WAPL	ENSG00000062650	23063	WAPL cohesin release factor	10	86435256	86521792	protein coding	-1	188.364	193.885	126.178	193.553	202.764	177.502	191.687	176.419	96.8455	197.107	189.535	106.895	170.061	875.534	0.517799	0.667348	0.96768	0.169111	-0.112837	-0.0106165	no	no	no	no	no	no	no
PTPRE	ENSG00000132334	5791	protein tyrosine phosphatase receptor type E	10	127907103	128085855	protein coding	1	223.586	249.618	249.747	238.599	250.454	326.018	281.804	277.762	235.725	267.357	282.245	228.766	259.307	1339.84	0.249936	0.286733	0.319873	0.168946	0.157362	0.146529	no	no	no	no	no	yes	no
ZHX2	ENSG00000178764	22882	zinc fingers and homeoboxes 2	8	122781655	122974510	protein coding	1	63.4686	58.0929	60.6435	67.7526	58.1107	79.9461	61.0324	62.1928	61.5373	64.9033	62.1268	65.5832	63.7825	329.929	0.252604	0.799523	0.421515	0.16863	0.0384425	0.11999	no	no	no	no	no	no	no
LYSMD4	ENSG00000183060	145748	LysM domain containing 4	15	99715697	99733561	protein coding	-1	16.1649	12.8894	17.6062	15.1986	17.6711	19.0125	16.426	15.6101	20.5124	11.4318	15.7717	13.4265	15.9768	82.6204	0.40917	0.371107	0.520746	0.168563	0.190079	-0.136766	no	no	no	no	no	no	no
SLC16A1	ENSG00000155380	6566	solute carrier family 16 member 1	1	112911847	112957593	protein coding	-1	15.4843	15.4309	10.7593	15.1986	17.1047	15.4282	18.9879	14.3712	16.1409	21.2042	17.1432	12.6519	15.8254	81.7361	0.425113	0.244836	0.142421	0.168254	0.254304	0.313597	no	no	no	no	no	no	yes
CMKLR1	ENSG00000174600	1240	chemerin chemokine-like receptor 1	12	108288044	108339317	protein coding	-1	86.7801	95.8533	111.18	123.42	78.0473	111.27	96.5969	98.3687	108.279	125.566	92.8473	97.8583	102.172	528.664	0.665228	0.736295	0.451799	0.0853682	0.067011	0.148968	no	no	no	no	yes	no	yes
FRMD4B	ENSG00000114541	23150	FERM domain containing 4B	3	69168782	69542583	protein coding	-1	29.7775	28.1387	23.4749	29.1153	33.643	29.4538	37.2222	33.2025	23.2026	30.6078	32.3663	19.8815	29.1739	150.402	0.398517	0.262985	0.7481	0.168161	0.228197	0.0650876	no	no	no	no	no	yes	yes
ZNF548	ENSG00000188785	147694	zinc finger protein 548	19	57389850	57402992	protein coding	1	36.7539	34.4926	27.0614	35.7075	36.7015	38.8042	35.7152	38.1581	21.185	40.5646	32.9149	14.9757	32.7529	168.512	0.545282	0.917176	0.672115	0.168082	-0.0293596	-0.118936	no	no	no	no	no	yes	no
SPATA13	ENSG00000182957	221178	spermatogenesis associated 13	13	23979805	24307074	protein coding	1	204.699	193.703	137.915	200.328	194.948	209.449	219.415	186.826	137.198	234.906	196.255	108.445	185.341	954.782	0.495037	0.881463	0.871831	0.168041	0.0368515	0.0398109	no	no	no	no	no	yes	yes
STX12	ENSG00000117758	23673	syntaxin 12	1	27773219	27824443	protein coding	1	48.1545	51.739	41.7332	50.5398	57.8841	51.5831	53.1961	52.5294	30.9368	56.606	56.5038	35.6318	48.9198	252.151	0.41618	0.895929	0.605523	0.167994	-0.0275626	0.107645	no	no	no	no	no	no	no
SUMO1	ENSG00000116030	7341	small ubiquitin like modifier 1	2	202206182	202238599	protein coding	-1	46.9634	42.2989	32.604	42.6659	47.0096	48.1546	54.5524	40.8837	24.8839	60.6625	46.4922	32.2752	43.2872	223.15	0.515666	0.982153	0.383083	0.167928	0.00586067	0.226388	no	no	no	no	no	no	no
PI4K2A	ENSG00000155252	55361	phosphatidylinositol 4-kinase type 2 alpha	10	97640671	97676434	protein coding	1	24.1623	21.4218	30.9738	26.0024	20.503	39.2717	23.2074	20.5658	24.5477	26.9201	22.4918	29.6932	25.8134	133.709	0.502003	0.59985	0.702032	0.167897	-0.13501	0.0967651	no	no	no	no	no	no	yes
FEM1B	ENSG00000169018	10116	fem-1 homolog B	15	68277745	68295862	protein coding	1	117.238	108.924	75.3153	115.912	119.846	104.725	137.888	107.537	77.0056	130.175	127.819	77.9768	108.364	558.617	0.472008	0.623434	0.419084	0.167886	0.115301	0.189113	no	no	no	no	no	no	no
RPL36AL	ENSG00000165502	6166	ribosomal protein L36a like	14	49618530	49620626	protein coding	-1	71.8063	76.0654	59.0133	79.8382	84.3908	69.5048	77.7598	83.0063	49.4316	89.4265	77.8985	58.8699	73.0843	376.95	0.394311	0.833569	0.406274	0.167219	0.0418135	0.163966	no	no	no	no	no	no	no
HPS3	ENSG00000163755	84343	HPS3 biogenesis of lysosomal organelles complex 2 subunit 1	3	149129638	149173732	protein coding	1	71.8063	71.5269	53.7967	84.233	73.6295	65.4529	74.8965	68.1395	56.4932	79.8385	70.2184	51.3821	68.4511	353.094	0.35552	0.847265	0.721302	0.167062	0.0354165	0.0650849	no	no	no	no	no	no	no
SLC35B3	ENSG00000124786	51000	solute carrier family 35 member B3	6	8411435	8435561	protein coding	-1	22.8011	21.0587	16.302	21.6076	25.034	21.6618	26.8241	21.3091	20.8487	22.4949	22.7661	10.8445	21.1294	108.872	0.46408	0.36012	0.79763	0.166965	0.213863	-0.0598422	no	no	no	no	no	no	no
RAP2C	ENSG00000123728	57826	RAP2C, member of RAS oncogene family	X	132203024	132219480	protein coding	-1	79.1231	73.8869	59.6654	79.1058	77.0278	84.4654	83.7877	70.6173	55.8207	97.5394	79.4071	73.071	76.1265	393.233	0.323714	0.976689	0.115442	0.166756	0.0050302	0.267445	no	no	no	no	no	no	no
DHRSX	ENSG00000169084	207063	dehydrogenase/reductase X-linked	X	2219506	2502805	protein coding	-1	21.7801	17.9725	16.9541	22.7063	19.5968	22.1293	15.8232	20.8135	27.9103	14.1976	18.3775	16.5249	19.5655	101.188	0.44582	0.459194	0.440073	0.166458	0.166599	-0.174134	no	no	no	no	no	yes	yes
PPP3CB	ENSG00000107758	5532	protein phosphatase 3 catalytic subunit beta	10	73436433	73496024	protein coding	-1	112.474	107.472	67.8164	115.363	115.428	93.8158	106.392	94.4042	62.8823	100.49	106.699	55.5133	94.8958	488.475	0.514379	0.672676	0.697107	0.166109	-0.108426	-0.0996017	no	no	no	no	no	no	no
NUS1	ENSG00000153989	116150	NUS1 dehydrodolichyl diphosphate synthase subunit	6	117675469	117710727	protein coding	1	76.2304	86.9578	54.1227	85.881	80.6527	78.6993	91.6239	82.7586	47.0777	95.8799	90.3787	50.8657	76.7607	395.431	0.521526	0.863884	0.544663	0.166006	0.0447332	0.157394	no	no	no	no	no	yes	yes
RBMXL1	ENSG00000213516	494115	RBMX like 1	1	88979456	88992960	protein coding	-1	49.1754	48.4712	29.3436	49.0749	46.1034	48.4663	46.264	44.6004	24.5477	43.3303	39.635	19.8815	40.7412	209.544	0.54912	0.668751	0.330058	0.165924	-0.120185	-0.272814	no	no	no	no	no	no	no
GBP4	ENSG00000162654	115361	guanylate binding protein 4	1	89181144	89198942	protein coding	-1	155.353	134.521	88.683	143.562	147.939	135.114	180.987	147.925	99.8719	200.426	163.751	115.416	142.796	736.643	0.499334	0.424451	0.127182	0.165901	0.196893	0.374942	no	no	no	no	no	no	yes
COX15	ENSG00000014919	1355	cytochrome c oxidase assembly homolog COX15	10	99710868	99732127	protein coding	-1	39.6466	35.945	35.5384	41.384	45.8769	37.8692	36.0166	38.1581	28.5829	42.9616	39.635	33.5662	37.9317	195.814	0.267631	0.579566	0.494641	0.165736	-0.0869327	0.10419	no	no	no	no	no	yes	no
MCM6	ENSG00000076003	4175	minichromosome maintenance complex component 6	2	135839626	135876443	protein coding	-1	31.4791	34.6742	29.3436	32.5945	30.358	45.0378	37.2222	32.9548	34.972	34.2955	30.0348	26.5947	33.2968	172.019	0.364211	0.405393	0.855483	0.165563	0.155939	-0.0339624	no	no	no	no	no	no	no
LYRM2	ENSG00000083099	57226	LYR motif containing 2	6	89568144	89638749	protein coding	-1	29.6073	28.6834	22.8228	28.7491	30.2448	32.8823	32.0985	32.4592	18.1585	36.5081	32.6406	22.9799	28.9862	149.489	0.433037	0.802417	0.307357	0.16535	0.054272	0.217536	no	no	no	no	no	no	no
SETDB2	ENSG00000136169	83852	SET domain bifurcated histone lysine methyltransferase 2	13	49444274	49495003	protein coding	1	75.2095	69.3484	50.2102	65.7384	81.7854	72.3099	71.1291	72.5996	44.0513	61.7688	64.3211	44.6688	64.4284	331.932	0.425593	0.86735	0.458706	0.165062	-0.035108	-0.155172	no	no	no	no	no	no	no
COPS5	ENSG00000121022	10987	COP9 signalosome subunit 5	8	67043079	67083783	protein coding	-1	35.5628	41.2096	44.6675	48.8918	41.1193	45.9729	44.0036	39.6448	39.3435	44.2523	42.2407	42.0868	42.4163	219.355	0.257806	0.717565	0.371067	0.165056	0.0548271	0.132875	no	no	no	no	no	no	no
PPM1A	ENSG00000100614	5494	protein phosphatase, Mg2+/Mn2+ dependent 1A	14	60245752	60299087	protein coding	1	135.615	126.352	106.615	145.21	149.525	120.465	140.601	124.881	89.1113	148.245	148.665	101.215	128.042	660.368	0.38032	0.84852	0.435266	0.164513	-0.0361605	0.146853	no	no	no	no	no	yes	no
ELOVL1	ENSG00000066322	64834	ELOVL fatty acid elongase 1	1	43363398	43368074	protein coding	-1	42.3691	43.9327	42.3853	42.849	47.6893	54.0766	60.1282	58.2283	39.0072	55.6841	50.058	37.181	47.7991	246.712	0.36915	0.0867689	0.295517	0.164486	0.318398	0.193425	no	no	no	no	no	no	no
EIF1AY	ENSG00000198692	9086	eukaryotic translation initiation factor 1A Y-linked	Y	20575776	20593154	protein coding	1	15.9948	15.2494	12.0635	16.6635	17.218	15.4282	17.7823	12.389	14.4596	20.2823	16.1831	12.1355	15.4874	79.9582	0.431428	0.774817	0.357813	0.164389	0.0627789	0.19599	no	no	no	no	no	yes	yes
TDP2	ENSG00000111802	51567	tyrosyl-DNA phosphodiesterase 2	6	24649979	24666930	protein coding	-1	46.2827	44.4774	34.5603	39.5529	45.3105	56.8817	47.9217	46.3349	36.3171	48.3087	47.178	38.472	44.2998	228.729	0.360213	0.678768	0.479273	0.164369	0.0762328	0.128627	no	no	no	no	no	no	yes
SRSF3	ENSG00000112081	6428	serine and arginine rich splicing factor 3	6	36594353	36605600	protein coding	1	199.424	197.879	167.911	224.866	201.518	210.696	203.592	180.384	154.011	220.339	208.187	193.909	196.893	1017.3	0.185417	0.686297	0.154611	0.164237	-0.0508124	0.177432	no	no	no	no	no	no	no
WASL	ENSG00000106299	8976	WASP like actin nucleation promoting factor	7	123681943	123749003	protein coding	-1	36.5838	31.0434	19.5624	34.7919	34.2094	30.3889	31.7971	28.4947	25.2202	30.239	34.1492	20.6561	29.7613	153.409	0.445773	0.926827	0.969459	0.164228	-0.0203416	-0.00838176	no	no	no	no	no	yes	yes
TNFSF13B	ENSG00000102524	10673	TNF superfamily member 13b	13	108251240	108308484	protein coding	1	31.3089	36.1265	26.0832	36.0737	44.291	25.0903	47.9217	45.096	22.8663	49.5994	43.3379	37.181	37.0813	191.485	0.530264	0.210682	0.0511133	0.164208	0.330773	0.510852	no	no	no	no	no	no	yes
IPP	ENSG00000197429	3652	intracisternal A particle-promoted polypeptide	1	45694324	45750653	protein coding	-1	20.4189	19.6063	16.6281	25.0868	21.5225	17.9216	15.5218	14.619	15.4684	15.4883	18.926	14.9757	18.0153	92.9648	0.367875	0.118322	0.396525	0.164171	-0.308589	-0.161522	no	no	no	no	no	no	no
TAF7	ENSG00000178913	6879	TATA-box binding protein associated factor 7	5	141259884	141320784	protein coding	-1	98.6911	100.21	100.42	102.361	101.722	132.308	111.516	97.3776	90.7927	123.169	108.208	94.2435	105.085	542.983	0.272407	0.866192	0.281079	0.164025	0.0256004	0.162193	no	no	no	no	no	no	no
CRY1	ENSG00000008405	1407	cryptochrome circadian regulator 1	12	106991364	107093549	protein coding	-1	23.6518	27.5941	22.4968	29.4816	23.9013	30.233	28.1804	28.2469	22.1938	30.4234	26.7433	19.6233	26.0641	134.509	0.373235	0.54491	0.597493	0.164011	0.115541	0.0992405	no	no	no	no	no	no	no
SLC35D1	ENSG00000116704	23169	solute carrier family 35 member D1	1	66999350	67054148	protein coding	-1	53.4293	47.7451	38.1467	56.7657	50.2946	50.1806	45.9627	44.1049	29.5917	44.2523	52.1152	22.4635	44.5877	229.428	0.505482	0.426445	0.435922	0.163996	-0.199409	-0.194075	no	no	no	no	no	yes	no
YWHAG	ENSG00000170027	7532	tyrosine 3-monooxygenase/tryptophan 5-monooxygenase activation protein gamma	7	76326799	76358991	protein coding	-1	130	122.54	106.941	125.617	121.319	157.866	145.423	127.359	128.791	145.664	128.231	148.466	132.351	685.051	0.28196	0.24546	0.0746761	0.163609	0.178462	0.272105	no	no	no	no	no	no	no
SURF4	ENSG00000148248	6836	surfeit 4	9	133361450	133376166	protein coding	-1	119.11	127.804	125.526	131.66	119.506	167.372	132.161	139.005	127.11	144.557	130.288	153.63	134.811	697.895	0.290095	0.456368	0.113965	0.163575	0.116423	0.245378	no	no	no	no	no	no	no
ATXN7L3B	ENSG00000253719	552889	ataxin 7 like 3B	12	74537835	74545430	protein coding	1	103.115	109.287	86.4007	121.955	111.577	103.01	122.668	104.068	79.3595	127.225	121.374	78.7514	105.733	545.331	0.393364	0.775982	0.38656	0.163435	0.0550225	0.166489	no	no	no	no	no	no	no
C11orf58	ENSG00000110696	10944	chromosome 11 open reading frame 58	11	16613132	16758340	protein coding	1	100.563	100.573	94.2257	102.911	117.581	111.426	100.666	97.1298	89.4476	116.531	102.996	134.781	105.736	547.557	0.254806	0.890286	0.0353246	0.163051	-0.020137	0.302768	no	no	no	no	no	no	no
RNF24	ENSG00000101236	11237	ring finger protein 24	20	3927309	4015558	protein coding	-1	53.9398	58.0929	46.2977	53.4696	56.7514	68.258	58.7719	57.2372	48.0865	50.5213	66.7897	42.345	55.0468	284.053	0.355814	0.698791	0.773657	0.16296	0.0697029	0.0513663	no	no	no	no	no	yes	yes
CEP97	ENSG00000182504	79598	centrosomal protein 97	3	101724534	101770562	protein coding	1	38.4555	41.7543	26.0832	38.6373	40.6662	40.8301	44.305	40.3882	23.8751	38.9051	38.2635	21.4307	36.1329	186.047	0.508553	0.841791	0.760132	0.162819	0.0499694	-0.0760998	no	no	no	no	no	yes	no
NIBAN1	ENSG00000135842	116496	niban apoptosis regulator 1	1	184790724	184974508	protein coding	-1	179.346	163.205	146.066	166.086	177.391	206.021	163.808	164.03	168.135	155.989	161.831	179.708	169.301	875.762	0.239165	0.782839	0.630925	0.162642	0.0385324	0.0667987	no	no	no	no	no	no	no
TM2D3	ENSG00000184277	80213	TM2 domain containing 3	15	101621444	101652391	protein coding	-1	31.4791	31.4065	25.7572	32.4114	35.3422	32.2589	31.1943	31.4681	17.8223	33.9267	34.1492	21.9471	29.9302	154.246	0.424129	0.60185	0.768817	0.162483	-0.10983	0.0606828	no	no	no	no	no	no	no
SPTY2D1	ENSG00000179119	144108	SPT2 chromatin protein domain containing 1	11	18606403	18634791	protein coding	-1	53.9398	55.0067	51.1884	55.1177	60.4895	64.362	64.4984	55.0072	51.4492	61.0313	58.6982	54.7387	57.1272	295.273	0.215657	0.367037	0.224306	0.162447	0.122222	0.16195	no	no	no	no	no	no	no
TCAF1	ENSG00000198420	9747	TRPM8 channel associated factor 1	7	143851375	143902198	protein coding	-1	43.3901	46.1112	42.3853	47.0606	47.2362	54.0766	46.5654	39.1493	43.715	46.8336	40.7321	37.4392	44.5579	230.188	0.252154	0.967899	0.792277	0.162377	-0.00594311	-0.0383222	no	no	no	no	no	no	no
DOCK10	ENSG00000135905	55619	dedicator of cytokinesis 10	2	224765090	225042468	protein coding	-1	508.6	465.469	331.257	444.238	461.714	558.064	447.872	440.058	277.086	422.609	434.339	212.242	416.962	2145.68	0.530524	0.569143	0.320277	0.16222	-0.147496	-0.257382	no	no	no	no	no	yes	yes
EIF2B5	ENSG00000145191	8893	eukaryotic translation initiation factor 2B subunit epsilon	3	184135038	184146127	protein coding	1	61.9372	60.6344	69.7727	67.5695	70.4578	76.9851	75.9514	73.8385	76.3331	67.8535	61.7154	77.4604	70.0424	362.682	0.267327	0.0824209	0.310272	0.161948	0.25809	0.149814	no	no	no	no	no	no	no
EFCAB14	ENSG00000159658	9813	EF-hand calcium binding domain 14	1	46674659	46719146	protein coding	-1	246.047	239.452	164.976	247.755	248.188	234.54	279.995	239.603	164.436	293.724	259.89	168.606	232.268	1197.49	0.471501	0.690468	0.412322	0.161933	0.0898388	0.184617	no	no	no	no	no	no	no
MTPAP	ENSG00000107951	55149	mitochondrial poly(A) polymerase	10	30309801	30374448	protein coding	-1	35.733	34.6742	31.2999	42.1165	39.6467	32.7265	41.5924	44.8482	23.5388	39.4583	41.9664	23.7545	35.9463	185.2	0.483299	0.558814	0.705358	0.161689	0.137127	0.0880894	no	no	no	no	no	no	no
TSN	ENSG00000211460	7247	translin	2	121737103	121767853	protein coding	1	58.3639	57.7298	38.1467	57.3151	64.4542	52.0506	65.4026	55.5028	33.6269	64.9033	66.104	43.1196	54.7266	282.125	0.495264	0.92501	0.383527	0.161465	0.022574	0.207277	no	no	no	no	no	no	no
GTF2H2	ENSG00000145736	2966	general transcription factor IIH subunit 2	5	71035016	71067689	protein coding	-1	58.5341	52.4651	34.5603	57.3151	59.5833	47.2196	45.5106	48.3171	28.2466	54.3934	51.7038	28.9186	47.2306	243.104	0.522114	0.355115	0.761886	0.161362	-0.237157	-0.0770342	no	no	no	no	no	no	no
TAF12	ENSG00000120656	6883	TATA-box binding protein associated factor 12	1	28587829	28648291	protein coding	-1	19.9084	16.7017	14.0197	21.6076	17.4445	18.7008	22.4539	24.778	16.4772	18.6228	19.6118	11.6191	18.4955	95.3415	0.446675	0.112008	0.93774	0.161072	0.344857	0.0169749	no	no	no	no	no	no	no
PIK3AP1	ENSG00000155629	118788	phosphoinositide-3-kinase adaptor protein 1	10	96593315	96720514	protein coding	-1	233.796	261.055	224.968	260.207	244.677	303.265	287.38	271.071	252.202	305.525	253.719	248.132	262.166	1355.41	0.22115	0.150169	0.120344	0.161072	0.19074	0.205164	no	no	no	no	no	yes	yes
GTF2E1	ENSG00000153767	2960	general transcription factor IIE subunit 1	3	120742637	120783069	protein coding	1	29.9477	29.228	25.7572	32.5945	28.5456	35.0641	28.7832	23.7869	23.5388	28.9484	27.1548	25.5619	28.2426	145.873	0.307271	0.427127	0.876156	0.160917	-0.132755	-0.0253334	no	no	no	no	no	no	no
ELK1	ENSG00000126767	2002	ETS transcription factor ELK1	X	47635521	47650604	protein coding	-1	25.0131	23.7818	19.2364	24.5374	22.0889	30.5447	23.3581	32.2114	20.8487	25.6294	25.2347	20.1397	24.3854	125.877	0.417863	0.396662	0.642948	0.160828	0.173397	0.093798	no	no	no	no	no	no	no
GBE1	ENSG00000114480	2632	1,4-alpha-glucan branching enzyme 1	3	81489703	81761645	protein coding	-1	18.5471	21.4218	13.0416	20.1427	22.4287	17.6099	21.0976	19.3269	11.0969	23.4168	22.3547	14.7175	18.7668	96.7376	0.500236	0.950417	0.367171	0.160792	-0.0153796	0.217704	no	no	no	no	no	no	yes
GPATCH2	ENSG00000092978	55105	G-patch domain containing 2	1	217426992	217631090	protein coding	-1	37.945	37.5788	28.3655	43.7645	41.4591	32.2589	32.0985	35.1848	22.53	32.0829	33.4634	23.4963	33.3523	171.831	0.407517	0.341291	0.345982	0.160664	-0.191443	-0.187129	no	no	no	no	no	no	no
PPP1R8	ENSG00000117751	5511	protein phosphatase 1 regulatory subunit 8	1	27830782	27851676	protein coding	1	33.3508	37.5788	28.0395	34.4257	38.6272	38.4925	48.6752	42.3704	29.928	48.8619	41.0064	30.9842	37.695	194.584	0.417553	0.11962	0.106921	0.160612	0.313455	0.321501	no	no	no	no	no	no	no
RARS1	ENSG00000113643	5917	arginyl-tRNA synthetase 1	5	168486451	168519301	protein coding	1	55.4712	56.0959	29.3436	55.8501	53.0133	50.0247	58.7719	55.255	29.5917	58.8186	49.6466	34.3408	48.852	251.649	0.55541	0.875244	0.856331	0.160539	0.0431889	0.0495759	no	no	no	no	no	no	no
SSR2	ENSG00000163479	6746	signal sequence receptor subunit 2	1	156009048	156020951	protein coding	-1	82.3561	86.9578	66.1862	80.2045	100.589	83.8421	96.8983	98.3687	66.9176	98.8301	91.7502	67.6488	85.0458	438.782	0.380976	0.350695	0.361373	0.160396	0.172748	0.168054	no	no	no	no	no	no	no
NFE2L3	ENSG00000050344	9603	NFE2 like bZIP transcription factor 3	7	26152198	26187137	protein coding	1	50.3665	41.3912	29.0176	44.8632	47.8026	43.4794	51.9905	46.5827	25.5565	38.9051	43.475	24.7873	40.6848	209.435	0.532994	0.822649	0.591363	0.160347	0.0584085	-0.139592	no	no	no	no	no	no	no
MIS12	ENSG00000167842	79003	MIS12 kinetochore complex component	17	5486285	5490814	protein coding	1	28.7566	27.4126	25.1051	27.2842	25.6004	38.6484	35.5645	30.9725	26.5653	32.4517	30.7205	20.9143	29.1663	150.531	0.436304	0.294074	0.666423	0.160333	0.220921	0.0901495	no	no	no	no	no	no	no
CACUL1	ENSG00000151893	143384	CDK2 associated cullin domain 1	10	118674167	118755249	protein coding	-1	120.982	120.18	73.3591	124.518	123.584	105.192	122.969	108.528	64.5637	121.509	115.339	73.5874	106.193	546.993	0.522741	0.781446	0.953879	0.160281	-0.070035	0.0145528	no	no	no	no	no	no	no
ATAD2	ENSG00000156802	29028	ATPase family AAA domain containing 2	8	123319850	123416350	protein coding	-1	45.432	52.2836	31.952	47.2437	51.3141	47.9988	43.8529	45.096	33.9632	43.8835	43.7493	28.9186	42.974	221.468	0.406213	0.743784	0.534018	0.160224	-0.0646668	-0.122036	no	no	no	no	no	no	no
ABRAXAS1	ENSG00000163322	84142	abraxas 1, BRCA1 A complex subunit	4	83459517	83523348	protein coding	-1	24.8429	24.871	19.8885	24.3543	26.6199	27.7396	29.386	26.5125	25.2202	23.7856	22.9033	14.4593	24.2152	124.879	0.367912	0.202312	0.432774	0.16021	0.234241	-0.144828	no	no	no	no	no	yes	no
RRAGA	ENSG00000155876	10670	Ras related GTP binding A	9	19049427	19051025	protein coding	1	28.4162	29.9541	23.4749	28.0166	31.9439	32.1031	38.2771	33.9459	22.8663	38.7207	32.9149	17.0413	29.8063	153.577	0.516956	0.338616	0.543018	0.159873	0.239655	0.151443	no	no	no	no	no	no	no
RAB21	ENSG00000080371	23011	RAB21, member RAS oncogene family	12	71754863	71800286	protein coding	1	125.916	124.9	81.1841	125.617	128.002	118.906	123.722	107.537	63.8911	123.722	140.3	66.8742	110.881	570.759	0.551881	0.573224	0.922944	0.159862	-0.152289	0.0260606	no	no	no	no	no	yes	no
USP1	ENSG00000162607	7398	ubiquitin specific peptidase 1	1	62436297	62451804	protein coding	1	72.4869	77.8808	53.1446	75.2604	77.7075	75.8942	80.3216	64.6706	50.1041	82.7886	82.0129	47.5091	69.9818	360.687	0.462844	0.853183	0.668008	0.159816	-0.0407989	0.093888	no	no	no	no	no	no	no
BPNT2	ENSG00000104331	54928	3'(2'), 5'-bisphosphate nucleotidase 2	8	56957931	56993867	protein coding	-1	99.0314	97.3056	68.1425	97.6004	103.988	95.2184	110.16	98.1209	56.4932	130.36	105.19	57.8371	93.2873	480.467	0.557624	0.945273	0.509415	0.159729	0.0188078	0.180119	no	no	no	no	no	yes	no
ZNF483	ENSG00000173258	158399	zinc finger protein 483	9	111525159	111577844	protein coding	1	38.7958	37.5788	22.1708	38.088	35.9086	37.4017	30.8929	31.4681	22.8663	27.1045	34.4235	14.9757	30.9729	159.338	0.52813	0.447207	0.198953	0.159507	-0.196741	-0.330855	no	no	no	no	no	yes	no
SLA2	ENSG00000101082	84174	Src like adaptor 2	20	36612318	36646196	protein coding	-1	61.0864	47.0189	54.4488	54.019	47.4627	80.7253	47.0175	58.7239	60.8647	46.2805	49.5094	42.345	54.1252	279.639	0.449668	0.815083	0.366268	0.159471	0.0500647	-0.193122	no	no	no	no	no	yes	yes
XRN2	ENSG00000088930	22803	5'-3' exoribonuclease 2	20	21303331	21389825	protein coding	1	152.291	171.374	117.701	163.888	175.352	156.308	166.219	171.216	112.314	174.612	173.9	138.138	156.109	805.655	0.367526	0.804756	0.317252	0.159435	0.0440836	0.177516	no	no	no	no	no	no	no
USP38	ENSG00000170185	84640	ubiquitin specific peptidase 38	4	143184917	143223874	protein coding	1	76.5707	84.7793	56.079	83.6837	82.5784	78.5435	76.7049	71.3607	56.8295	86.4763	81.19	54.4805	74.1064	382.129	0.394743	0.719137	0.73445	0.159394	-0.0684753	0.0640153	no	no	no	no	no	yes	no
CBX3	ENSG00000122565	11335	chromobox 3	7	26201162	26213607	protein coding	1	91.7147	86.2316	68.1425	82.0356	97.3043	96.7768	97.6518	80.7763	51.4492	103.255	91.613	61.7101	84.0551	433.266	0.480413	0.73323	0.676877	0.15926	-0.0777277	0.0944647	no	no	no	no	no	no	no
MCUB	ENSG00000005059	55013	mitochondrial calcium uniporter dominant negative subunit beta	4	109560209	109688719	protein coding	1	56.322	51.0128	34.5603	49.8073	57.9974	52.2065	54.1003	52.0338	37.6621	51.4433	57.4639	36.1482	49.2298	253.795	0.437093	0.869717	0.75911	0.159244	0.0342192	0.0634451	no	no	no	no	no	yes	no
TRIP11	ENSG00000100815	9321	thyroid hormone receptor interactor 11	14	91965991	92040896	protein coding	-1	149.228	133.614	101.073	149.056	147.259	134.178	133.668	132.067	79.6958	142.16	135.088	68.1652	125.438	645.578	0.529332	0.594471	0.632538	0.159069	-0.135413	-0.121343	no	no	no	no	no	no	no
PI4K2B	ENSG00000038210	55300	phosphatidylinositol 4-kinase type 2 beta	4	25160663	25279204	protein coding	1	42.8796	42.662	35.2124	45.7788	44.8574	45.3495	37.6743	35.9281	22.53	44.0679	40.4579	29.1768	38.8812	200.395	0.387026	0.118143	0.789981	0.158953	-0.298871	-0.0498084	no	no	no	no	no	no	no
PSMD1	ENSG00000173692	5707	proteasome 26S subunit, non-ATPase 1	2	231056845	231173116	protein coding	1	73.1676	78.97	57.0571	77.0915	79.4066	78.5435	78.8147	74.334	44.3875	70.2505	80.5043	52.1567	70.3903	362.781	0.441203	0.765718	0.968035	0.158882	-0.062348	-0.00833053	no	no	no	no	no	no	no
H2AZ2	ENSG00000105968	94239	H2A.Z variant histone 2	7	44826791	44848087	protein coding	-1	152.291	150.678	124.547	152.718	157.907	169.554	143.765	138.757	115.677	151.564	154.7	126.777	144.911	748.119	0.203303	0.510114	0.6591	0.158667	-0.0837457	0.0555089	no	no	no	no	no	yes	no
CBFB	ENSG00000067955	865	core-binding factor subunit beta	16	67028984	67101058	protein coding	1	84.3979	83.327	50.8623	77.2746	82.3518	85.7121	86.0481	78.0507	43.3787	102.702	82.2872	54.7387	75.9276	391.241	0.549129	0.828075	0.534101	0.158593	-0.0579714	0.16509	no	no	no	no	no	yes	no
EIPR1	ENSG00000032389	7260	EARP complex and GARP complex interacting protein 1	2	3188925	3377830	protein coding	-1	26.7147	22.1479	20.5405	28.0166	26.9597	23.5319	23.2074	26.2647	24.5477	19.176	23.3147	18.5905	23.5844	121.748	0.343299	0.603189	0.395161	0.158512	0.0910172	-0.148261	no	no	no	no	no	no	no
ZRANB1	ENSG00000019995	54764	zinc finger RANBP2-type containing 1	10	124942123	124988189	protein coding	1	32.1597	29.9541	29.9957	35.3412	34.7758	33.194	31.9478	26.2647	19.8399	27.4733	29.7605	24.2709	29.5815	152.59	0.32955	0.266906	0.432684	0.158485	-0.190875	-0.131834	no	no	no	no	no	no	no
STOML2	ENSG00000165283	30968	stomatin like 2	9	35099776	35103195	protein coding	-1	21.4398	19.2433	24.127	22.7063	22.9951	26.1812	26.6734	24.778	27.5741	22.4949	24.0004	29.9514	24.3471	126.202	0.385673	0.090933	0.126029	0.157989	0.316655	0.28234	no	no	no	no	no	yes	no
SEC23B	ENSG00000101310	10483	SEC23 homolog B, COPII coat complex component	20	18507520	18561415	protein coding	1	65.3403	57.9113	61.6216	62.8085	69.6649	74.18	67.3617	70.3696	66.5813	74.4913	65.9669	64.0339	66.6943	344.86	0.210132	0.209069	0.145686	0.157876	0.162796	0.185821	no	no	no	no	no	yes	no
ATP6V1F	ENSG00000128524	9296	ATPase H+ transporting V1 subunit F	7	128862856	128865847	protein coding	1	27.7356	25.0526	18.5843	24.5374	27.6394	28.2071	32.852	39.6448	17.1497	38.7207	29.6234	20.6561	27.5336	141.951	0.555587	0.203136	0.195453	0.157756	0.344678	0.348038	no	no	no	no	no	no	yes
MRPL42	ENSG00000198015	28977	mitochondrial ribosomal protein L42	12	93467514	93516214	protein coding	1	85.2487	78.97	49.2321	87.8953	81.3323	70.4398	78.9653	69.6262	44.7238	76.8883	83.6586	44.1524	70.9278	365.165	0.541687	0.631634	0.911952	0.157672	-0.125085	-0.0287134	no	no	no	no	no	yes	no
DNAJB11	ENSG00000090520	51726	DnaJ heat shock protein family (Hsp40) member B11	3	186567403	186585800	protein coding	1	18.2068	19.0617	18.2583	21.2414	13.3666	27.8954	21.7004	19.3269	16.4772	22.1261	18.7889	19.3651	19.6512	101.607	0.516172	0.747192	0.522786	0.157598	0.0805787	0.157222	no	no	no	no	no	no	yes
GRB2	ENSG00000177885	2885	growth factor receptor bound protein 2	17	75318076	75405709	protein coding	-1	243.665	252.159	311.695	243.726	266.992	392.717	273.666	266.116	344.34	281.739	278.542	413.38	297.395	1543.71	0.512699	0.525985	0.181852	0.157303	0.152682	0.32099	no	no	no	no	no	yes	no
PPIG	ENSG00000138398	9360	peptidylprolyl isomerase G	2	169584342	169641406	protein coding	1	119.45	117.275	74.9893	119.208	119.167	110.802	111.215	97.8732	62.8823	126.488	112.322	59.1281	102.567	527.966	0.551983	0.500791	0.896576	0.157013	-0.178964	-0.0344297	no	no	no	no	no	no	no
ATP5MC3	ENSG00000154518	518	ATP synthase membrane subunit c locus 3	2	175176258	175181710	protein coding	-1	32.1597	39.9389	24.127	34.4257	40.5529	33.3498	45.2092	41.1315	25.2202	48.1243	42.7893	30.4678	36.458	188.103	0.499462	0.324557	0.117982	0.15697	0.232343	0.364809	no	no	no	no	no	yes	yes
DENR	ENSG00000139726	8562	density regulated re-initiation and release factor	12	122752824	122771064	protein coding	1	58.1937	53.9175	43.6894	59.6956	59.9231	55.635	51.5385	51.2905	37.3259	64.9033	53.4867	41.054	52.5544	271.053	0.372407	0.461836	0.706862	0.156959	-0.133132	0.0669527	no	no	no	no	no	yes	no
AMPD3	ENSG00000133805	272	adenosine monophosphate deaminase 3	11	10308313	10507579	protein coding	1	59.555	59.5452	65.2081	61.7098	73.1764	70.4398	59.0733	60.7061	58.8471	53.1027	71.8641	47.7673	61.7496	318.771	0.309758	0.885602	0.782299	0.156849	-0.0228068	-0.0433687	no	no	no	no	no	yes	no
ZNF468	ENSG00000204604	90333	zinc finger protein 468	19	52838010	52857649	protein coding	-1	33.6911	32.6772	20.8666	33.1439	32.0572	33.3498	32.0985	29.7336	22.1938	36.5081	30.0348	17.5577	29.4927	151.922	0.504797	0.870968	0.921847	0.156758	-0.0391171	-0.0233867	no	no	no	no	no	no	no
PSMC4	ENSG00000013275	5704	proteasome 26S subunit, ATPase 4	19	39971165	39981764	protein coding	1	40.8377	41.2096	48.254	43.3983	40.8927	60.9335	54.1003	41.1315	46.0689	57.3436	47.178	52.9313	47.8566	247.802	0.419166	0.454133	0.102029	0.156747	0.147892	0.318928	no	no	no	no	no	yes	yes
TCP1	ENSG00000120438	6950	t-complex 1	6	159778498	159789703	protein coding	-1	87.6309	93.3117	76.6195	95.5862	94.2458	99.1144	103.981	82.263	72.9704	108.049	91.3387	84.9483	90.8383	469.276	0.299118	0.830176	0.238898	0.156673	0.03296	0.179001	no	no	no	no	no	no	no
ZNF429	ENSG00000197013	353088	zinc finger protein 429	19	21496682	21556270	protein coding	1	23.4817	23.6002	19.2364	27.2842	23.6747	24.3111	21.2483	23.2913	18.1585	22.8637	22.0804	18.3323	22.2969	115.063	0.335327	0.686763	0.82837	0.156368	-0.0697254	-0.0365134	no	no	no	no	no	yes	no
ABT1	ENSG00000146109	29777	activator of basal transcription 1	6	26596953	26600739	protein coding	1	35.733	32.6772	31.952	36.9893	36.1351	39.5834	42.9487	39.6448	40.016	40.9333	37.5778	32.7916	37.2485	192.547	0.259802	0.0317113	0.183497	0.156218	0.307186	0.188072	no	no	no	no	no	no	no
MCM9	ENSG00000111877	254394	minichromosome maintenance 9 homologous recombination repair factor	6	118813442	118935162	protein coding	-1	57.1728	55.3698	40.103	59.5125	58.9036	53.4532	51.5385	52.7772	43.3787	49.5994	52.1152	32.2752	50.5166	260.343	0.383805	0.848876	0.400241	0.155735	-0.0349004	-0.153123	no	no	no	no	no	no	no
CHMP5	ENSG00000086065	51510	charged multivesicular body protein 5	9	33264879	33282070	protein coding	1	26.034	28.8649	29.6697	28.566	29.9049	35.5316	28.3311	30.9725	27.5741	29.3171	28.2519	32.2752	29.6077	153.202	0.33265	0.701858	0.43549	0.155451	0.0641628	0.127808	no	no	no	no	no	no	no
HLA-DOA	ENSG00000204252	3111	major histocompatibility complex, class II, DO alpha	6	33004182	33009591	protein coding	-1	28.2461	28.6834	35.5384	25.0868	39.9865	37.4017	30.5915	33.9459	33.6269	25.4451	32.3663	44.1524	32.9226	170.679	0.515444	0.651824	0.430441	0.155451	0.10981	0.189921	no	no	no	no	no	no	yes
DDX3X	ENSG00000215301	1654	DEAD-box helicase 3 X-linked	X	41333348	41364472	protein coding	1	441.217	495.423	300.609	422.996	468.85	489.65	540.4	451.208	280.449	519.227	501.677	337.727	437.453	2255.46	0.519728	0.81613	0.479907	0.155264	0.0561658	0.17049	no	no	no	no	no	no	no
ITM2A	ENSG00000078596	9452	integral membrane protein 2A	X	79360384	79367667	protein coding	-1	23.3115	23.6002	14.9979	21.6076	25.034	23.6877	22.6046	22.7958	22.53	22.6793	27.0176	17.8159	22.3068	115.156	0.413437	0.529902	0.436482	0.155229	0.123834	0.150531	no	no	no	no	no	yes	no
LMAN1	ENSG00000074695	3998	lectin, mannose binding 1	18	59327823	59359265	protein coding	-1	84.2278	74.7946	52.4925	76.5422	80.8792	79.4785	91.7746	73.0951	48.0865	95.1424	90.3787	51.3821	74.8562	385.734	0.537481	0.909936	0.439904	0.15522	0.0287119	0.195021	no	no	no	no	no	no	no
SSBP1	ENSG00000106028	6742	single stranded DNA binding protein 1	7	141738334	141787922	protein coding	1	26.034	31.0434	23.1489	26.5517	31.8306	31.4797	30.8929	22.3002	13.787	32.2673	27.2919	16.2667	26.0745	134.273	0.552045	0.403657	0.865625	0.155151	-0.224022	-0.0447308	no	no	no	no	no	no	no
HEATR5A	ENSG00000129493	25938	HEAT repeat containing 5A	14	31291788	31420550	protein coding	-1	55.1309	62.4498	46.6238	65.9215	62.6418	55.635	51.8398	53.2727	33.6269	52.1808	57.0524	34.3408	52.5597	270.71	0.438393	0.27939	0.441359	0.155145	-0.221666	-0.156234	no	no	no	no	no	yes	yes
CLEC17A	ENSG00000187912	388512	C-type lectin domain containing 17A	19	14583084	14612035	protein coding	1	25.5236	23.2372	18.9103	24.3543	27.073	24.6228	14.1655	21.5569	22.8663	16.2258	23.3147	28.6604	22.5426	116.724	0.517288	0.374722	0.87096	0.155143	-0.2209	0.0395137	no	no	no	no	no	no	no
ZNF549	ENSG00000121406	256051	zinc finger protein 549	19	57527325	57557542	protein coding	1	34.5419	29.7726	29.9957	34.975	33.8696	36.7783	30.8929	30.2292	29.928	33.558	29.0748	15.2339	30.7375	158.392	0.448808	0.873268	0.273991	0.155142	-0.0336408	-0.229689	no	no	no	no	no	no	no
SCAF11	ENSG00000139218	9169	SR-related CTD associated factor 11	12	45919131	45992120	protein coding	-1	456.532	459.841	314.629	455.041	464.659	455.054	442.447	396.696	266.661	482.903	436.945	250.714	406.843	2095.3	0.511662	0.560821	0.864039	0.155082	-0.137736	-0.0405091	no	no	no	no	no	yes	no
TMX1	ENSG00000139921	81542	thioredoxin related transmembrane protein 1	14	51240162	51257655	protein coding	1	56.1519	65.536	39.1249	57.6813	60.9426	61.7127	73.9923	52.5294	32.2818	71.3568	66.6526	54.4805	57.7036	297.804	0.532908	0.987771	0.23953	0.155081	0.00385607	0.293369	no	no	no	no	no	yes	no
SGMS1	ENSG00000198964	259230	sphingomyelin synthase 1	10	50305586	50625163	protein coding	-1	53.9398	41.7543	34.2342	46.5113	42.4786	56.8817	42.798	50.0516	29.5917	43.5147	42.9265	25.5619	42.5204	218.984	0.510667	0.770187	0.451056	0.154938	-0.070018	-0.17981	no	no	no	no	no	yes	no
SRSF6	ENSG00000124193	6431	serine and arginine rich splicing factor 6	20	43457893	43466046	protein coding	1	155.864	161.571	105.311	160.958	161.758	149.918	181.138	154.863	93.8191	173.137	181.58	100.44	148.363	764.35	0.537109	0.871491	0.580889	0.154923	0.040774	0.138835	no	no	no	no	no	yes	no
POLR2B	ENSG00000047315	5431	RNA polymerase II subunit B	4	56977722	57031158	protein coding	1	170.838	178.454	120.635	177.988	181.015	166.437	195.153	165.765	108.279	198.398	169.923	125.228	163.176	841.343	0.480274	0.944535	0.629783	0.154699	0.0153252	0.105893	no	no	no	no	no	no	no
TGFBR3	ENSG00000069702	7049	transforming growth factor beta receptor 3	1	91680343	91906335	protein coding	-1	215.079	223.839	194.32	271.377	208.202	228.618	205.4	198.967	211.177	272.151	216.69	173.511	218.278	1127.24	0.339967	0.894652	0.532946	0.154647	-0.021617	0.101376	no	no	no	no	no	no	yes
TGFBR1	ENSG00000106799	7046	transforming growth factor beta receptor 1	9	99104038	99154192	protein coding	1	206.401	209.497	142.154	231.458	207.069	185.138	213.086	180.384	127.11	252.422	209.558	124.195	190.706	982.542	0.530986	0.738977	0.677521	0.154624	-0.0825602	0.102796	no	no	no	no	no	yes	no
TMX2	ENSG00000213593	51075	thioredoxin related transmembrane protein 2	11	57712593	57740973	protein coding	1	36.5838	36.6711	22.1708	35.7075	35.9086	35.5316	32.852	28.4947	19.5036	37.7988	35.9321	13.4265	30.8817	158.815	0.606083	0.470816	0.738525	0.154535	-0.220043	-0.100983	no	no	no	no	no	yes	yes
GARS1	ENSG00000106105	2617	glycyl-tRNA synthetase 1	7	30580533	30634033	protein coding	1	53.2592	64.6283	41.4071	61.1605	58.3373	59.531	60.1282	61.2017	42.7062	61.5844	58.561	41.054	55.2966	285.16	0.418658	0.763509	0.795299	0.154523	0.0585103	0.0500713	no	no	no	no	no	no	no
NOL7	ENSG00000225921	51406	nucleolar protein 7	6	13615335	13632739	protein coding	1	29.4372	27.9572	37.8207	33.1439	30.2448	42.5444	31.9478	29.9814	43.3787	30.4234	32.092	59.1281	35.675	185.548	0.585104	0.557141	0.150957	0.154383	0.167938	0.406998	no	no	no	no	no	no	no
NDUFA6	ENSG00000184983	4700	NADH:ubiquinone oxidoreductase subunit A6	22	42085526	42090884	protein coding	-1	25.0131	19.7879	16.302	23.6219	24.6942	20.5709	29.2353	29.4858	14.7958	26.367	26.3319	19.1069	22.9427	118.329	0.508933	0.223338	0.264836	0.154241	0.289991	0.262813	no	no	no	no	no	no	yes
PTK2	ENSG00000169398	5747	protein tyrosine kinase 2	8	140657900	141002216	protein coding	-1	26.034	17.9725	16.6281	22.3401	30.8111	14.8048	23.8102	24.0347	18.4948	16.2258	19.7489	17.2995	20.6837	106.709	0.548315	0.582488	0.554303	0.153957	0.144109	-0.154966	no	no	no	no	no	yes	yes
ANAPC7	ENSG00000196510	51434	anaphase promoting complex subunit 7	12	110372900	110403730	protein coding	-1	45.0916	41.5727	34.2342	50.1736	43.4981	42.7002	35.5645	42.3704	35.3083	44.8054	44.0236	33.0498	41.0327	211.753	0.328507	0.58356	0.775535	0.153892	-0.0898994	0.0457696	no	no	no	no	no	no	no
WWC2	ENSG00000151718	80014	WW and C2 domain containing 2	4	183099257	183320777	protein coding	1	13.2723	16.3386	14.9979	11.17	13.7064	24.7786	14.3162	15.6101	13.4508	16.9634	16.4574	14.7175	15.4816	80.0362	0.5539	0.94543	0.55926	0.153758	-0.0184455	0.153909	no	no	no	no	no	no	no
POLR1F	ENSG00000105849	221830	RNA polymerase I subunit F	7	19695461	19709037	protein coding	-1	22.8011	19.2433	13.0416	19.7764	23.4482	19.0125	25.1664	17.8402	14.4596	24.3387	24.2747	14.4593	19.8218	102.189	0.535105	0.743718	0.375871	0.153714	0.0833185	0.221779	no	no	no	no	no	no	no
GPAA1	ENSG00000197858	8733	glycosylphosphatidylinositol anchor attachment 1	8	144082337	144093149	protein coding	1	31.9895	30.1357	27.3874	36.9893	29.6784	33.8173	34.0576	36.9192	39.0072	31.3454	30.9948	49.0583	34.2817	177.885	0.467413	0.153011	0.101454	0.153703	0.307135	0.348318	no	no	no	no	no	yes	no
CDK17	ENSG00000059758	5128	cyclin dependent kinase 17	12	96278261	96400480	protein coding	-1	121.833	129.438	83.4664	131.477	119.62	123.114	105.639	103.82	82.7222	121.878	116.299	56.8043	108.009	556.083	0.520519	0.459054	0.528329	0.15368	-0.17848	-0.151525	no	no	no	no	no	yes	no
HSP90AA1	ENSG00000080824	3320	heat shock protein 90 alpha family class A member 1	14	102080742	102139699	protein coding	-1	372.984	445.5	369.078	398.825	391.03	535.155	485.094	433.615	313.403	530.843	430.636	467.603	431.147	2229.55	0.412431	0.708598	0.0987136	0.153516	0.0701799	0.309463	no	no	no	no	no	yes	no
CCT6A	ENSG00000146731	908	chaperonin containing TCP1 subunit 6A	7	56051685	56063989	protein coding	1	86.7801	85.3239	72.0549	89.3602	90.5077	93.3483	96.4462	100.599	67.2538	113.212	89.8301	82.108	88.902	459.148	0.351265	0.423073	0.116232	0.153428	0.133698	0.259826	no	no	no	no	no	no	no
TRIM24	ENSG00000122779	8805	tripartite motif containing 24	7	138460259	138589996	protein coding	1	50.7068	47.382	32.9301	48.5255	49.5017	49.4014	55.4566	52.5294	38.3347	58.8186	55.4067	39.2466	48.1867	248.657	0.421868	0.369254	0.179615	0.153266	0.174359	0.257806	no	no	no	no	no	no	no
SMIM10L1	ENSG00000256537	100129361	small integral membrane protein 10 like 1	12	11171194	11176016	protein coding	1	21.7801	22.3295	20.8666	28.9322	22.8818	21.0384	28.3311	16.849	17.1497	19.176	23.1775	15.4921	21.5003	110.886	0.491147	0.947571	0.598928	0.15323	-0.015146	-0.12001	no	no	no	no	no	yes	no
NUDT5	ENSG00000165609	11164	nudix hydrolase 5	10	12165330	12195891	protein coding	-1	53.9398	51.739	40.103	57.4982	53.3531	52.5182	55.4566	50.7949	28.9192	52.734	51.5666	32.7916	48.4512	249.584	0.491154	0.704486	0.811384	0.153191	-0.0859061	-0.0536434	no	no	no	no	no	no	no
USP39	ENSG00000168883	10713	ubiquitin specific peptidase 39	2	85602856	85649283	protein coding	1	47.644	39.2127	49.5581	50.7229	51.5407	49.2455	52.8947	50.7949	54.4756	54.7622	46.7665	61.9683	50.7989	263.231	0.346588	0.151554	0.0629897	0.152888	0.237763	0.304255	no	no	no	no	no	no	no
CCDC43	ENSG00000180329	124808	coiled-coil domain containing 43	17	44673069	44689779	protein coding	-1	16.6754	21.9664	15.976	20.692	21.9756	18.7008	19.5906	19.3269	16.4772	21.2042	20.5718	18.5905	19.3123	99.7812	0.385242	0.839648	0.335554	0.152884	0.0376663	0.173484	no	no	no	no	no	no	no
CYCS	ENSG00000172115	54205	cytochrome c, somatic	7	25118656	25125260	protein coding	-1	56.4922	62.6314	39.7769	57.4982	64.1143	56.7259	66.0054	59.4672	48.759	72.8319	62.1268	46.9927	57.7852	298.239	0.423833	0.444891	0.239933	0.152738	0.148138	0.225831	no	no	no	no	no	yes	yes
GAS7	ENSG00000007237	8522	growth arrest specific 7	17	9910606	10198606	protein coding	-1	206.06	221.842	275.504	227.063	211.373	345.965	226.046	249.019	299.28	238.409	250.153	349.605	258.36	1340.78	0.527749	0.509379	0.210565	0.152737	0.15995	0.303053	no	no	no	no	no	yes	no
ST13	ENSG00000100380	6767	ST13 Hsp70 interacting protein	22	40824535	40856639	protein coding	-1	117.238	116.004	89.3351	109.32	126.19	124.672	131.709	114.474	65.2362	126.303	123.156	99.4075	111.921	577.41	0.474162	0.882916	0.482356	0.152546	-0.0316512	0.150211	no	no	no	no	no	no	no
IFNGR2	ENSG00000159128	3460	interferon gamma receptor 2	21	33403413	33479348	protein coding	1	92.3953	90.2255	86.4007	90.2758	94.6989	115.166	113.174	113.979	76.6694	102.149	107.796	93.9853	98.0762	506.715	0.337913	0.219046	0.176108	0.152362	0.197784	0.21629	no	no	no	no	no	yes	yes
RPS7	ENSG00000171863	6201	ribosomal protein S7	2	3575260	3580920	protein coding	1	305.432	280.843	219.751	323.931	329.634	245.76	332.739	275.036	207.814	354.387	335.732	217.922	285.748	1473.61	0.477736	0.870827	0.336873	0.152222	0.0349707	0.206137	no	no	no	no	no	yes	no
MICB	ENSG00000204516	4277	MHC class I polypeptide-related sequence B	6	31494881	31511124	protein coding	1	18.2068	17.6094	13.3677	18.4946	18.2375	19.0125	23.0567	20.318	16.8135	23.4168	17.5546	17.0413	18.5941	96.0756	0.426868	0.118472	0.191116	0.152189	0.308837	0.254545	no	no	no	no	no	no	no
SUMO3	ENSG00000184900	6612	small ubiquitin like modifier 3	21	44805617	44818779	protein coding	-1	46.6231	39.7573	43.3634	40.2854	46.7831	57.3492	50.4836	45.8393	46.4051	53.2871	55.681	44.927	47.5654	245.934	0.343555	0.329712	0.0733003	0.152114	0.160512	0.290037	no	no	no	no	no	yes	no
CHIC2	ENSG00000109220	26511	cysteine rich hydrophobic domain 2	4	54009789	54064605	protein coding	-1	27.9058	28.1387	22.8228	33.327	27.073	28.5188	22.1525	25.5214	22.1938	22.4949	30.3091	18.3323	25.7325	132.695	0.411774	0.382444	0.584648	0.152088	-0.170004	-0.104186	no	no	no	no	no	yes	no
SIRT2	ENSG00000068903	22933	sirtuin 2	19	38878555	38899862	protein coding	-1	45.9424	48.6528	49.2321	55.667	48.7088	55.9467	53.0454	55.5028	52.7943	57.1592	49.5094	47.5091	51.6392	266.986	0.25182	0.170476	0.285221	0.151712	0.187176	0.143988	no	no	no	no	no	yes	yes
SKIC8	ENSG00000140395	80349	SKI8 subunit of superkiller complex	15	78277835	78299703	protein coding	-1	17.356	16.5202	21.1926	21.0583	22.4287	16.8307	18.3851	17.8402	19.5036	24.7075	21.1204	21.9471	19.9075	103.052	0.409564	0.790306	0.054009	0.151256	0.0513451	0.357078	no	no	no	no	no	no	no
DDX21	ENSG00000165732	9188	DExD-box helicase 21	10	68956135	68985068	protein coding	1	133.233	146.685	119.983	154.732	154.849	136.516	162	145.943	98.1906	166.684	163.34	115.158	141.443	729.715	0.412014	0.821511	0.300969	0.150979	0.0418547	0.190949	no	no	no	no	no	no	no
RFWD3	ENSG00000168411	55159	ring finger and WD repeat domain 3	16	74621399	74666877	protein coding	-1	48.4948	46.4743	44.0155	49.258	51.3141	54.5441	57.8677	54.2639	41.0248	54.7622	50.3323	37.4392	49.1492	253.629	0.340953	0.302016	0.629264	0.150924	0.16751	0.0776921	no	no	no	no	no	no	no
CCR7	ENSG00000126353	1236	C-C motif chemokine receptor 7	17	40553769	40565472	protein coding	-1	110.602	88.9547	85.7486	73.9786	104.554	139.165	98.1039	97.3776	72.6341	64.7189	101.899	66.3578	92.0079	474.415	0.532291	0.770261	0.297461	0.150922	-0.0711236	-0.253403	no	no	no	no	no	yes	yes
ZC3H10	ENSG00000135482	84872	zinc finger CCCH-type containing 10	12	56118260	56127514	protein coding	1	27.3953	25.9603	22.8228	30.7634	28.8854	26.0253	28.9339	25.2736	23.8751	25.0763	26.1947	21.6889	26.0746	134.617	0.331812	0.725189	0.865836	0.150629	0.0573769	-0.0271459	no	no	no	no	no	no	no
CYTIP	ENSG00000115165	9595	cytohesin 1 interacting protein	2	157414619	157488961	protein coding	-1	192.788	207.319	186.495	188.792	208.995	255.578	190.632	199.711	162.754	192.497	189.26	139.429	192.854	994.907	0.326428	0.669769	0.390356	0.150606	-0.0660582	-0.132657	no	no	no	no	no	no	yes
SEC22C	ENSG00000093183	9117	SEC22 homolog C, vesicle trafficking protein	3	42547969	42601080	protein coding	-1	53.5995	54.2805	53.1446	52.0047	58.9036	68.258	58.3198	50.7949	58.5108	56.4216	53.3495	40.2794	54.8223	283.106	0.332532	0.626059	0.714653	0.150588	0.077643	-0.0578813	no	no	no	no	no	no	no
SDHAF2	ENSG00000167985	54949	succinate dehydrogenase complex assembly factor 2	11	61430042	61446733	protein coding	1	20.0785	22.8741	21.8447	24.9037	24.3544	22.7527	19.7413	20.8135	21.185	23.6012	19.8861	20.9143	21.9125	113.277	0.348178	0.742912	0.861045	0.150585	-0.0561878	0.0290608	no	no	no	no	no	no	no
UBE2G1	ENSG00000132388	7326	ubiquitin conjugating enzyme E2 G1	17	4269259	4366675	protein coding	-1	82.6964	73.7053	51.1884	86.0642	79.5199	66.5438	84.6918	79.0419	49.7678	84.8168	82.5614	54.9969	72.9662	376.136	0.509293	0.801756	0.563736	0.150474	0.0578088	0.132226	no	no	no	no	no	yes	no
CDK14	ENSG00000058091	5218	cyclin dependent kinase 14	7	90466424	91210590	protein coding	1	33.521	27.5941	20.8666	26.5517	32.5103	33.0381	21.8511	22.548	21.8575	18.0697	28.3891	17.5577	25.3629	130.723	0.476788	0.167117	0.141795	0.150351	-0.3051	-0.319976	no	no	no	no	no	yes	yes
TUSC2	ENSG00000114383	11334	tumor suppressor 2, mitochondrial calcium regulator	3	50320027	50328251	protein coding	-1	12.7618	19.2433	18.5843	19.2271	17.218	19.48	17.4809	19.3269	20.5124	21.3886	18.6518	25.0455	19.0767	98.9335	0.473415	0.35254	0.0534019	0.150258	0.201569	0.407446	no	no	no	no	no	no	no
RPS27A	ENSG00000143947	6233	ribosomal protein S27a	2	55231903	55235853	protein coding	1	458.063	466.014	443.089	525.358	502.38	494.949	396.635	388.271	425.044	425.559	404.304	662.287	465.996	2415.85	0.443561	0.428408	0.358866	0.150023	-0.155497	0.179804	no	no	no	no	no	no	no
CSGALNACT2	ENSG00000169826	55454	chondroitin sulfate N-acetylgalactosaminyltransferase 2	10	43138445	43185302	protein coding	1	139.529	147.774	117.375	139.168	152.81	158.957	149.793	130.085	91.8015	141.792	148.665	94.7599	134.376	692.639	0.434893	0.595137	0.853543	0.149989	-0.103	-0.0356304	no	no	no	no	no	no	no
KIAA1191	ENSG00000122203	57179	KIAA1191	5	176346062	176361807	protein coding	-1	52.9189	46.4743	28.3655	50.5398	46.1034	46.5962	57.4156	49.8038	33.9632	59.003	51.5666	32.5334	46.2737	238.529	0.547531	0.526111	0.442763	0.149988	0.159842	0.192379	no	no	no	no	no	yes	no
NAGLU	ENSG00000108784	4669	N-acetyl-alpha-glucosaminidase	17	42536241	42544449	protein coding	1	18.8874	17.0648	27.0614	25.6361	19.1437	24.7786	20.4948	19.5746	33.6269	23.4168	19.0632	28.4022	23.0959	119.9	0.574949	0.359189	0.406395	0.149813	0.248991	0.223608	no	no	no	no	no	yes	no
RBMX	ENSG00000147274	27316	RNA binding motif protein X-linked	X	136848004	136880764	protein coding	-1	221.885	214.399	146.392	214.062	234.255	200.566	253.473	223.498	138.207	230.112	240.004	139.945	204.733	1054.89	0.532026	0.693247	0.67868	0.149805	0.0948447	0.0994674	no	no	no	no	no	yes	no
SMIM12	ENSG00000163866	113444	small integral membrane protein 12	1	34712737	34859755	protein coding	-1	37.6047	45.022	41.7332	42.849	47.6893	47.5313	43.8529	51.2905	34.6357	47.5712	45.3951	36.1482	43.4436	224.263	0.345968	0.588223	0.535226	0.149609	0.0885643	0.100022	no	no	no	no	no	no	no
THYN1	ENSG00000151500	29087	thymocyte nuclear protein 1	11	134248279	134253370	protein coding	-1	18.7173	17.2463	18.5843	20.8751	19.257	20.5709	19.1385	18.088	16.1409	20.0979	23.589	19.1069	19.2843	99.6758	0.370756	0.974276	0.131145	0.149435	0.00574184	0.256873	no	no	no	no	no	no	no
CHUK	ENSG00000213341	1147	component of inhibitor of nuclear factor kappa B kinase complex	10	100188300	100229596	protein coding	-1	43.5602	55.7329	33.9082	44.8632	50.861	52.9857	51.2371	41.6271	24.8839	50.7057	48.138	27.3693	43.8227	225.652	0.569611	0.560429	0.864937	0.149404	-0.155356	-0.0450451	no	no	no	no	no	no	no
METTL8	ENSG00000123600	79828	methyltransferase 8, methylcytidine	2	171315746	171434802	protein coding	-1	43.7304	38.1235	25.4312	41.5672	41.9122	37.2458	37.6743	34.937	27.5741	36.5081	39.2235	25.8201	35.8123	184.591	0.45602	0.67626	0.806147	0.149246	-0.0860411	-0.0499465	no	no	no	no	no	no	yes
AHCTF1	ENSG00000153207	25909	AT-hook containing transcription factor 1	1	246839098	246931948	protein coding	-1	182.068	189.346	125.852	193.919	192.343	167.528	171.644	159.818	102.562	180.512	180.483	115.932	163.501	842.375	0.495603	0.416096	0.906061	0.148832	-0.178746	-0.0258518	no	no	no	no	no	no	no
NSMCE2	ENSG00000156831	286053	NSE2 (MMS21) homolog, SMC5-SMC6 complex SUMO ligase	8	125091679	125367120	protein coding	1	21.0995	19.9694	14.6718	19.9596	22.542	20.1034	15.5218	18.5835	10.4243	16.4102	20.5718	10.0699	17.4939	90.018	0.522632	0.210917	0.400051	0.148705	-0.306704	-0.201718	no	no	no	no	no	yes	no
OGFOD1	ENSG00000087263	55239	2-oxoglutarate and iron dependent oxygenase domain containing 1	16	56451521	56479104	protein coding	1	33.1806	25.5972	27.3874	32.5945	31.9439	31.6356	29.6874	24.5302	24.5477	33.9267	31.8177	21.4307	29.0233	149.748	0.401863	0.578335	0.733148	0.148624	-0.103093	0.0616695	no	no	no	no	no	no	no
HENMT1	ENSG00000162639	113802	HEN methyltransferase 1	1	108648290	108661526	protein coding	-1	27.7356	28.8649	24.453	33.327	26.2801	31.6356	28.6325	28.2469	27.9103	32.2673	27.1548	26.3365	28.5704	147.67	0.355191	0.655949	0.498736	0.148582	0.0747892	0.111171	no	no	no	no	no	no	no
BCOR	ENSG00000183337	54880	BCL6 corepressor	X	40049815	40177329	protein coding	-1	127.278	122.54	98.1382	112.982	117.581	157.243	119.804	125.129	109.624	129.622	118.494	111.801	120.853	624.444	0.349975	0.788328	0.590896	0.14835	0.0431368	0.08585	no	no	no	no	no	no	no
CNBP	ENSG00000169714	7555	CCHC-type zinc finger nucleic acid binding protein	3	129167827	129183922	protein coding	-1	246.217	242.356	184.865	250.135	275.714	223.787	273.817	244.311	183.939	282.293	269.353	203.721	240.042	1238.81	0.397978	0.657516	0.250195	0.148256	0.078152	0.202081	no	no	no	no	no	no	no
SSH1	ENSG00000084112	54434	slingshot protein phosphatase 1	12	108778191	108857590	protein coding	-1	141.741	152.857	131.72	148.14	144.767	181.866	147.985	150.65	159.392	161.152	152.231	135.556	150.671	778.898	0.256359	0.365273	0.389134	0.148253	0.119788	0.113267	no	no	no	no	no	no	no
SNRNP27	ENSG00000124380	11017	small nuclear ribonucleoprotein U4/U6.U5 subunit 27	2	69893956	69905575	protein coding	1	23.3115	22.6925	16.302	20.3258	26.2801	23.0644	27.5776	26.5125	15.4684	31.161	22.7661	13.4265	22.4074	115.426	0.57975	0.510661	0.596515	0.148241	0.179361	0.143174	no	no	no	no	no	no	no
TSPYL1	ENSG00000189241	7259	TSPY like 1	6	116267760	116279930	protein coding	-1	126.257	135.066	98.4642	130.927	133.439	137.139	146.628	141.978	110.633	146.032	141.26	143.56	132.615	685.725	0.298883	0.246286	0.0382523	0.148032	0.167177	0.296408	no	no	no	no	no	yes	no
KIAA0232	ENSG00000170871	9778	KIAA0232	4	6781375	6884170	protein coding	1	108.73	118.727	85.7486	117.926	119.96	111.426	102.926	115.961	87.0937	106.759	103.819	72.5546	104.303	537.759	0.368846	0.912468	0.507069	0.147856	-0.0183378	-0.110211	no	no	no	no	no	no	no
RPS26	ENSG00000197728	6231	ribosomal protein S26	12	56041351	56044697	protein coding	1	117.579	133.977	120.635	127.998	159.606	126.075	109.557	157.34	122.738	146.586	124.391	130.133	131.385	679.162	0.365033	0.620894	0.364317	0.147815	0.0815352	0.148729	no	no	no	no	no	no	no
VPS36	ENSG00000136100	51028	vacuolar protein sorting 36 homolog	13	52412602	52450634	protein coding	-1	108.901	101.118	74.9893	109.137	114.296	94.595	102.474	99.6076	75.6606	107.496	102.31	79.0096	97.4661	502.799	0.389447	0.907407	0.756464	0.147683	-0.0202392	0.0535892	no	no	no	no	no	no	no
STIM2	ENSG00000109689	57620	stromal interaction molecule 2	4	26857601	27025381	protein coding	1	87.8011	92.7671	69.4466	97.2342	92.7732	88.6731	94.6379	84.9886	65.2362	98.6457	85.0301	54.9969	84.3525	434.771	0.454394	0.957127	0.868991	0.14761	-0.0107347	-0.0327817	no	no	no	no	no	no	no
TMEM62	ENSG00000137842	80021	transmembrane protein 62	15	43123279	43185144	protein coding	1	26.5445	25.2341	17.9322	27.6504	27.6394	23.0644	23.5088	26.5125	14.7958	25.0763	24.6861	15.7503	23.1996	119.496	0.500273	0.700227	0.797597	0.147545	-0.0873882	-0.0573321	no	no	no	no	no	no	no
PPP1R3B	ENSG00000173281	79660	protein phosphatase 1 regulatory subunit 3B	8	9136255	9151574	protein coding	-1	17.6963	16.5202	16.6281	19.2271	15.179	22.441	22.1525	18.8313	12.442	17.8853	19.0632	16.5249	17.8826	92.3504	0.48791	0.582527	0.595586	0.14749	0.121338	0.115181	no	no	no	no	no	yes	yes
RAB7A	ENSG00000075785	7879	RAB7A, member RAS oncogene family	3	128693669	128825942	protein coding	1	159.437	165.928	127.156	161.874	181.695	160.204	177.973	184.101	138.207	198.766	184.598	137.363	164.775	850.576	0.356271	0.314791	0.137521	0.147426	0.16188	0.238059	no	no	no	no	no	no	no
UBE3A	ENSG00000114062	7337	ubiquitin protein ligase E3A	15	25333728	25439051	protein coding	-1	184.791	196.971	124.873	195.567	198.12	170.022	171.041	156.597	119.039	166.13	176.369	107.67	163.933	844.496	0.479562	0.434953	0.514296	0.147217	-0.163663	-0.136339	no	no	no	no	no	no	yes
DCAF16	ENSG00000163257	54876	DDB1 and CUL4 associated factor 16	4	17800655	17810758	protein coding	-1	88.9922	87.5024	81.8362	95.2199	95.0388	97.2443	87.5551	79.7852	85.7486	82.2355	86.6758	103.539	89.2811	462.115	0.281359	0.934132	0.405605	0.147066	-0.01155	0.114703	no	no	no	no	no	no	no
UBASH3B	ENSG00000154127	84959	ubiquitin associated and SH3 domain containing B	11	122655722	122814473	protein coding	1	53.9398	51.9205	35.8645	50.7229	55.0522	52.9857	53.4975	51.0427	57.1658	54.3934	53.3495	36.1482	50.5069	260.733	0.406835	0.279316	0.76855	0.147065	0.195264	0.0528427	no	no	no	no	no	yes	yes
YTHDC1	ENSG00000083896	91746	YTH N6-methyladenosine RNA binding protein C1	4	68310387	68350090	protein coding	-1	174.411	174.642	140.849	182.017	180.222	182.956	175.412	153.624	119.712	176.825	163.203	124.969	162.403	837.632	0.354949	0.506889	0.808744	0.147049	-0.106656	-0.0387015	no	no	no	no	no	no	no
ZNF551	ENSG00000204519	90233	zinc finger protein 551	19	57681969	57717301	protein coding	1	29.7775	27.4126	23.4749	27.8335	35.5687	26.4928	29.386	28.9903	21.185	27.2889	25.9205	20.1397	26.9559	138.999	0.421319	0.987076	0.58817	0.146743	0.00307345	-0.101633	no	no	no	no	no	no	no
COG7	ENSG00000168434	91949	component of oligomeric golgi complex 7	16	23388493	23453189	protein coding	-1	21.61	26.1418	23.1489	28.566	24.0146	26.4928	21.8511	27.9992	22.1938	23.4168	22.7661	16.2667	23.7056	122.294	0.404541	0.845738	0.471484	0.146732	0.0358114	-0.131393	no	no	no	no	no	no	no
UBE2F	ENSG00000184182	140739	ubiquitin conjugating enzyme E2 F (putative)	2	237966827	238042782	protein coding	1	24.5026	25.4156	17.6062	26.7348	23.2216	26.337	25.9199	23.5391	17.486	24.8919	22.4918	17.5577	22.9754	118.498	0.437596	0.969016	0.877085	0.14668	0.00765684	-0.0300216	no	no	no	no	no	no	no
TAF9	ENSG00000273841	6880	TATA-box binding protein associated factor 9	5	69362026	69370013	protein coding	-1	28.4162	20.3325	22.1708	23.9881	27.073	27.8954	31.1943	31.9636	22.1938	32.8204	30.172	20.6561	26.573	137.146	0.46435	0.153309	0.167495	0.14647	0.292325	0.279054	no	no	no	no	no	no	no
STAG1	ENSG00000118007	10274	STAG1 cohesin complex component	3	136336236	136752403	protein coding	-1	116.047	117.275	95.8559	129.462	117.921	119.841	98.1039	94.652	88.4388	101.411	102.585	77.2022	104.9	541.047	0.252049	0.108437	0.144187	0.146324	-0.210823	-0.189798	no	no	no	no	no	no	no
MCMBP	ENSG00000197771	79892	minichromosome maintenance complex binding protein	10	119829404	119892556	protein coding	-1	73.678	76.7915	55.4269	78.9227	77.7075	72.6216	89.8155	69.6262	45.0601	89.4265	79.5442	52.9313	71.796	370.104	0.529307	0.961556	0.544282	0.146307	0.0113247	0.141622	no	no	no	no	no	no	no
ERCC6	ENSG00000225830	2074	ERCC excision repair 6, chromatin remodeling factor	10	49454168	49539538	protein coding	-1	76.911	80.6039	58.6873	80.2045	80.4261	81.0369	68.4165	74.334	69.944	66.0096	72.9613	53.1895	71.8937	370.947	0.307805	0.913558	0.354074	0.145938	-0.0159322	-0.13512	no	no	no	no	no	no	no
RINT1	ENSG00000135249	60561	RAD50 interactor 1	7	105532169	105567677	protein coding	1	25.6937	33.0403	15.3239	27.2842	27.6394	28.2071	27.1255	24.2825	15.4684	25.9982	25.6462	13.9429	24.1377	124.237	0.588833	0.636744	0.59205	0.145926	-0.130672	-0.146968	no	no	no	no	no	no	no
STARD7	ENSG00000084090	56910	StAR related lipid transfer domain containing 7	2	96184859	96208827	protein coding	-1	139.529	134.703	116.722	136.604	146.806	151.477	154.465	139.996	112.986	160.23	155.248	142.269	140.92	728.311	0.258163	0.537942	0.0405947	0.145653	0.0805606	0.265033	no	no	no	no	no	no	no
ANTXR2	ENSG00000163297	118429	ANTXR cell adhesion molecule 2	4	79901146	80125454	protein coding	-1	133.914	128.531	97.8121	119.94	138.65	142.594	119.955	117.943	112.314	121.694	142.905	119.031	124.607	643.79	0.301155	0.85425	0.371323	0.14559	-0.0262941	0.126736	no	no	no	no	no	no	no
NUB1	ENSG00000013374	51667	negative regulator of ubiquitin like proteins 1	7	151341772	151378449	protein coding	1	103.626	99.3025	90.9653	105.841	104.101	117.036	121.311	101.094	95.5004	122.8	107.522	99.1493	105.687	546.23	0.270338	0.312083	0.12829	0.145571	0.135845	0.20236	no	no	no	no	no	no	no
ETFA	ENSG00000140374	2108	electron transfer flavoprotein subunit alpha	15	76188555	76311730	protein coding	-1	50.5367	50.6497	44.3415	61.5267	55.2788	45.5054	50.4836	45.5915	36.3171	52.9183	50.6066	41.3122	48.7557	251.601	0.367825	0.510172	0.850292	0.145558	-0.110061	0.0309865	no	no	no	no	no	no	no
BDH1	ENSG00000161267	622	3-hydroxybutyrate dehydrogenase 1	3	197509783	197573323	protein coding	-1	13.9529	14.3417	18.9103	16.8466	14.0463	20.8826	14.1655	12.1412	15.4684	12.1694	14.2631	16.0085	15.2664	79.0141	0.507108	0.546407	0.666904	0.145479	-0.139933	-0.0975809	no	no	no	no	no	no	no
ZNF561	ENSG00000171469	93134	zinc finger protein 561	19	9604680	9621236	protein coding	-1	39.9869	39.3942	27.7134	39.9191	38.1741	41.2977	46.7161	36.9192	20.8487	44.9898	40.8693	22.2053	36.5862	188.387	0.59244	0.965293	0.869102	0.14531	-0.0119853	0.0450719	no	no	no	no	no	no	no
ZNF791	ENSG00000173875	163049	zinc finger protein 791	19	12610918	12633840	protein coding	1	83.0367	73.1607	64.23	84.9655	72.157	88.3614	74.143	56.7417	68.2626	74.8601	68.1612	47.7673	71.3206	367.922	0.417429	0.48387	0.343605	0.1451	-0.127696	-0.171653	no	no	no	no	no	yes	no
VDAC2	ENSG00000165637	7417	voltage dependent anion channel 2	10	75210154	75231448	protein coding	1	45.6021	43.9327	43.3634	42.6659	49.0486	55.635	51.2371	47.5738	37.3259	57.5279	50.6066	45.1852	47.4753	245.312	0.356503	0.688564	0.120669	0.145051	0.0649473	0.246546	no	no	no	no	no	no	yes
RCOR1	ENSG00000089902	23186	REST corepressor 1	14	102592649	102730561	protein coding	1	91.2042	100.936	72.381	99.0653	104.781	90.5432	105.789	96.882	67.5901	110.446	109.716	85.9811	94.6096	488.388	0.41051	0.777063	0.16353	0.1448	0.0504601	0.246149	no	no	no	no	no	yes	yes
CIAPIN1	ENSG00000005194	57019	cytokine induced apoptosis inhibitor 1	16	57428187	57447420	protein coding	-1	20.2487	25.5972	28.6916	28.9322	22.8818	30.5447	25.9199	25.0258	35.6445	27.6577	25.509	43.3778	28.3359	147.277	0.572887	0.362555	0.10051	0.144616	0.23713	0.422428	no	no	no	no	no	yes	no
EEF1B2	ENSG00000114942	1933	eukaryotic translation elongation factor 1 beta 2	2	206159585	206162928	protein coding	1	202.657	174.097	151.283	187.327	231.537	167.217	202.989	218.047	125.092	214.992	204.209	138.912	184.863	952.991	0.509504	0.768822	0.600499	0.1446	0.0647009	0.115033	no	no	no	no	no	no	no
FCF1	ENSG00000119616	51077	FCF1 rRNA-processing protein	14	74713144	74738620	protein coding	1	40.1571	47.9266	34.8863	46.6944	43.9512	46.7521	46.7161	43.1137	29.928	46.6493	49.098	45.4434	43.443	224.466	0.387815	0.944683	0.170472	0.144345	-0.0119722	0.23137	no	no	no	no	no	no	no
CANX	ENSG00000127022	821	calnexin	5	179678628	179731641	protein coding	1	434.751	447.86	422.222	452.661	454.464	539.987	531.811	478.959	399.824	554.444	497.7	552.809	480.624	2487.24	0.283958	0.331564	0.0111778	0.144343	0.131327	0.342118	no	no	no	no	no	yes	no
UBC	ENSG00000150991	7316	ubiquitin C	12	124911604	124917368	protein coding	-1	1489.22	1667.81	2167.84	1714.69	1763.26	2433.29	1886.73	2105.39	2561.36	2014.03	1826.23	2864.74	2041.22	10600.9	0.550151	0.184224	0.112133	0.144266	0.320661	0.383586	no	no	no	no	no	yes	no
TRMO	ENSG00000136932	51531	tRNA methyltransferase O	9	97904489	97922500	protein coding	-1	26.034	25.4156	25.7572	28.3829	28.6589	28.5188	23.0567	22.548	24.2114	17.7009	27.9776	25.8201	25.3402	131.008	0.419658	0.491247	0.712924	0.14426	-0.129459	-0.0676825	no	no	no	no	no	no	no
TNFRSF13C	ENSG00000159958	115650	TNF receptor superfamily member 13C	22	41922032	41926806	protein coding	-1	81.6754	57.9113	64.8821	62.0761	79.0668	85.5563	53.6482	64.4228	66.5813	47.3868	67.7498	74.1038	67.0884	347.058	0.502734	0.545175	0.753347	0.144227	-0.132108	-0.0681649	no	no	no	no	no	no	no
MUL1	ENSG00000090432	79594	mitochondrial E3 ubiquitin protein ligase 1	1	20499448	20508151	protein coding	-1	19.3979	22.3295	30.9738	22.7063	22.8818	34.129	24.5636	26.2647	32.9544	26.1826	21.669	30.726	26.2315	136.037	0.55984	0.356095	0.506506	0.144153	0.232048	0.165824	no	no	no	no	no	yes	yes
CRLF3	ENSG00000176390	51379	cytokine receptor like factor 3	17	30769388	30824692	protein coding	-1	103.285	106.201	62.5998	104.376	105.913	92.1016	108.653	98.1209	59.1834	102.887	100.527	63.5175	92.2804	475.369	0.558848	0.949005	0.982282	0.144112	-0.0158807	0.00549686	no	no	no	no	no	no	no
TRAF5	ENSG00000082512	7188	TNF receptor associated factor 5	1	211326615	211374946	protein coding	1	122.853	114.733	80.858	124.518	119.053	110.023	104.584	108.032	67.5901	102.149	104.093	50.6075	100.758	518.393	0.562881	0.504092	0.266202	0.144058	-0.167588	-0.278392	no	no	no	no	no	yes	no
PLD2	ENSG00000129219	5338	phospholipase D2	17	4807152	4823434	protein coding	1	39.9869	35.945	46.6238	37.9049	41.006	56.4142	33.9069	46.3349	46.7414	32.2673	39.9093	51.1239	42.347	219.424	0.538601	0.772547	0.810005	0.143888	0.0686659	0.0567405	no	no	no	no	no	yes	no
ARPC2	ENSG00000163466	10109	actin related protein 2/3 complex subunit 2	2	218217141	218254356	protein coding	1	346.61	335.849	289.524	356.708	349.57	371.367	405.225	372.661	256.237	425.006	379.481	261.816	345.838	1784.01	0.443201	0.571127	0.36971	0.143723	0.106468	0.168348	no	no	no	no	no	no	no
H4C11	ENSG00000197238	8363	H4 clustered histone 11	6	27824092	27824480	protein coding	1	35.3927	63.3576	39.1249	50.3567	62.9816	39.7393	48.8259	57.7328	42.3699	68.2222	68.9841	45.9598	51.9206	268.09	0.559746	0.610218	0.0709895	0.143414	0.126751	0.444592	no	no	no	no	no	no	no
PPM1D	ENSG00000170836	8493	protein phosphatase, Mg2+/Mn2+ dependent 1D	17	60600193	60666280	protein coding	1	30.9686	35.945	37.1686	40.6516	34.3227	40.0509	33.1534	34.937	35.9808	36.1394	34.6978	37.4392	35.9546	186.033	0.344939	0.894703	0.510072	0.143242	0.0209432	0.101956	no	no	no	no	no	yes	no
KAT6A	ENSG00000083168	7994	lysine acetyltransferase 6A	8	41929479	42051994	protein coding	-1	403.443	389.585	308.76	392.599	383.1	445.703	361.071	358.29	303.651	363.422	371.252	271.111	362.666	1870.79	0.327873	0.547207	0.519177	0.143174	-0.0885821	-0.0946524	no	no	no	no	no	yes	no
SIMC1	ENSG00000170085	375484	SUMO interacting motifs containing 1	5	176238367	176345991	protein coding	1	38.2854	28.6834	25.1051	37.9049	37.8343	26.9604	29.0846	36.4237	30.6005	26.5514	31.9548	16.7831	30.5143	157.203	0.531555	0.769731	0.282026	0.14306	0.0683256	-0.251202	no	no	no	no	no	yes	no
MR1	ENSG00000153029	3140	major histocompatibility complex, class I-related	1	181033374	181061938	protein coding	1	85.9293	79.3331	51.8404	80.7538	83.5979	76.8292	88.7607	93.1653	50.7766	92.7454	88.4587	52.6731	77.072	397.086	0.567106	0.645826	0.578529	0.142899	0.115561	0.139193	no	no	no	no	no	no	no
VAMP3	ENSG00000049245	9341	vesicle associated membrane protein 3	1	7771296	7781432	protein coding	1	58.8744	67.8961	46.6238	64.0903	69.0985	59.3751	82.2807	73.0951	41.3611	91.2703	79.4071	51.3821	65.3962	337.274	0.560236	0.415267	0.112424	0.142654	0.201085	0.389404	no	no	no	no	no	no	no
RGCC	ENSG00000102760	28984	regulator of cell cycle	13	41457550	41470871	protein coding	1	18.5471	18.8802	17.2801	18.6778	18.0109	24.1552	22.1525	16.849	22.53	13.0913	21.3947	16.5249	19.0078	98.2693	0.50823	0.403627	0.800921	0.142626	0.185594	-0.0558525	no	no	no	no	no	yes	yes
TAF15	ENSG00000270647	8148	TATA-box binding protein associated factor 15	17	35809482	35864615	protein coding	1	122.173	125.263	84.7705	124.335	142.955	101.296	127.641	141.73	79.6958	136.813	131.659	92.1779	117.542	606.007	0.532243	0.70464	0.502877	0.142545	0.0870172	0.153306	no	no	no	no	no	no	yes
GTF3C4	ENSG00000125484	9329	general transcription factor IIIC subunit 4	9	132670035	132694953	protein coding	1	55.6414	52.1021	37.8207	51.0892	53.9195	57.3492	54.5524	42.1226	43.3787	60.4781	59.7953	41.054	50.7753	262.076	0.436219	0.835274	0.329317	0.142487	-0.0389736	0.180009	no	no	no	no	no	no	no
[truncated: 4,628 more rows]
