# Supplementary material for: Early in vivo target genes in human immune cells highlight vitamin D’s role in antioxidant defense
Source: Front Immunol. 2025 Jul 15;16:1559486. doi: 10.3389/fimmu.2025.1559486 (PMC12303810; doi:10.3389/fimmu.2025.1559486)
Supplement: Supplementary file 3 [file Table3.xlsx]

## Sheet: Sheet 1
HGNC symbol	Geneid	Entrezgene_id	Description	Chromosome	Start position	End position	Gene biotype	Strand	EtOH 4 h R1	EtOH 4 h R2	EtOH 4 h R3	EtOH 24 h R1	EtOH 24 h R2	EtOH 24 h R3	EtOH 48 h R1	EtOH 48 h R2	EtOH 48 h R3	125D 4 h R1	125D 4 h R2	125D 4 h R3	125D 24 h R1	125D 24 h R2	125D 24 h R3	125D 48 h R1	125D 48 h R2	125D 48 h R3	avg EtOH 4 h	avg EtOH 24 h	avg EtOH 48 h	avg 125D 4 h	avg 125D 24 h	avg 125D 4 8h	average	baseMean	log2FC 4 h	log2FC 24 h	log2FC 48 h	p-value 4 h	p-value 24 h	p-value 48 h	FDR 4 h	FDR 24 h	FDR 48 h	Target 4 h?	Target 24 h?	Target 48 h?
G0S2	ENSG00000123689	50486	G0/G1 switch 2	1	209675412	209676390	protein coding	1	9.7854	9.02127	8.9745	5.41829	6.97938	4.71669	2.64234	1.53625	1.52855	111.886	65.1547	73.9706	61.7286	68.9852	58.0896	196.16	152.781	173.119	9.26039	5.70479	1.90238	83.6703	62.9345	174.02	56.2487	224.273	3.19278	3.30548	6.57427	3.9627e-45	1.24978e-42	1.27334e-65	3.94169e-41	1.3968e-40	4.22197e-63	yes	yes	Yes
CLMN	ENSG00000165959	79789	calmin	14	95181940	95319908	protein coding	-1	36.0389	28.2508	42.4249	58.8689	48.1399	66.3965	64.5486	67.9023	59.1039	103.619	91.0546	97.363	193.323	232.126	169.265	366.734	341.029	363.853	35.5716	57.8018	63.8516	97.3456	198.238	357.206	135.002	535.519	1.47367	1.6711	2.49527	1.18655e-22	1.78328e-32	9.87623e-69	5.90131e-19	1.2284e-30	3.50853e-66	yes	yes	Yes
SEMA6B	ENSG00000167680	10501	semaphorin 6B	19	4542593	4581776	protein coding	-1	74.7032	65.5229	68.5326	41.4426	45.6344	34.1053	50.2044	44.8585	44.8374	241.073	160.661	173.23	299.945	355.88	272.173	658.843	524.093	519.964	69.5862	40.3941	46.6335	191.655	309.333	567.633	204.206	810.618	1.47891	2.79809	3.61834	3.39309e-19	4.60745e-62	5.39901e-100	1.12504e-15	1.01845e-59	3.58027e-97	yes	yes	Yes
ENTPD7	ENSG00000198018	57089	ectonucleoside triphosphate diphosphohydrolase 7	10	99659509	99711241	protein coding	1	45.1083	44.1567	44.8725	27.5307	25.949	32.654	39.6351	33.7975	40.2518	86.3172	94.4945	101.156	87.5424	102.546	80.0636	101.735	101.763	112.679	44.7125	28.7113	37.8948	93.9894	90.0506	105.392	66.7918	267.314	1.08664	1.5506	1.48414	6.78929e-19	3.17563e-33	1.15203e-29	1.68833e-15	2.25629e-31	1.14592e-27	yes	yes	Yes
ACVR1B	ENSG00000135503	91	activin A receptor type 1B	12	51951699	51997078	protein coding	1	16.7068	23.2654	18.7649	32.949	34.36	33.0169	27.9333	25.5018	28.5329	50.7522	47.3484	40.884	101.01	107.207	95.5107	165.396	142.959	148.822	19.579	33.442	27.3227	46.3282	101.243	152.392	63.3845	251.701	1.25831	1.47074	2.48778	8.86214e-18	8.10301e-32	1.59853e-73	1.76303e-14	5.26802e-30	6.11561e-71	yes	yes	Yes
LAMB3	ENSG00000196878	3914	laminin subunit beta 3	1	209614870	209652425	protein coding	-1	7.39872	5.69764	6.25496	10.3972	11.9902	5.80516	5.28468	2.15075	5.34992	30.7589	27.5187	21.4957	15.7127	22.1405	21.3213	34.1148	26.4638	29.7643	6.45044	9.39755	4.26178	26.5911	19.7249	30.1143	16.09	64.6374	2.06039	0.885773	2.82865	2.16331e-15	0.000263565	1.24707e-20	3.58641e-12	0.000998357	6.96888e-19	yes	yes	Yes
SLC37A2	ENSG00000134955	219855	solute carrier family 37 member 2	11	125063302	125090516	protein coding	1	48.211	42.2575	60.9178	73.9523	79.9945	73.653	110.601	100.778	101.139	118.422	101.172	103.896	174.243	219.774	159.692	427.045	398.594	357.172	50.4621	75.8666	104.173	107.83	184.57	394.27	152.862	607.643	1.11636	1.15845	1.93122	1.76691e-14	9.00107e-17	1.90975e-44	2.51078e-11	2.28402e-15	3.51783e-42	yes	yes	Yes
FFAR2	ENSG00000126262	2867	free fatty acid receptor 2	19	35443907	35451767	protein coding	1	14.5588	13.5319	11.966	4.53964	4.83188	3.62823	0.754954	1.8435	1.52855	48.4453	37.2312	41.3055	7.57579	11.886	6.52693	10.6609	5.18364	8.20037	13.3522	4.33325	1.37567	42.3274	8.66289	8.01496	13.0111	53.1876	1.67864	0.838775	2.49658	1.01502e-13	0.0042936	5.03224e-08	1.26205e-10	0.0105219	9.53442e-07	yes	yes	Yes
SAT1	ENSG00000130066	6303	spermidine/spermine N1-acetyltransferase 1	X	23783173	23786210	protein coding	1	181.149	146.952	174.323	87.4248	80.7103	100.139	131.739	126.28	133.238	261.835	266.284	277.337	222.784	252.402	212.343	346.936	296.286	341.075	167.475	89.4247	130.419	268.486	229.176	328.099	202.18	810.268	0.697107	1.2488	1.33984	9.55128e-12	1.03314e-31	9.22366e-37	9.50066e-09	6.63009e-30	1.27427e-34	yes	yes	Yes
PFKFB4	ENSG00000114268	5210	6-phosphofructo-2-kinase/fructose-2,6-biphosphatase 4	3	48517684	48562015	protein coding	-1	7.16005	4.03583	11.694	16.2549	22.0119	15.6014	11.7018	8.60301	7.8975	29.4132	18.4133	21.7065	33.9508	41.2513	36.3332	87.4192	71.7524	72.5885	7.62998	17.956	9.40077	23.1777	37.1784	77.2534	28.766	114.596	1.64078	0.913716	3.06882	3.52162e-10	6.44118e-05	2.86857e-33	2.91913e-07	0.000295255	3.27973e-31	yes	yes	Yes
EFL1	ENSG00000140598	79631	elongation factor like GTPase 1	15	82130206	82262773	protein coding	-1	33.1749	41.0705	43.2408	45.3964	41.1605	37.0079	39.6351	47.6238	45.0922	62.6713	69.6062	66.8054	111.112	119.792	97.2512	146.816	132.319	147.303	39.1621	41.1883	44.117	66.361	109.385	142.146	73.7265	293.807	0.779041	1.26519	1.69132	2.57334e-09	5.18759e-24	8.66733e-39	1.969e-06	2.17725e-22	1.30627e-36	yes	yes	Yes
LPAR1	ENSG00000198121	1902	lysophosphatidic acid receptor 1	9	110873263	111038470	protein coding	-1	4.29603	6.64725	5.43909	5.71117	7.3373	6.53081	8.68197	11.6755	11.7189	13.457	12.5453	17.2809	23.8497	22.1405	20.2335	34.4194	37.1039	38.5721	5.46079	6.52642	10.6921	14.4277	22.0746	36.6985	15.98	63.5053	1.41378	1.63521	1.77039	4.07847e-09	2.47431e-14	4.59799e-18	2.89775e-06	5.17058e-13	2.2202e-16	yes	yes	Yes
FUCA1	ENSG00000179163	2517	alpha-L-fucosidase 1	1	23845077	23868290	protein coding	-1	104.059	91.8745	123.195	614.902	590.742	609.179	1516.33	1433.02	1448.3	179.171	154.793	170.28	971.104	1194.89	925.518	3768.47	3452.3	3685.31	106.376	604.941	1465.88	168.081	1030.5	3635.36	1168.52	4618.42	0.678857	0.648505	1.31953	6.06745e-09	1.71053e-09	3.67194e-35	4.02353e-06	2.10317e-08	4.62339e-33	yes	yes	Yes
APBB3	ENSG00000113108	10307	amyloid beta precursor protein binding family B member 3	5	140558268	140564781	protein coding	-1	62.7698	49.8544	60.9178	77.174	84.1105	60.2285	39.6351	38.7135	41.0161	106.887	93.2804	85.3507	139.17	144.496	125.535	123.971	110.22	107.516	57.8473	73.8377	39.7882	95.1728	136.4	113.902	86.1581	345.367	0.73646	0.743637	1.52553	1.27382e-07	3.71747e-08	1.22756e-24	7.03928e-05	3.61463e-07	8.65994e-23	yes	yes	Yes
CA2	ENSG00000104267	760	carbonic anhydrase 2	8	85463968	85481493	protein coding	1	8.83073	11.8701	11.1501	10.1044	11.9902	15.9642	6.41711	11.061	6.87847	23.6459	28.1258	25.0784	54.1529	70.8497	48.5168	80.1089	46.3799	74.4108	10.617	12.6863	8.11886	25.6167	57.8398	66.9665	30.3075	120.273	1.28713	2.10958	3.04922	1.84056e-07	1.2661e-19	2.35528e-31	9.6358e-05	3.99806e-18	2.49234e-29	yes	yes	Yes
IER3	ENSG00000137331	8870	immediate early response 3	6	30743199	30744548	protein coding	-1	79.9539	70.2709	85.3938	105.144	95.7428	95.7852	65.3035	64.2153	59.8682	55.1738	47.7531	45.7311	10.101	11.1868	14.3592	12.4885	14.4596	9.41524	78.5395	98.8907	63.129	49.5527	11.8824	12.1211	52.3526	213.774	-0.64504	-3.16982	-2.36134	2.79133e-07	3.16526e-85	3.37582e-41	0.000132216	1.85205e-82	5.5048e-39	yes	yes	Yes
ACSL1	ENSG00000151726	2180	acyl-CoA synthetase long chain family member 1	4	184755595	184826818	protein coding	-1	567.792	468.631	500.668	104.558	96.9956	130.253	75.1179	70.3603	78.975	723.604	738.959	774.9	241.022	271.28	222.133	590.613	471.165	567.344	512.364	110.602	74.8178	745.821	244.812	543.041	371.91	1505.98	0.55723	1.03982	2.86795	9.28941e-07	5.35956e-18	1.8405e-116	0.000401747	1.49332e-16	2.03417e-113	yes	yes	Yes
MFSD2A	ENSG00000168389	84879	MFSD2 lysolipid transporter A, lysophospholipid	1	39955112	39969968	protein coding	1	8.35339	12.8197	10.8782	4.10032	3.57917	6.16798	3.77477	3.37975	4.58565	24.9916	23.2695	20.8635	9.2593	17.4794	12.6187	13.4023	10.6401	8.80781	10.6838	4.61583	3.91339	23.0416	13.1191	10.9501	11.054	44.6282	1.12612	1.47198	1.47925	2.87783e-06	2.3912e-07	6.89253e-06	0.00119274	2.00076e-06	9.15353e-05	yes	yes	Yes
SRA1	ENSG00000213523	10011	steroid receptor RNA activator 1	5	140537340	140557677	protein coding	-1	46.063	40.1209	47.0482	65.6052	64.783	47.8926	26.4234	29.1888	28.0234	66.3239	66.1664	62.3798	90.3483	93.6894	76.1475	68.2297	58.6569	65.603	44.4107	59.4269	27.8785	64.9567	86.7284	64.1632	57.9274	232.857	0.566277	0.396146	1.20797	4.12482e-05	0.00272641	5.37199e-15	0.0157806	0.00719734	2.03176e-13	yes	yes	Yes
FBP1	ENSG00000165140	2203	fructose-bisphosphatase 1	9	94603133	94640249	protein coding	-1	5.96671	4.74804	5.71105	6.73625	7.3373	5.07952	2.26486	2.15075	3.0571	13.457	8.49843	12.4338	356.904	490.355	335.919	558.935	436.79	480.177	5.47526	6.38435	2.4909	11.4631	394.392	491.967	152.029	594.427	1.08575	5.78004	7.61081	4.46297e-05	1.74751e-149	2.95108e-115	0.0164419	1.58023e-146	2.93544e-112	yes	yes	Yes
CLCF1	ENSG00000175505	23529	cardiotrophin like cytokine factor 1	11	67364168	67374177	protein coding	-1	12.6494	10.6831	11.694	8.63997	10.5586	10.8847	11.3243	10.4465	8.66178	18.4554	25.0906	19.1776	27.7779	17.0133	20.451	21.6264	22.3715	17.9193	11.6755	10.0277	10.1442	20.9078	21.7474	20.6391	15.857	63.537	0.855544	1.00188	1.05174	5.71713e-05	3.15807e-06	7.12362e-06	0.0203101	2.07349e-05	9.42269e-05	yes	yes	Yes
CCL22	ENSG00000102962	6367	C-C motif chemokine ligand 22	16	57358783	57366189	protein coding	1	14.5588	19.9418	16.3173	60.9191	58.6984	84.5377	93.2368	82.6503	86.6178	31.3357	28.5305	25.2891	139.451	225.367	145.55	308.556	285.918	298.858	16.9393	68.0517	87.5016	28.3851	170.123	297.778	111.463	440.622	0.760842	1.22127	1.77713	0.000193208	1.54374e-12	6.33089e-25	0.0591014	2.62937e-11	4.5966e-23	yes	yes	Yes
LRRC25	ENSG00000175489	126364	leucine rich repeat containing 25	19	18391137	18397622	protein coding	-1	41.5283	42.4949	60.3739	140.583	153.01	100.139	71.7206	69.1313	76.937	84.3948	69.2015	68.0698	78.5637	79.7059	71.3611	151.08	122.225	117.539	48.1324	131.244	72.5963	73.8887	76.5436	130.281	88.781	358.027	0.639361	-0.913163	0.852107	0.000271653	7.13021e-08	8.2628e-07	0.0772037	6.61607e-07	1.33425e-05	yes	yes	Yes
NHSL1	ENSG00000135540	57224	NHS like 1	6	138422043	138692571	protein coding	-1	5.72804	3.08622	6.79887	13.7654	15.3904	18.8668	15.4766	17.206	15.5402	9.99665	9.91484	8.85118	9.82047	11.4199	11.5309	24.3677	23.7356	27.942	5.20438	16.0075	16.0743	9.58756	10.9237	25.3484	13.8577	55.4843	0.91494	-0.631204	0.664753	0.000350708	0.00209112	0.000736691	0.0969025	0.00576985	0.00624179	yes	yes	Yes
PPARGC1B	ENSG00000155846	133522	PPARG coactivator 1 beta	5	149730298	149855022	protein coding	1	13.3654	14.9563	22.3003	31.0453	35.9707	33.3797	36.6153	44.244	39.7423	36.334	26.7094	22.9709	127.385	190.875	110.958	302.16	255.635	288.228	16.874	33.4652	40.2005	28.6714	143.073	282.008	90.7152	358.246	0.791576	1.9759	2.81822	0.0004679	4.17273e-22	6.60519e-43	0.125789	1.54298e-20	1.17325e-40	yes	yes	Yes
CEBPB	ENSG00000172216	1051	CCAAT enhancer binding protein beta	20	50190830	50192668	protein coding	1	90.9327	80.2418	100.079	82.7387	101.47	83.0864	56.6216	62.9863	62.4157	149.181	107.647	132.136	133.278	187.379	155.341	244.896	195.068	209.261	90.4179	89.0982	60.6745	129.654	158.666	216.408	124.153	497.504	0.538132	0.707773	1.84196	0.000543694	4.93322e-06	1.55411e-30	0.142319	3.06692e-05	1.57742e-28	yes	yes	Yes
NOD2	ENSG00000167207	64127	nucleotide binding oligomerization domain containing 2	16	50693588	50733077	protein coding	1	28.6402	31.8118	34.5382	22.8447	30.6019	22.495	27.5558	25.809	21.1449	49.4065	41.2781	44.2559	46.8576	54.3026	46.7763	87.4192	78.573	73.4996	31.6634	25.3139	24.8366	44.9802	49.3122	79.8306	42.6561	170.798	0.525953	0.823566	1.70679	0.00056841	9.96095e-08	3.33156e-26	0.144974	8.94238e-07	2.69423e-24	yes	yes	Yes
P2RY6	ENSG00000171631	5031	pyrimidinergic receptor P2Y6	11	73264498	73305103	protein coding	1	16.4681	12.1075	18.221	86.5461	82.6789	64.2196	150.236	134.883	124.577	26.1451	22.8648	22.128	37.8789	40.7852	30.8941	97.1663	79.9371	84.7372	15.5989	77.8149	136.565	23.7126	36.5194	87.2802	62.9152	251.478	0.62798	-1.23175	-0.63507	0.000853428	6.89319e-15	2.18214e-05	0.200944	1.51361e-13	0.000265676	yes	yes	Yes
FOSL2	ENSG00000075426	2355	FOS like 2, AP-1 transcription factor subunit	2	28392448	28417317	protein coding	1	673.761	714.817	614.345	218.342	224.951	189.031	142.686	125.973	119.736	882.012	845.189	804.193	641.697	740.426	594.821	742.302	673.873	721.025	667.641	210.775	129.465	843.798	658.981	712.4	537.177	2163.06	0.353465	1.51617	2.47308	0.000868665	3.63503e-44	6.58388e-106	0.200944	4.25384e-42	5.45749e-103	yes	yes	Yes
SLC31A1	ENSG00000136868	1317	solute carrier family 31 member 1	9	113221544	113264492	protein coding	1	19.8095	18.0425	21.2125	42.1748	38.2971	42.8131	47.9396	47.0093	49.9326	29.0287	29.7445	25.0784	60.6063	73.1803	53.9559	158.695	128.5	149.125	19.6882	41.095	48.2938	27.9505	62.5808	145.44	57.508	228.727	0.525699	0.487787	1.59786	0.00114424	0.000357019	2.22375e-32	0.256171	0.00129184	2.48535e-30	yes	yes	Yes
RIN2	ENSG00000132669	54453	Ras and Rab interactor 2	20	19757606	20002457	protein coding	1	77.0899	60.7749	80.7705	112.466	109.344	108.484	120.415	111.532	103.941	58.6342	48.7648	47.6278	21.0439	30.5306	20.8862	89.5514	71.2068	85.952	72.8784	110.098	111.963	51.6756	24.1535	82.2367	75.5008	305.083	-0.476751	-2.30782	-0.434856	0.00115891	1.23702e-48	0.00261123	0.256171	1.61904e-46	0.018646	yes	yes	Yes
SYK	ENSG00000165025	6850	spleen associated tyrosine kinase	9	90801787	90898549	protein coding	1	96.1834	100.658	120.204	261.835	226.562	243.454	250.267	221.22	233.358	142.26	119.99	131.293	173.963	179.455	170.353	340.844	307.199	316.777	105.682	243.95	234.949	131.181	174.59	321.607	201.993	809.821	0.331175	-0.605455	0.463268	0.00133989	5.89097e-10	2.03667e-06	0.289738	7.71019e-09	3.04185e-05	yes	yes	Yes
TNFRSF21	ENSG00000146072	27242	TNF receptor superfamily member 21	6	47231532	47309905	protein coding	-1	2.86402	2.37402	2.17564	1.17152	1.96854	1.45129	1.88739	1.229	2.29282	4.80608	4.6539	6.53302	9.2593	14.6827	10.4431	55.7412	48.2897	53.1506	2.47123	1.53045	1.80307	5.331	11.4617	52.3938	12.4985	49.4201	1.11416	2.79494	4.85066	0.00139478	1.39497e-14	5.70161e-37	0.293475	2.97127e-13	7.98787e-35	yes	yes	Yes
LILRB4	ENSG00000186818	11006	leukocyte immunoglobulin like receptor B4	19	54643889	54670359	protein coding	1	35.0843	27.5386	31.5467	66.4838	62.6355	59.8657	74.363	53.7688	54.0087	46.9074	40.2664	49.7352	226.712	311.599	213.866	498.625	442.519	523.001	31.3899	62.995	60.7135	45.6363	250.726	488.048	156.585	618.39	0.555898	1.86722	3.02369	0.00141619	2.42768e-32	3.74435e-79	0.293475	1.65398e-30	1.77357e-76	yes	yes	Yes
TLE4	ENSG00000106829	7091	TLE family member 4, transcriptional corepressor	9	79571773	79726882	protein coding	1	195.708	187.31	191.728	109.244	118.65	142.226	137.024	145.329	126.105	224.732	224.399	234.556	191.359	188.777	179.273	222.356	212.529	223.84	191.582	123.373	136.153	227.896	186.47	219.575	180.841	727.268	0.266048	0.492408	0.700853	0.00148306	1.74133e-08	4.73851e-15	0.301061	1.80615e-07	1.79901e-13	yes	yes	Yes
DOCK4	ENSG00000128512	9732	dedicator of cytokinesis 4	7	111726110	112206407	protein coding	-1	115.754	100.421	115.581	183.197	161.063	220.959	195.911	208.008	202.278	88.2397	86.8054	85.14	86.7007	98.1175	92.2472	158.39	159.056	141.532	110.585	188.406	202.066	86.7284	92.3551	152.993	138.856	558.319	-0.333589	-1.13501	-0.392413	0.00172547	9.08051e-28	0.000133718	0.343264	4.67999e-26	0.00136841	yes	yes	Yes
ADA	ENSG00000196839	100	adenosine deaminase	20	44584896	44652252	protein coding	-1	91.6487	75.019	96.8158	115.981	114.533	127.351	96.6341	88.4881	94.77	74.0137	61.9172	66.5946	30.5837	36.8232	39.1616	44.7757	40.6506	40.3944	87.8278	119.288	93.2974	67.5085	35.5228	41.9402	74.2308	301.137	-0.360496	-1.85616	-1.14433	0.00191927	2.02933e-50	7.03372e-19	0.360208	2.96849e-48	3.58792e-17	yes	yes	Yes
RHOU	ENSG00000116574	58480	ras homolog family member U	1	228735479	228746664	protein coding	1	64.2018	49.617	61.7337	148.051	134.935	213.703	90.972	74.0473	84.5797	41.909	40.4687	42.3592	24.972	29.3653	24.8023	25.5861	25.9182	27.3346	58.5175	165.563	83.1997	41.579	26.3799	26.2796	66.9197	272.248	-0.476186	-2.75379	-1.6523	0.00269367	6.03045e-65	4.15087e-22	0.464208	1.53808e-62	2.58055e-20	yes	yes	Yes
PDK4	ENSG00000004799	5166	pyruvate dehydrogenase kinase 4	7	95583499	95596516	protein coding	-1	11.4561	13.0571	20.3966	8.93285	8.41105	12.6988	14.7216	18.435	22.6735	9.22768	7.8914	9.06193	1.96409	2.33058	1.95808	9.1379	12.5499	13.0598	14.9699	10.0142	18.61	8.727	2.08425	11.5825	10.998	44.309	-0.752552	-2.33766	-0.688081	0.00270675	1.01019e-10	0.00666436	0.464208	1.43753e-09	0.0413282	yes	yes	Yes
KCNJ2	ENSG00000123700	3759	potassium inwardly rectifying channel subfamily J member 2	17	70168673	70180044	protein coding	1	57.5191	42.9697	45.1445	29.5809	27.2017	40.2733	44.1648	42.0933	42.7994	32.4891	34.8031	37.9336	1.96409	3.26282	2.39321	8.8333	6.82057	8.20037	48.5444	32.352	43.0192	35.0753	2.54004	7.95142	28.247	114.885	-0.455636	-3.74307	-2.43099	0.00350228	5.15765e-37	6.72707e-29	0.590461	4.66392e-35	6.43406e-27	yes	yes	Yes
PDGFC	ENSG00000145431	56034	platelet derived growth factor C	4	156760454	156971799	protein coding	-1	19.8095	18.0425	20.9405	35.585	29.8861	48.2554	44.1648	37.4845	37.7042	25.3761	26.3047	32.2436	8.69813	10.9537	11.0958	26.1953	21.2802	19.4379	19.5975	37.9088	39.7845	27.9748	10.2492	22.3045	26.3032	106.289	0.529495	-1.96621	-0.821222	0.00370384	6.34595e-23	8.48459e-06	0.595129	2.48516e-21	0.000110902	yes	yes	Yes
PLEKHO2	ENSG00000241839	80301	pleckstrin homology domain containing O2	15	64841883	64868002	protein coding	1	110.742	112.528	121.836	274.868	303.335	228.215	121.17	121.364	115.915	160.908	140.629	137.193	156.847	194.604	152.73	233.016	212.256	211.995	115.035	268.806	119.483	146.243	168.06	219.089	172.786	697.634	0.363684	-0.805765	0.88464	0.00459187	1.08629e-10	8.12676e-12	0.725006	1.53485e-09	2.33633e-10	yes	yes	Yes
SLC30A4	ENSG00000104154	7782	solute carrier family 30 member 4	15	45479606	45522755	protein coding	-1	39.8576	35.8477	41.881	10.8366	10.3796	15.6014	12.8342	14.748	12.2284	42.1013	56.6562	57.5327	35.9148	41.9505	39.5967	39.293	34.3757	31.2829	39.1954	12.2725	13.2702	52.0967	39.154	34.9839	31.8288	128.11	0.425636	1.61255	1.4106	0.00519864	4.45244e-19	4.76078e-13	0.795551	1.33802e-17	1.55264e-11	yes	yes	Yes
JAG1	ENSG00000101384	182	jagged canonical Notch ligand 1	20	10637684	10673999	protein coding	-1	6.20538	8.07166	6.52691	8.93285	7.3373	10.159	10.9468	10.4465	11.9736	12.3036	11.1289	9.48341	15.1516	20.7422	15.6646	23.1493	23.7356	17.0082	6.93465	8.80973	11.1223	10.972	17.1861	21.2977	12.7204	50.7463	0.678063	0.872209	0.944102	0.00551923	7.62203e-05	2.8301e-05	0.831815	0.000340289	0.000338079	yes	yes	Yes
SPRED1	ENSG00000166068	161742	sprouty related EVH1 domain containing 1	15	38252836	38357249	protein coding	1	12.8881	11.3953	13.8697	37.4887	32.0336	45.3528	66.436	58.3776	49.4231	9.03543	7.28437	8.21896	10.101	12.8182	9.35526	28.6321	23.4628	20.9565	12.7177	38.2917	58.0789	8.17959	10.7582	24.3505	25.3961	101.838	-0.615585	-1.93163	-1.23856	0.00596734	1.41278e-22	3.08239e-12	0.860248	5.38428e-21	9.29108e-11	yes	yes	Yes
PLK2	ENSG00000145632	10769	polo like kinase 2	5	58453982	58460139	protein coding	-1	5.96671	6.17245	4.07932	17.5728	18.7907	17.0527	11.7018	10.1393	9.42605	9.22768	9.30781	8.00821	9.82047	9.78845	6.96206	5.78734	8.45751	4.85948	5.40616	17.8054	10.4224	8.8479	8.85699	6.36811	9.61782	38.916	0.716696	-1.14891	-0.676038	0.00687579	2.95324e-07	0.0137178	0.961708	2.42375e-06	0.0744913	yes	yes	Yes
CARD19	ENSG00000165233	84270	caspase recruitment domain family member 19	9	93096217	93113283	protein coding	1	19.8095	20.4166	22.3003	27.3843	28.2755	19.2296	23.4036	17.206	21.3997	37.2952	26.1023	25.2891	34.5119	42.4166	40.9021	60.9193	56.4743	45.2539	20.8421	24.9631	20.6698	29.5622	39.2769	54.2159	31.5883	126.507	0.525306	0.501891	1.40578	0.00696119	0.0073306	1.12932e-12	0.961708	0.0165759	3.55486e-11	yes	yes	Yes
G6PD	ENSG00000160211	2539	glucose-6-phosphate dehydrogenase	X	154517825	154547572	protein coding	-1	82.8179	77.393	87.5694	194.472	219.582	224.224	93.6143	93.0969	90.9486	106.311	92.6734	101.789	165.264	187.146	153.6	190.678	161.511	176.764	82.5934	212.76	92.5533	100.258	168.67	176.317	138.859	558.694	0.297328	-0.452927	0.939484	0.00707488	9.16991e-06	1.71701e-17	0.964025	5.34347e-05	7.69328e-16	yes	yes	Yes
ITGA11	ENSG00000137809	22801	integrin subunit alpha 11	15	68296532	68432163	protein coding	-1	13.1268	9.02127	7.61473	24.6019	32.2125	34.4681	22.2711	18.1278	21.1449	7.68973	5.05859	5.69005	8.13696	7.92398	9.79039	7.91951	9.00316	10.0227	9.92092	30.4275	20.5146	6.14612	8.61711	8.98178	14.1013	57.0563	-0.677963	-1.92003	-1.17979	0.00833718	1.31166e-17	1.24676e-06	0.999751	3.55507e-16	1.92272e-05	yes	yes	Yes
ZMYND15	ENSG00000141497	84225	zinc finger MYND-type containing 15	17	4739833	4746119	protein coding	1	15.2748	14.4815	15.2295	32.0704	37.5813	23.9463	8.30449	7.68126	6.62371	23.8382	20.6391	18.7561	23.5691	24.005	20.6686	36.247	30.2833	38.2684	14.9952	31.1993	7.53649	21.0778	22.7476	34.9329	22.0816	89.1542	0.510034	-0.61258	2.23556	0.00914243	0.000648514	1.07375e-21	0.999751	0.00212406	6.47311e-20	yes	yes	Yes
CHCHD10	ENSG00000250479	400916	coiled-coil-helix-coiled-coil-helix domain containing 10	22	23765834	23767972	protein coding	-1	4.5347	5.93504	6.25496	8.78641	10.7375	9.79621	13.9666	14.1335	14.0117	7.30525	6.67734	12.2231	14.5904	17.2463	14.3592	36.5516	34.1029	32.4978	5.5749	9.77338	14.0373	8.73522	15.3987	34.3841	14.6506	58.3137	0.662003	0.537036	1.30178	0.0110812	0.012761	2.06245e-10	0.999751	0.0264115	5.22014e-09	yes	yes	Yes
SRGN	ENSG00000122862	5552	serglycin	10	69088103	69104805	protein coding	1	684.501	659.027	573.552	196.083	202.402	247.808	167.6	158.848	168.905	770.319	735.722	803.561	578.846	733.667	562.186	574.469	501.176	536.972	639.027	215.431	165.118	769.867	624.9	537.539	491.98	1981.66	0.28413	1.42486	1.7122	0.0117232	3.4579e-35	1.23739e-47	0.999751	2.7964e-33	2.5119e-45	yes	yes	Yes
ICAM1	ENSG00000090339	3383	intercellular adhesion molecule 1	19	10271093	10286615	protein coding	1	59.4284	63.1489	60.6459	92.6966	98.9641	90.3428	57.3765	58.3776	56.5563	73.4369	72.2367	73.5491	33.9508	43.5819	34.8103	44.4711	37.9224	38.8758	61.0744	94.0012	57.4368	73.0742	37.4476	40.4231	60.5762	246.023	0.274367	-1.45266	-0.498572	0.0121669	2.24292e-36	8.1363e-05	0.999751	1.94003e-34	0.000873239	yes	yes	Yes
SNX10	ENSG00000086300	29887	sorting nexin 10	7	26291862	26374383	protein coding	1	24.8215	21.6036	28.8272	12.0081	10.0217	17.7783	38.1252	32.8758	37.1947	14.4182	19.425	20.6528	23.5691	26.8017	21.1037	43.8619	46.3799	47.3799	25.0841	13.2694	36.0652	18.1653	23.8248	45.8739	27.0471	107.885	-0.449448	0.789423	0.357638	0.0121858	3.21482e-05	0.0323512	0.999751	0.000162406	0.148089	yes	yes	Yes
DYNLT4	ENSG00000188396	343521	dynein light chain Tctex-type 4	1	44805893	44807351	protein coding	-1	10.2627	9.97088	9.79037	10.3972	12.3481	9.07056	3.01982	5.22326	4.8404	17.1097	13.557	12.0123	22.4468	21.2083	20.8862	15.839	18.2791	16.4007	10.008	10.6053	4.36116	14.2263	21.5137	16.8396	12.9257	51.8028	0.526891	0.864055	1.92903	0.0130157	1.26073e-05	4.55365e-12	0.999751	7.11313e-05	1.35209e-10	yes	yes	Yes
RASAL1	ENSG00000111344	8437	RAS protein activator like 1	12	113098819	113136239	protein coding	-1	53.7004	50.804	44.0566	243.823	294.387	162.907	100.409	75.2763	73.8799	40.5633	31.5656	30.9791	13.7487	16.3141	16.3173	13.4023	13.3683	10.6301	49.5203	233.706	83.1884	34.3694	15.46	12.4669	71.4518	293.93	-0.510573	-4.04611	-2.72447	0.0137395	6.80142e-78	1.40616e-31	0.999751	3.07517e-75	1.50399e-29	yes	yes	Yes
RELT	ENSG00000054967	84957	RELT TNF receptor	11	73376399	73397474	protein coding	1	55.6097	55.0772	54.119	87.8641	114.712	63.494	52.8468	47.0093	49.4231	92.0845	68.3922	63.6442	47.6994	52.9042	49.3871	84.9825	75.572	64.0844	54.9353	88.6902	49.7597	74.707	49.9969	74.8796	65.4948	265.217	0.460975	-0.965342	0.600601	0.0139003	2.67498e-07	0.00183816	0.999751	2.20997e-06	0.0137786	yes	yes	Yes
IL1R2	ENSG00000115590	7850	interleukin 1 receptor type 2	2	101991960	102028544	protein coding	1	12.6494	12.3449	10.0623	4.53964	3.0423	7.25645	3.39729	3.0725	3.0571	6.92076	6.67734	8.00821	23.5691	39.1538	24.1496	5.78734	9.00316	8.50409	11.6855	4.94613	3.17563	7.2021	28.9575	7.76486	10.622	42.173	-0.687596	2.52742	1.31104	0.0142179	8.75747e-19	0.000418369	0.999751	2.57724e-17	0.00380041	yes	yes	Yes
SPRED2	ENSG00000198369	200734	sprouty related EVH1 domain containing 2	2	65310851	65432637	protein coding	-1	8.35339	8.07166	11.4221	7.61489	8.59001	8.70774	7.17206	9.21751	6.62371	12.3036	10.5219	17.0701	12.9069	14.2166	11.7485	15.5344	19.0976	17.6156	9.28238	8.30421	7.67109	13.2985	12.9573	17.4159	11.4882	46.0928	0.540195	0.528484	1.19904	0.0198892	0.0243647	2.20271e-06	0.999751	0.0457966	3.24598e-05	yes	yes	Yes
MAPK13	ENSG00000156711	5603	mitogen-activated protein kinase 13	6	36127809	36144524	protein coding	1	31.0269	38.6965	35.3541	52.2791	57.2667	35.9194	42.2774	45.7803	42.5446	52.8669	39.0523	42.9915	119.529	127.017	127.275	247.332	206.527	221.714	35.0258	48.4884	43.5341	44.9702	124.607	225.191	86.9694	345.377	0.378431	1.20991	2.38008	0.0199388	1.15032e-15	9.72833e-53	0.999751	2.67967e-14	2.48122e-50	yes	yes	Yes
KLF10	ENSG00000155090	7071	KLF transcription factor 10	8	102648784	102655725	protein coding	-1	39.619	35.8477	38.6176	12.0081	12.1692	19.9552	18.8739	13.519	16.0498	28.6443	32.5773	26.975	29.1808	30.5306	25.6726	32.8964	31.3746	34.6238	38.0281	14.7108	16.1475	29.3989	28.4613	32.965	26.6186	107.007	-0.35482	0.906715	1.04893	0.0205297	2.0478e-07	1.08983e-08	0.999751	1.74396e-06	2.21687e-07	yes	yes	Yes
NINJ1	ENSG00000131669	4814	ninjurin 1	9	93121496	93134251	protein coding	-1	88.7846	86.6517	80.7705	50.9612	52.2559	63.494	60.0188	58.0703	62.4157	101.12	98.9461	110.008	98.7658	128.182	90.9418	198.292	177.881	168.867	85.4023	55.5703	60.1683	103.358	105.963	181.68	98.6903	395.279	0.289854	0.828052	1.60262	0.0218468	1.98102e-10	3.7601e-34	0.999751	2.74446e-09	4.6175e-32	yes	yes	Yes
EEIG2	ENSG00000162636	284611	EEIG family member 2	1	108560089	108644900	protein coding	1	84.7273	89.5005	83.762	51.1076	42.0553	55.5119	74.363	64.5226	62.4157	62.4791	74.0578	78.3962	108.867	106.741	112.263	92.902	99.8532	89.9004	85.9966	49.5582	67.1004	71.6444	109.29	94.2185	79.6347	318.616	-0.250245	1.034	0.507245	0.0221586	2.81365e-20	1.15984e-05	0.999751	9.26733e-19	0.000148672	yes	yes	Yes
CD93	ENSG00000125810	22918	CD93 molecule	20	23079360	23086324	protein coding	-1	129.836	149.801	141.416	60.0405	48.1399	39.9105	68.7008	77.4271	66.4919	181.285	164.708	185.032	257.016	333.273	252.592	301.855	213.62	260.286	140.351	49.3636	70.8733	177.008	280.96	258.587	162.857	649.571	0.3508	2.36639	1.87731	0.0231383	1.01721e-49	1.05273e-31	0.999751	1.4053e-47	1.13821e-29	yes	yes	Yes
FLVCR2	ENSG00000119686	55640	FLVCR heme transporter 2	14	75578620	75663214	protein coding	1	18.3775	18.2799	18.7649	41.7354	45.4555	53.6977	43.7873	30.4178	42.2898	15.3795	12.7477	12.8553	20.7633	20.5091	19.1457	21.0172	18.0063	17.6156	18.4741	46.9629	38.8317	13.6608	20.1393	18.8797	26.1581	105.458	-0.416329	-1.32766	-1.03034	0.0239448	1.89247e-16	4.23949e-09	0.999751	4.71789e-15	9.06887e-08	yes	yes	Yes
ATP8B4	ENSG00000104043	79895	ATPase phospholipid transporting 8B4 (putative)	15	49858238	50182817	protein coding	-1	15.0361	16.3807	20.9405	23.5769	21.2961	27.9373	79.2702	85.7228	78.4655	13.2648	13.557	11.8016	6.17286	10.0215	9.57283	10.0517	9.00316	11.2375	17.4524	24.2701	81.1528	12.8745	8.58906	10.0975	25.7394	102.862	-0.413887	-1.57559	-3.00177	0.0248863	1.09336e-15	3.29312e-56	0.999751	2.56501e-14	9.92626e-54	yes	yes	Yes
TP53INP2	ENSG00000078804	58476	tumor protein p53 inducible nuclear protein 2	20	34704339	34713439	protein coding	1	27.9242	20.4166	24.4759	11.5688	8.94793	12.336	8.68197	7.06676	9.17129	28.6443	31.9703	32.6651	18.5186	20.043	15.0119	17.6666	21.0074	18.223	24.2722	10.9509	8.30667	31.0932	17.8578	18.9657	18.5744	75.0519	0.372259	0.597419	1.19949	0.0255808	0.00246872	1.63767e-07	0.999751	0.00662076	2.91411e-06	yes	yes	Yes
HIGD1A	ENSG00000181061	25994	HIG1 hypoxia inducible domain family member 1A	3	42782908	42804490	protein coding	-1	27.9242	22.3158	26.6516	14.3511	16.2852	19.5924	21.8937	23.0438	20.1259	17.3019	19.6273	22.128	21.605	26.5686	25.8901	31.3735	28.6464	27.6383	25.6305	16.7429	21.6878	19.6857	24.6879	29.2194	22.9424	91.9939	-0.366471	0.481718	0.443485	0.0257094	0.00452647	0.0104465	0.999751	0.0110009	0.0596506	yes	yes	Yes
SOCS3	ENSG00000184557	9021	suppressor of cytokine signaling 3	17	78356778	78360077	protein coding	-1	80.6699	80.954	74.2436	43.3463	47.2451	48.6182	19.6288	18.1278	16.3045	72.8602	61.9172	59.8509	19.9215	23.7719	21.974	11.5747	13.0955	11.5413	78.6225	46.4032	18.0204	64.8761	21.8891	12.0705	40.3136	164.75	-0.26087	-1.19456	-0.552979	0.0267902	5.90474e-17	0.00470676	0.999751	1.52557e-15	0.0309439	yes	yes	Yes
CACNA2D2	ENSG00000007402	9254	calcium voltage-gated channel auxiliary subunit alpha2delta 2	3	50362613	50504244	protein coding	-1	26.7309	38.6965	33.4504	17.4264	17.18	12.336	15.0991	18.1278	19.1069	48.2531	37.6359	41.0948	10.6622	8.85621	11.3133	6.09193	7.63904	8.80781	32.9593	15.6475	17.4446	42.3279	10.2773	7.51293	21.0282	85.6769	0.378373	-0.771132	-1.21661	0.0297708	0.000389516	8.45227e-07	0.999751	0.00138722	1.36043e-05	yes	yes	Yes
RAPH1	ENSG00000173166	65059	Ras association (RalGDS/AF-6) and pleckstrin homology domains 1	2	203394345	203535335	protein coding	-1	20.0481	17.3303	13.3258	16.1084	15.7484	12.336	15.4766	17.5133	16.3045	11.5346	11.9383	12.0123	8.69813	3.96199	3.48103	7.00572	11.7314	7.59294	16.9014	14.7309	16.4314	11.8284	5.38038	8.77668	12.3415	49.9703	-0.504889	-1.64872	-0.888164	0.0310454	1.69747e-09	0.000714939	0.999751	2.08969e-08	0.00608861	yes	yes	Yes
DENND6B	ENSG00000205593	414918	DENN domain containing 6B	22	50309030	50327012	protein coding	-1	6.20538	4.98544	5.71105	7.17557	5.72667	6.53081	7.54954	5.83776	5.09516	10.3811	6.475	8.00821	13.1875	14.6827	11.7485	26.8045	20.1889	21.8677	5.63395	6.47768	6.16082	8.28812	13.2062	22.9537	10.4534	41.6945	0.578014	0.894737	1.93266	0.0321949	0.000264648	2.3033e-13	0.999751	0.00100169	7.68823e-12	yes	yes	Yes
SULF2	ENSG00000196562	55959	sulfatase 2	20	47656197	47786616	protein coding	-1	56.3257	60.5375	76.9632	32.5097	31.6757	28.663	43.4099	45.7803	37.959	76.1283	78.1047	79.2392	47.6994	61.2943	45.2534	76.1492	71.4796	72.2848	64.6088	30.9495	42.383	77.8241	51.4157	73.3045	56.7476	228.456	0.287749	0.596254	0.804253	0.0323061	4.97572e-05	4.01238e-08	0.999751	0.00023602	7.69e-07	yes	yes	Yes
ANPEP	ENSG00000166825	290	alanyl aminopeptidase, membrane	15	89784895	89815401	protein coding	-1	347.979	300.551	352.453	952.74	971.208	941.525	522.428	475.931	425.701	293.363	259.809	277.548	236.252	313.23	239.973	211.085	244.995	207.439	333.661	955.157	474.687	276.907	263.152	221.173	420.789	1710.3	-0.252387	-1.97977	-1.09199	0.0347447	1.56039e-62	1.82084e-19	0.999751	3.52754e-60	9.63399e-18	yes	yes	Yes
SLC52A1	ENSG00000132517	55065	solute carrier family 52 member 1	17	5032600	5052009	protein coding	-1	5.72804	6.88465	5.43909	7.02913	8.59001	7.25645	6.03963	5.22326	8.66178	4.4216	3.84453	3.16114	16.8351	12.3521	19.7983	19.4942	20.1889	17.0082	6.01726	7.6252	6.64155	3.80909	16.3285	18.8971	9.88645	39.2785	-0.642742	0.967324	1.49462	0.0349703	5.0356e-05	1.64966e-08	0.999751	0.00023852	3.27528e-07	yes	yes	Yes
MARCKSL1	ENSG00000175130	65108	MARCKS like 1	1	32333839	32336233	protein coding	-1	68.7365	64.0985	66.9008	84.7888	105.943	74.7415	34.7279	32.8758	33.8828	63.6325	47.7531	44.8881	25.2526	29.5984	30.6766	18.5804	24.2812	19.1342	66.5786	88.4913	33.8288	52.0913	28.5092	20.6653	48.3607	197.427	-0.335657	-1.76336	-0.696915	0.0364782	6.91482e-26	0.000273097	0.999751	3.2598e-24	0.00258714	yes	yes	Yes
CYRIA	ENSG00000197872	81553	CYFIP related Rac1 interactor A	2	16549459	16666331	protein coding	-1	94.5127	81.4288	104.974	85.9604	66.2147	112.838	94.7467	93.4041	86.363	72.8602	71.832	80.7144	39.2819	37.7554	38.2913	35.9424	32.7388	38.5721	93.6387	88.3376	91.5046	75.1355	38.4429	35.7511	70.4684	285.21	-0.300609	-1.30062	-1.3468	0.0369704	1.36316e-17	1.93813e-17	0.999751	3.68462e-16	8.64511e-16	yes	yes	Yes
ZBTB46	ENSG00000130584	140685	zinc finger and BTB domain containing 46	20	63743668	63832038	protein coding	-1	11.6948	14.4815	13.0538	37.6351	40.8026	25.7604	21.5162	24.2728	18.0878	10.7656	8.49843	8.21896	9.53988	7.45786	10.2255	8.52871	7.36622	10.3264	13.0767	34.7327	21.2923	9.161	9.07442	8.74044	16.0129	65.0674	-0.494135	-2.08809	-1.27461	0.0376944	2.17794e-20	2.81485e-07	0.999751	7.24549e-19	4.84417e-06	yes	yes	Yes
LRP12	ENSG00000147650	29967	LDL receptor related protein 12	8	104489231	104589258	protein coding	-1	10.2627	10.9205	11.694	9.07929	8.59001	15.6014	9.43693	13.519	9.93557	14.4182	15.1758	15.1735	43.21	59.4299	40.0318	53.609	55.3831	62.5658	10.9591	11.0902	10.9638	14.9225	47.5572	57.186	25.4465	100.765	0.462962	2.0623	2.38906	0.0381664	1.00564e-23	8.05982e-28	0.999751	4.09964e-22	7.42325e-26	yes	yes	Yes
PRMT9	ENSG00000164169	90826	protein arginine methyltransferase 9	4	147637785	147684163	protein coding	-1	31.9816	33.2363	29.0991	19.7694	15.0325	21.0437	22.2711	23.0438	29.5519	34.0271	38.4453	43.6237	33.3896	33.7934	32.8522	35.9424	30.829	40.6981	31.439	18.6152	24.9556	38.6987	33.3451	35.8232	30.4795	122.416	0.311163	0.736036	0.513576	0.0406159	7.40118e-06	0.00222128	0.999751	4.38995e-05	0.0162583	yes	yes	Yes
ARHGEF40	ENSG00000165801	55701	Rho guanine nucleotide exchange factor 40	14	21070273	21090248	protein coding	1	28.6402	24.9272	35.6261	93.1359	103.438	60.2285	55.4891	51.3108	55.0278	22.3002	21.0437	21.285	13.7487	20.9752	16.0998	32.8964	35.467	22.4751	29.7312	85.6008	53.9426	21.543	16.9412	30.2795	39.673	161.198	-0.445	-2.46917	-0.821582	0.0407396	2.94718e-30	0.000121557	0.999751	1.7767e-28	0.0012582	yes	yes	Yes
EREG	ENSG00000124882	2069	epiregulin	4	74365145	74388749	protein coding	1	170.648	132.233	160.181	26.6521	23.2646	58.4144	10.9468	8.29576	7.38799	84.2026	118.169	123.284	76.8802	101.147	65.7044	35.3332	39.5593	45.2539	154.354	36.1104	8.87686	108.552	81.244	40.0488	71.531	289.807	-0.493176	1.09439	2.19982	0.0423332	1.31818e-05	6.68682e-14	0.999751	7.39536e-05	2.35031e-12	yes	yes	Yes
ACVR2A	ENSG00000121989	92	activin A receptor type 2A	2	147844517	147930826	protein coding	1	62.5311	58.8756	56.2946	38.5138	34.8969	64.5824	49.072	51.0036	46.6207	42.4858	46.9437	50.9997	34.7925	34.7257	35.8981	28.9367	36.0126	35.5349	59.2338	45.9977	48.8988	46.8097	35.1388	33.4948	44.9289	181.22	-0.325774	-0.464954	-0.534456	0.0435424	0.00574508	0.0022598	0.999751	0.0135098	0.0164918	yes	yes	Yes
SLAMF8	ENSG00000158714	56833	SLAM family member 8	1	159826811	159837492	protein coding	1	11.9334	9.73347	17.6771	88.3034	92.5216	108.847	131.739	100.471	111.329	10.1889	10.1172	8.00821	15.7127	19.3438	14.1417	28.3275	24.5541	21.5639	13.1146	96.5573	114.513	9.4381	16.3994	24.8152	45.8063	184.354	-0.442709	-2.67051	-2.19486	0.0436123	1.65039e-50	1.32045e-36	0.999751	2.45022e-48	1.79926e-34	yes	yes	Yes
LAMB2	ENSG00000172037	3913	laminin subunit beta 2	3	49121114	49133118	protein coding	-1	4.05736	2.61142	4.89518	17.7193	24.1594	13.0616	35.4828	24.2728	26.4948	2.88365	1.61875	2.10742	5.61169	6.05951	6.0918	58.178	45.8343	42.2167	3.85466	18.3134	28.7502	2.20327	5.921	48.743	17.9642	71.6277	-0.771733	-1.78327	0.778973	0.0443466	8.16759e-11	0.000542522	0.999751	1.17914e-09	0.0047926	yes	yes	Yes
CD36	ENSG00000135218	948	CD36 molecule	7	80369575	80679277	protein coding	1	79.7152	79.767	103.615	130.917	111.849	162.907	301.604	286.665	301.124	68.2464	70.0109	70.388	23.8497	40.5521	25.8901	220.833	202.162	243.581	87.699	135.225	296.464	69.5484	30.0973	222.192	140.204	560.978	-0.316757	-2.27069	-0.407173	0.0444236	1.43892e-42	0.00663312	0.999751	1.59033e-40	0.0412115	yes	yes	Yes
CPEB4	ENSG00000113742	80315	cytoplasmic polyadenylation element binding protein 4	5	173888349	173961980	protein coding	1	113.845	104.219	101.711	78.199	76.5943	123.723	110.601	101.393	104.706	106.118	141.438	141.197	159.092	140.767	129.451	182.758	192.067	197.113	106.592	92.8386	105.566	129.585	143.103	190.646	128.055	512.823	0.295723	0.5261	0.86261	0.0447049	0.000374527	6.63294e-09	0.999751	0.00134492	1.38901e-07	yes	yes	Yes
DENND5A	ENSG00000184014	23258	DENN domain containing 5A	11	9138825	9265959	protein coding	-1	198.811	195.144	185.473	97.0898	96.6376	100.865	90.217	94.3259	86.8725	231.076	220.959	224.23	150.113	168.501	142.069	182.758	172.97	174.03	193.143	98.1974	90.4718	225.422	153.561	176.586	156.23	630.097	0.238261	0.524887	0.975573	0.00270034	1.06867e-09	1.07552e-26	0.464208	1.35588e-08	8.91514e-25	No	yes	Yes
NFXL1	ENSG00000170448	152518	nuclear transcription factor, X-box binding like 1	4	47847233	47914667	protein coding	-1	98.3314	88.5509	97.3598	499.507	465.65	524.279	559.421	564.419	536.266	81.1267	79.7234	76.7103	39.0013	41.9505	43.948	58.7872	68.2057	53.1506	94.7473	496.479	553.369	79.1868	41.6332	60.0478	220.91	892.953	-0.241611	-3.68994	-3.19091	0.0083359	0	2.23956e-260	0.999751	0	5.56921e-257	No	yes	Yes
TRIM38	ENSG00000112343	10475	tripartite motif containing 38	6	25962802	25991231	protein coding	1	228.167	225.769	240.136	189.933	183.612	211.163	223.089	231.974	222.913	250.877	265.273	260.478	296.297	296.217	276.307	291.194	309.108	327.711	231.357	194.902	225.992	258.876	289.607	309.338	251.679	1009.47	0.17839	0.457302	0.46196	0.00979276	4.95222e-11	9.60702e-11	0.999751	7.33032e-10	2.52807e-09	No	yes	Yes
RNF144B	ENSG00000137393	255488	ring finger protein 144B	6	18387350	18468870	protein coding	1	180.433	152.175	172.419	113.345	102.901	113.926	88.3296	94.9404	88.9106	136.108	145.485	147.309	33.3896	36.3571	33.5049	59.3964	59.2026	60.7435	168.342	110.057	90.7269	142.967	34.4172	59.7808	101.049	411.275	-0.220011	-1.79617	-0.593249	0.0111551	1.10286e-61	2.33173e-08	0.999751	2.38483e-59	4.54779e-07	No	yes	Yes
MCL1	ENSG00000143384	4170	MCL1 apoptosis regulator, BCL2 family member	1	150560895	150579738	protein coding	-1	813.859	763.959	754.402	544.757	504.305	605.914	513.746	526.934	546.711	882.204	847.618	835.805	840.912	892.846	859.596	727.986	673.873	730.44	777.407	551.659	529.13	855.209	864.452	710.766	714.77	2874.18	0.153392	0.532628	0.433885	0.0203342	1.5422e-15	2.26833e-10	0.999751	3.57581e-14	5.68339e-09	No	yes	Yes
PIK3AP1	ENSG00000155629	118788	phosphoinositide-3-kinase adaptor protein 1	10	96593315	96720514	protein coding	-1	266.831	230.042	278.21	315.139	315.325	375.521	308.021	303.256	308.003	303.744	287.53	300.308	214.086	262.191	221.916	432.527	381.679	408.5	258.361	335.329	306.427	297.194	232.731	407.569	306.268	1232.96	0.21881	-0.64032	0.420607	0.0257394	7.54252e-11	1.9362e-05	0.999751	1.09367e-09	0.000238064	No	yes	Yes
RGL1	ENSG00000143344	23179	ral guanine nucleotide dissociation stimulator like 1	1	183636085	183928532	protein coding	1	153.702	133.895	144.68	426.58	377.603	422.688	526.958	494.673	495.505	125.343	126.667	122.231	59.7645	63.1588	61.7882	168.442	148.961	134.243	144.092	408.957	505.712	124.747	61.5705	150.549	232.605	938.465	-0.191926	-2.85039	-1.73844	0.0365502	8.97164e-194	2.54604e-85	0.999751	1.48735e-190	1.40697e-82	No	yes	Yes
ATP2B1	ENSG00000070961	490	ATPase plasma membrane Ca2+ transporting 1	12	89588049	89709366	protein coding	-1	482.826	516.112	466.674	179.096	151.936	226.401	215.539	247.029	239.218	521.556	571.216	582.703	285.074	287.361	278.917	353.028	312.928	340.164	488.537	185.811	233.929	558.492	283.784	335.373	347.654	1404.51	0.208192	0.504878	0.527358	0.0403338	1.72386e-06	6.53975e-07	0.999751	1.2084e-05	1.07522e-05	No	yes	Yes
PTPN1	ENSG00000196396	5770	protein tyrosine phosphatase non-receptor type 1	20	50510321	50585241	protein coding	1	131.029	137.218	152.838	129.892	136.724	143.678	118.905	113.99	112.603	153.41	162.28	154.474	205.949	216.744	188.193	215.959	202.162	191.342	140.362	136.765	115.166	156.721	203.629	203.154	159.3	639	0.17652	0.456617	0.830248	0.04522	1.56997e-07	2.33964e-19	0.999751	1.35796e-06	1.23134e-17	No	yes	Yes
FRY	ENSG00000073910	10129	FRY microtubule binding protein	13	31846713	32299125	protein coding	1	128.404	134.607	146.312	62.6764	67.6463	90.7056	50.5819	58.9921	56.5563	107.08	121.204	119.491	59.7645	60.8282	60.918	86.5055	80.7556	73.8033	136.441	73.6761	55.3768	115.925	60.5036	80.3548	87.0461	352.43	-0.219016	-0.37677	0.542216	0.0497586	0.00199368	2.28038e-05	0.999751	0.00553633	0.000276621	No	yes	Yes
SLC43A2	ENSG00000167703	124935	solute carrier family 43 member 2	17	1569268	1628886	protein coding	-1	404.782	375.332	383.456	562.769	647.651	458.245	172.507	169.909	170.688	554.43	411.769	450.357	805.559	1026.62	745.593	965.876	800.19	773.568	387.857	556.222	171.035	472.185	859.258	846.545	548.85	2200.8	0.300579	0.50167	2.31703	0.0500071	0.00100325	5.34442e-50	0.999751	0.00307815	1.2082e-47	No	yes	Yes
VAV1	ENSG00000141968	7409	vav guanine nucleotide exchange factor 1	19	6772708	6857366	protein coding	1	176.615	173.066	160.181	239.43	248.931	179.96	146.461	135.19	134.258	233.383	179.681	188.825	158.53	171.764	157.734	195.551	168.059	170.689	169.954	222.774	138.636	200.63	162.676	178.1	178.795	722.821	0.255825	-0.585039	0.37173	0.0544374	1.10181e-05	0.00653884	0.999751	6.31684e-05	0.040753	No	yes	Yes
PFDN1	ENSG00000113068	5201	prefoldin subunit 1	5	140245035	140303113	protein coding	-1	21.9575	15.9059	13.8697	23.7233	20.2223	21.4065	24.536	20.893	20.6354	22.877	20.8414	20.8635	35.9148	37.9885	31.7644	38.9884	43.6517	41.6093	17.2444	21.7841	22.0215	21.5273	35.2226	41.4164	26.536	106.058	0.329679	0.558757	0.931694	0.0550966	0.000362012	2.28497e-08	0.999751	0.00130611	4.46534e-07	No	yes	Yes
S1PR2	ENSG00000267534	9294	sphingosine-1-phosphate receptor 2	19	10221433	10231331	protein coding	-1	22.9122	26.3516	32.0906	83.9102	80.1734	94.6967	64.1711	69.7458	60.3777	24.9916	20.032	20.0205	30.0226	24.7042	30.0239	24.3677	23.7356	28.2457	27.1181	86.2601	64.7649	21.6814	28.2502	25.4497	42.2541	170.725	-0.297573	-1.72576	-1.33871	0.0556098	7.83624e-36	6.08849e-19	0.999751	6.49559e-34	3.12176e-17	No	yes	Yes
PAPSS2	ENSG00000198682	9060	3'-phosphoadenosine 5'-phosphosulfate synthase 2	10	87659613	87747705	protein coding	1	28.8789	24.4524	22.0283	6.00405	5.54772	6.89363	8.30449	8.60301	10.1903	25.7606	35.2078	33.2973	15.7127	22.8397	18.2754	40.5114	35.467	34.3201	25.1199	6.14846	9.03261	31.4219	18.9426	36.7661	21.2386	85.3995	0.333014	1.5326	2.02077	0.0565261	1.49008e-11	3.19535e-20	0.999751	2.32316e-10	1.75603e-18	No	yes	Yes
DSE	ENSG00000111817	29940	dermatan sulfate epimerase	6	116254173	116444861	protein coding	1	70.8845	65.0481	72.8838	66.9231	59.0563	81.6351	79.2702	65.4443	72.0965	58.2497	54.8351	61.9583	36.476	41.9505	34.5927	42.3389	34.9213	36.7498	69.6055	69.2049	72.2703	58.3477	37.6731	38.0034	57.5175	232.429	-0.237986	-0.978447	-0.916514	0.0571497	1.28325e-13	3.40282e-11	0.999751	2.49795e-12	9.19778e-10	No	yes	Yes
CD180	ENSG00000134061	4064	CD180 molecule	5	67179613	67196799	protein coding	-1	12.8881	17.0929	24.4759	11.5688	10.5586	23.2206	21.1387	24.58	26.7496	12.6881	11.7359	13.2768	10.6622	7.22481	10.8782	6.70113	10.9129	10.3264	18.1523	15.116	24.1561	12.5669	9.58841	9.31348	14.8155	59.5761	-0.508393	-0.714707	-1.3677	0.0588776	0.0114009	1.90386e-06	0.999751	0.0239958	2.85636e-05	No	yes	Yes
SLC49A4	ENSG00000138463	84925	solute carrier family 49 member 4	3	122795069	122881139	protein coding	1	41.051	34.6607	42.4249	20.2087	21.1171	30.8399	37.3702	43.3223	36.6852	42.8703	48.1578	49.3137	48.5412	58.7307	52.2154	59.0918	54.2918	52.2394	39.3788	24.0553	39.1259	46.7806	53.1624	55.2076	42.9518	171.921	0.26524	1.07901	0.50637	0.060599	3.82477e-13	0.000600165	0.999751	7.07156e-12	0.00525052	No	yes	Yes
HK2	ENSG00000159399	3099	hexokinase 2	2	74834127	74893359	protein coding	1	49.4044	41.5453	61.7337	115.102	120.081	95.4223	116.64	109.996	93.4962	74.5904	58.0726	53.5286	300.787	344.926	282.833	541.573	447.43	476.836	50.8945	110.202	106.711	62.0639	309.515	488.613	188	744.232	0.307722	1.35968	2.20716	0.0627182	9.05599e-19	8.10695e-46	0.999751	2.65723e-17	1.58117e-43	No	yes	Yes
HIF1A	ENSG00000100644	3091	hypoxia inducible factor 1 subunit alpha	14	61695513	61748259	protein coding	1	180.195	185.648	172.147	119.934	94.8481	191.57	134.382	142.564	137.824	180.901	240.991	246.99	305.837	379.186	294.582	308.861	352.76	370.839	179.33	135.451	138.257	222.961	326.535	344.153	224.448	896.475	0.328658	1.16956	1.32413	0.063987	4.65059e-11	1.40234e-13	0.999751	6.89411e-10	4.8603e-12	No	yes	Yes
ZNF589	ENSG00000164048	51385	zinc finger protein 589	3	48241100	48299253	protein coding	1	56.0871	58.1634	51.9433	59.7476	55.4772	48.6182	67.1909	74.3546	66.2371	58.442	67.9875	64.9087	96.5211	82.9687	80.7163	105.39	103.673	117.842	55.3979	54.6143	69.2609	63.7794	86.7354	108.969	73.1261	292.544	0.216172	0.519553	0.662703	0.066327	6.04599e-06	1.21122e-08	0.999751	3.67026e-05	2.45376e-07	No	yes	Yes
ITGAM	ENSG00000169896	3684	integrin subunit alpha M	16	31259967	31332892	protein coding	1	138.428	143.153	166.436	86.1068	94.4901	68.9363	125.322	111.225	103.177	196.473	172.397	165.011	171.998	217.676	160.127	202.252	158.51	182.23	149.339	83.1777	113.241	177.96	183.267	180.998	147.997	593.997	0.270421	1.00505	0.688215	0.0685472	2.96507e-11	6.0612e-06	0.999751	4.48912e-10	8.22521e-05	No	yes	Yes
SLC2A3	ENSG00000059804	6515	solute carrier family 2 member 3	12	7919230	8019007	protein coding	-1	289.743	297.464	261.892	120.227	115.428	142.226	152.123	137.648	141.646	281.444	340.544	315.06	241.303	245.876	232.576	179.103	186.065	190.735	283.033	125.961	143.806	312.35	239.918	185.301	215.061	866.694	0.156317	0.821079	0.377067	0.0721265	3.51067e-19	7.71246e-05	0.999751	1.0582e-17	0.000832962	No	yes	Yes
RECK	ENSG00000122707	8434	reversion inducing cysteine rich protein with kazal motifs	9	36036913	36124455	protein coding	1	15.9908	12.5823	16.3173	17.1335	18.2538	21.4065	23.4036	18.435	19.3616	22.108	17.8062	15.5949	30.8643	27.5009	27.8482	24.6723	24.2812	28.8532	14.9635	18.9313	20.4001	18.5031	28.7378	25.9356	21.2452	85.0028	0.330251	0.500673	0.365139	0.0726243	0.00300161	0.0449897	0.999751	0.00779149	0.190486	No	yes	Yes
GRK3	ENSG00000100077	157	G protein-coupled receptor kinase 3	22	25564675	25729294	protein coding	1	126.972	118.938	146.584	183.05	176.453	215.154	162.315	160.077	143.684	111.117	114.527	115.276	79.1249	89.0282	74.407	105.39	108.856	119.057	130.831	191.552	155.359	113.64	80.8534	111.101	130.556	527.718	-0.185608	-1.35663	-0.472491	0.0731403	4.68054e-38	9.63449e-06	0.999751	4.3922e-36	0.000124947	No	yes	Yes
IGSF6	ENSG00000140749	10261	immunoglobulin superfamily member 6	16	21639550	21652608	protein coding	-1	64.6791	56.9764	78.8668	132.089	151.041	197.375	128.72	137.648	136.041	51.7134	55.2398	58.1649	34.5119	44.048	35.6805	53.609	59.7482	56.4914	66.8408	160.169	134.136	55.0394	38.0802	56.6162	85.1469	344.334	-0.262166	-2.17727	-1.23555	0.0740813	3.25414e-49	4.34225e-17	0.999751	4.31586e-47	1.8944e-15	No	yes	Yes
TTYH2	ENSG00000141540	94015	tweety family member 2	17	74213571	74262020	protein coding	1	56.8031	58.1634	49.2238	34.5599	37.7603	25.3976	35.1054	31.0323	34.1376	64.9782	62.3218	64.9087	13.1875	10.2546	11.966	12.1839	14.7324	12.7561	54.7301	32.5726	33.4251	64.0696	11.8027	13.2241	34.9707	142.616	0.240938	-1.63176	-1.32296	0.0747986	4.77608e-20	1.24557e-12	0.999751	1.54366e-18	3.87177e-11	No	yes	Yes
NAAA	ENSG00000138744	27163	N-acylethanolamine acid amidase	4	75913660	75941013	protein coding	-1	53.7004	46.0559	59.2861	50.0825	58.3405	60.5914	60.0188	66.9806	63.4348	43.8315	49.5742	40.884	42.0877	41.4844	47.2114	46.2987	50.4722	43.7353	53.0141	56.3381	63.4781	44.7632	43.5945	46.8354	51.3372	206.624	-0.224689	-0.479028	-0.429836	0.0763233	0.000167994	0.00112149	0.999751	0.000674894	0.00897936	No	yes	Yes
FN1	ENSG00000115414	2335	fibronectin 1	2	215360440	215436073	protein coding	-1	4.77337	8.30906	7.61473	26.3592	31.8546	24.6719	8.30449	8.29576	8.66178	8.4587	10.9266	8.4297	675.367	932	642.685	3263.75	2719.5	3054.79	6.89905	27.6286	8.42068	9.27165	750.017	3012.68	635.82	2497.76	0.445801	4.62769	8.49058	0.0767051	2.49247e-163	0	0.999751	3.09908e-160	0	No	yes	Yes
ACP3	ENSG00000014257	55	acid phosphatase 3	3	132317369	132368302	protein coding	1	6.68271	5.22284	10.8782	21.3803	21.8329	22.8578	12.8342	17.8205	19.6164	5.95954	3.84453	5.90079	4.76994	7.69092	5.00398	11.2701	9.82163	11.5413	7.59458	22.0237	16.757	5.23495	5.82161	10.8777	11.3849	45.9872	-0.502997	-2.03029	-0.633244	0.0767481	3.61892e-15	0.0113082	0.999751	8.12582e-14	0.0636448	No	yes	Yes
SERPINB1	ENSG00000021355	1992	serpin family B member 1	6	2832332	2841959	protein coding	-1	92.6033	83.0906	98.7195	57.9903	53.6876	68.2106	80.0251	84.1866	78.7203	100.928	103.195	101.999	88.1036	89.7274	77.888	114.224	102.581	113.287	91.4712	59.9628	80.9773	102.041	85.2397	110.031	88.2871	354.701	0.175425	0.403397	0.451141	0.077943	0.000130623	1.93056e-05	0.999751	0.000542283	0.000237664	No	yes	Yes
EXTL3	ENSG00000012232	2137	exostosin like glycosyltransferase 3	8	28600469	28756561	protein coding	1	57.2804	53.4154	62.5496	68.6804	70.5097	63.1311	54.3567	57.4558	56.5563	72.2835	58.6797	67.4376	108.586	112.101	109	135.241	104.491	112.983	57.7485	67.4404	56.1229	66.1336	109.896	117.572	79.1521	316.733	0.214491	0.572127	1.07377	0.0799666	9.71398e-07	5.78209e-18	0.999751	7.17867e-06	2.70021e-16	No	yes	Yes
MYO1E	ENSG00000157483	4643	myosin IE	15	59132434	59372871	protein coding	-1	28.6402	33.4737	41.881	77.174	73.0151	80.1838	65.3035	54.6906	60.6324	27.4908	28.3281	29.5039	23.5691	33.3273	25.8901	31.3735	33.2844	28.2457	34.665	76.7909	60.2088	28.4409	27.5955	30.9679	43.1115	174.259	-0.264478	-1.58929	-0.945489	0.0803687	5.61839e-28	4.95906e-10	0.999751	2.94138e-26	1.19149e-08	No	yes	Yes
SLC8A1	ENSG00000183023	6546	solute carrier family 8 member A1	2	40097270	40611053	protein coding	-1	87.5913	85.9395	103.887	96.6505	86.437	97.5993	91.7269	97.7056	94.0057	77.2818	81.1398	80.9251	19.3603	29.5984	21.7564	74.9308	65.2047	65.9067	92.4725	93.5623	94.4794	79.7822	23.5717	68.6807	75.4248	305.558	-0.195057	-2.09943	-0.452514	0.0834973	7.3241e-56	0.000156037	0.999751	1.30094e-53	0.00157724	No	yes	Yes
TSPAN3	ENSG00000140391	10099	tetraspanin 3	15	77041404	77083984	protein coding	-1	85.4433	85.2272	105.79	97.822	102.006	109.935	91.3494	102.007	94.2605	98.4286	108.861	101.789	170.876	190.642	164.043	232.103	213.348	234.166	92.1536	103.255	95.8724	103.026	175.187	226.539	132.672	530.051	0.179617	0.647747	1.24832	0.0839737	9.31616e-11	1.66268e-33	0.999751	1.33335e-09	1.94572e-31	No	yes	Yes
GATM	ENSG00000171766	2628	glycine amidinotransferase	15	45361124	45402327	protein coding	-1	3.34136	2.84882	4.07932	8.49353	7.87418	11.2475	40.0126	40.8643	33.3733	1.73019	2.63047	2.10742	3.6476	3.96199	2.82833	3.65516	4.09234	3.64461	3.42317	9.20507	38.0834	2.15603	3.47931	3.79737	10.0241	39.8325	-0.645079	-1.49013	-3.30907	0.0840314	5.31521e-07	1.27147e-30	0.999751	4.14996e-06	1.30385e-28	No	yes	Yes
RAB32	ENSG00000118508	10981	RAB32, member RAS oncogene family	6	146543833	146554953	protein coding	1	7.63739	9.97088	11.1501	13.4725	14.3167	13.4244	21.8937	23.0438	16.814	8.4587	5.05859	7.16524	3.6476	3.72893	1.95808	11.2701	9.00316	6.9855	9.58613	13.7379	20.5838	6.89418	3.11154	9.08624	10.5	42.3322	-0.450742	-2.29194	-1.16189	0.0845633	1.15902e-13	3.5985e-06	0.999751	2.26945e-12	5.11347e-05	No	yes	Yes
AMPD2	ENSG00000116337	271	adenosine monophosphate deaminase 2	1	109616104	109632051	protein coding	1	47.2563	54.1276	62.0057	96.2112	103.975	73.653	49.827	49.7746	47.6398	72.4757	59.0844	60.6938	59.2034	75.0448	66.1395	96.2525	87.849	89.5966	54.4632	91.2797	49.0804	64.0846	66.7959	91.2327	69.4894	280.299	0.254426	-0.586055	0.904801	0.089337	5.82029e-05	4.15612e-09	0.999751	0.000270282	8.94825e-08	No	yes	Yes
SHOC1	ENSG00000165181	158401	shortage in chiasmata 1	9	111686171	111795008	protein coding	-1	15.2748	20.4166	20.1246	9.37217	8.23209	14.5129	16.609	26.1163	25.7306	10.1889	16.7945	15.5949	19.6409	16.3141	18.2754	12.7931	14.7324	15.4896	18.6053	10.7057	22.8186	14.1928	18.0768	14.3384	16.4563	65.8432	-0.377157	0.694918	-0.674613	0.0898614	0.00276943	0.00363088	0.999751	0.00728385	0.0248052	No	yes	Yes
CFAP44	ENSG00000206530	55779	cilia and flagella associated protein 44	3	113286930	113441610	protein coding	-1	10.9787	9.49607	11.1501	26.7985	21.8329	31.2027	24.536	28.8815	23.4377	10.9579	12.343	16.4379	35.6343	36.3571	40.0318	31.3735	30.829	35.8387	10.5417	26.6114	25.6184	13.2462	37.3411	32.6804	24.3399	97.0081	0.342445	0.393289	0.361114	0.093865	0.0127578	0.0351962	0.999751	0.0264105	0.157843	No	yes	Yes
GRK5	ENSG00000198873	2869	G protein-coupled receptor kinase 5	10	119207571	119459745	protein coding	1	83.0566	82.141	78.051	30.8989	37.5813	25.7604	23.0261	27.9598	27.7686	92.2768	85.9961	96.9415	63.1316	61.5274	56.5667	79.4997	69.297	75.3219	81.0829	31.4135	26.2515	91.7381	60.4085	74.7062	60.9335	245.856	0.193012	0.785395	1.50685	0.0957393	1.95725e-09	8.40203e-26	0.999751	2.36846e-08	6.42885e-24	No	yes	Yes
FCRL1	ENSG00000163534	115350	Fc receptor like 1	1	157794403	157820120	protein coding	-1	26.9695	29.9126	42.153	16.2549	21.2961	21.7694	35.8603	39.328	40.5065	28.2598	24.0789	26.7643	30.8643	27.967	33.0698	23.7585	36.5583	26.7271	33.0117	19.7734	38.565	26.3677	30.6337	29.0146	29.561	118.442	-0.301595	0.5275	-0.400617	0.0959216	0.00502435	0.0318131	0.999751	0.0120227	0.145942	No	yes	Yes
IL1RN	ENSG00000136689	3557	interleukin 1 receptor antagonist	2	113099315	113134016	protein coding	1	19.3321	22.0784	21.4844	3.661	4.83188	3.62823	2.64234	2.76525	2.80234	14.995	15.1758	18.1239	77.722	135.174	95.7283	9.74709	8.18469	10.0227	20.965	4.04037	2.73664	16.0982	102.875	9.31815	26.0055	102.289	-0.36633	4.53155	1.76942	0.0974954	3.22009e-67	1.04422e-06	0.999751	1.00095e-64	1.64089e-05	No	yes	Yes
PGD	ENSG00000142657	5226	phosphogluconate dehydrogenase	1	10398592	10420511	protein coding	1	137.95	128.197	158.006	414.279	407.131	429.945	282.73	267.922	280.743	165.137	147.104	160.375	324.075	386.877	299.151	424.912	397.503	438.264	141.384	417.118	277.132	157.539	336.701	420.227	291.683	1169.57	0.174069	-0.428327	0.609727	0.100588	1.84431e-05	2.21808e-09	0.999751	0.000100138	4.93995e-08	No	yes	Yes
CRISPLD2	ENSG00000103196	83716	cysteine rich secretory protein LCCL domain containing 2	16	84819985	84920768	protein coding	1	11.4561	12.5823	17.6771	7.90777	7.51626	6.89363	8.68197	4.91601	5.34992	19.0321	18.818	14.752	90.9094	127.483	83.9798	90.7698	81.5741	98.7082	13.9051	7.43922	6.31597	17.534	100.791	90.3507	39.3893	155.055	0.360746	3.61847	3.88323	0.101614	4.25303e-60	2.11219e-52	0.999751	8.63366e-58	5.25248e-50	No	yes	Yes
SYT15B	ENSG00000277758	102724488	synaptotagmin 15B	10	47744717	47763592	protein coding	-1	10.7401	12.3449	14.6855	35.1456	36.8655	35.1938	76.6278	59.9138	64.4538	9.80441	10.7242	8.85118	8.13696	10.7207	8.485	10.3563	13.3683	8.80781	12.5902	35.735	66.9985	9.79327	9.11421	10.8441	24.1792	97.0465	-0.338597	-2.09206	-2.60479	0.102901	3.67309e-27	7.69726e-42	0.999751	1.85463e-25	1.27608e-39	No	yes	Yes
NT5DC2	ENSG00000168268	64943	5'-nucleotidase domain containing 2	3	52524385	52535054	protein coding	-1	9.7854	9.49607	12.7819	54.6222	58.8774	55.5119	40.39	36.87	34.6471	8.65095	7.68906	8.4297	8.69813	9.78845	10.6606	14.6206	14.1868	10.3264	10.6878	56.3371	37.3024	8.25657	9.71574	13.0446	22.5574	91.4929	-0.346742	-2.65194	-1.4966	0.104143	1.82226e-49	3.5523e-16	0.999751	2.48301e-47	1.46617e-14	No	yes	Yes
P2RX7	ENSG00000089041	5027	purinergic receptor P2X 7	12	121132819	121188032	protein coding	1	32.4589	30.15	37.8017	25.9199	29.8861	30.8399	26.4234	29.1888	25.7306	28.8365	27.3164	28.2395	25.2526	24.2381	21.5389	37.1608	31.3746	37.0535	33.4702	28.882	27.1142	28.1308	23.6765	35.1963	29.4117	118.497	-0.230238	-0.401215	0.384355	0.10621	0.00734889	0.0128348	0.999751	0.0166022	0.0706125	No	yes	Yes
OSCAR	ENSG00000170909	126014	osteoclast associated Ig-like receptor	19	54094668	54102692	protein coding	-1	19.8095	19.4669	29.6431	28.7023	26.3069	24.6719	20.7612	18.7423	21.9092	34.2193	24.8883	24.4461	16.8351	14.4496	12.1836	30.7643	24.5541	27.3346	22.9732	26.5604	20.4709	27.8512	14.4894	27.551	23.316	94.2835	0.304418	-1.01941	0.433953	0.10798	4.18582e-07	0.0324622	0.999751	3.33892e-06	0.148461	No	yes	Yes
BCL2	ENSG00000171791	596	BCL2 apoptosis regulator	18	63123346	63320128	protein coding	-1	70.6458	83.5654	106.606	52.572	56.014	69.6619	71.7206	76.8126	76.4274	99.1975	102.791	96.0986	118.407	121.423	123.794	101.126	90.5772	115.413	86.9392	59.416	74.9869	99.3622	121.208	102.372	90.714	363.445	0.212059	0.926591	0.455605	0.108166	4.96406e-12	0.000916349	0.999751	8.06823e-11	0.00757683	No	yes	Yes
TTC39B	ENSG00000155158	158219	tetratricopeptide repeat domain 39B	9	15163622	15307360	protein coding	-1	75.4192	73.5946	80.7705	59.1618	64.2461	78.3697	78.5152	86.3373	78.7203	64.9782	71.225	65.5409	137.767	131.212	147.073	100.517	118.132	107.516	76.5948	67.2592	81.1909	67.248	138.684	108.722	89.9498	358.999	-0.170776	0.947577	0.431495	0.108711	1.98081e-20	5.79739e-05	0.999751	6.61178e-19	0.000645041	No	yes	Yes
IRAK1	ENSG00000184216	3654	interleukin 1 receptor associated kinase 1	X	154010506	154019902	protein coding	-1	96.1834	93.5363	96.8158	163.574	192.917	108.121	113.621	114.604	111.584	139.184	95.7086	109.165	121.493	124.22	122.706	223.269	183.883	181.319	95.5118	154.871	113.27	114.686	122.806	196.157	132.884	534.89	0.281367	-0.470888	0.801847	0.108761	0.00666543	4.73409e-06	0.999751	0.0153018	6.57682e-05	No	yes	Yes
S100A9	ENSG00000163220	6280	S100 calcium binding protein A9	1	153357854	153361023	protein coding	1	247.499	237.164	337.768	363.904	307.093	404.547	181.944	183.736	199.73	229.923	222.376	252.259	42.3683	37.9885	34.3751	34.724	37.3767	40.6981	274.144	358.515	188.47	234.852	38.244	37.5996	188.637	771.551	-0.205941	-3.3495	-2.31773	0.109136	4.27838e-123	2.21687e-55	0.999751	3.03979e-120	6.48564e-53	No	yes	Yes
RTN1	ENSG00000139970	6252	reticulon 1	14	59595976	59870776	protein coding	-1	18.3775	18.2799	23.6601	72.9272	85.3632	83.812	50.9594	37.1773	42.7994	17.6864	13.7594	16.2272	9.53988	16.081	8.92013	10.9655	10.9129	12.7561	20.1058	80.7008	43.6454	15.891	11.5137	11.5448	30.5669	124.514	-0.31699	-2.92284	-1.90569	0.109954	2.31734e-50	1.6906e-19	0.999751	3.29295e-48	9.04108e-18	No	yes	Yes
WDSUB1	ENSG00000196151	151525	WD repeat, sterile alpha motif and U-box domain containing 1	2	159235798	159286703	protein coding	-1	8.59206	8.07166	9.51841	7.90777	6.44251	11.2475	13.2117	10.7538	16.5593	11.1501	10.9266	10.9586	14.5904	17.0133	16.97	27.7183	25.9182	26.7271	8.72738	8.53259	13.5082	11.0118	16.1912	26.7879	14.1265	56.3068	0.355601	0.878186	0.982167	0.110573	3.5467e-05	1.03087e-06	0.999751	0.000176572	1.62762e-05	No	yes	Yes
TBC1D8	ENSG00000204634	11138	TBC1 domain family member 8	2	101007228	101252866	protein coding	-1	62.2924	54.365	54.119	43.4927	44.0238	32.2912	23.7811	25.1945	23.4377	67.0929	68.5945	63.012	24.972	25.1703	19.3632	49.0401	39.8321	33.4089	56.9255	39.9359	24.1378	66.2331	23.1685	40.7604	41.8602	170.089	0.233645	-0.940879	0.765805	0.110868	1.24681e-08	1.05456e-05	0.999751	1.32359e-07	0.00013623	No	yes	Yes
RALA	ENSG00000006451	5898	RAS like proto-oncogene A	7	39623565	39708120	protein coding	1	45.1083	41.5453	47.0482	25.4806	24.3384	38.822	31.7081	45.1658	38.7232	38.0642	38.4453	35.4047	52.7499	53.8365	55.2613	57.5688	62.4765	74.1071	44.5673	29.547	38.5324	37.3047	53.9492	64.7174	44.7697	179.042	-0.238978	0.79774	0.749247	0.111732	1.69958e-07	1.10334e-06	0.999751	1.4637e-06	1.71215e-05	No	yes	Yes
LMTK2	ENSG00000164715	22853	lemur tyrosine kinase 2	7	98106862	98209638	protein coding	1	90.4553	89.2631	88.9292	90.9393	96.8166	91.4313	73.2305	76.1981	78.975	97.2751	106.028	96.9415	146.465	178.756	144.68	191.287	155.782	183.142	89.5492	93.0624	76.1345	100.082	156.634	176.737	115.366	461.771	0.175903	0.627276	1.22102	0.114847	7.92892e-09	1.39347e-26	0.999751	8.73411e-08	1.14553e-24	No	yes	Yes
SLC1A7	ENSG00000162383	6512	solute carrier family 1 member 7	1	53087179	53142638	protein coding	-1	9.54674	9.02127	8.9745	16.6942	17.7169	11.6103	14.3441	16.5915	14.2665	13.457	10.9266	10.7479	11.2234	10.2546	15.2295	7.31032	5.72928	8.20037	9.18084	15.3405	15.0674	11.7105	12.2358	7.07999	11.7692	47.4506	0.369008	-0.485396	-1.0871	0.115759	0.0256958	2.8346e-05	0.999751	0.0477572	0.000338079	No	yes	Yes
ETV5	ENSG00000244405	2119	ETS variant transcription factor 5	3	186046314	186110318	protein coding	-1	5.96671	4.74804	6.52691	37.3422	38.1182	49.7067	23.0261	29.8033	31.3352	5.19057	4.24922	2.73965	0.841754	0.932233	1.08782	5.17814	5.18364	3.03717	5.74722	41.7224	28.0549	4.05981	0.953936	4.46632	14.1674	57.6114	-0.469371	-5.53968	-2.64581	0.116383	7.66269e-35	2.64318e-21	0.999751	6.00163e-33	1.54657e-19	No	yes	Yes
PHLDB2	ENSG00000144824	90102	pleckstrin homology like domain family B member 2	3	111732497	111976517	protein coding	1	67.0658	67.4221	60.102	22.1125	19.1486	21.7694	18.4964	23.0438	24.202	49.4065	65.357	53.1071	44.613	49.1753	46.3412	30.7643	30.0105	35.2312	64.8633	21.0101	21.9141	55.9569	46.7098	32.002	40.4094	162.969	-0.200008	1.03239	0.538859	0.116535	2.14222e-12	0.00106232	0.999751	3.60553e-11	0.00858399	No	yes	Yes
MAML3	ENSG00000196782	55534	mastermind like transcriptional coactivator 3	4	139716753	140154184	protein coding	-1	15.9908	21.3662	25.0198	27.6772	25.4121	20.3181	35.8603	37.4845	34.3923	16.9174	18.6156	14.5412	18.7992	14.2166	15.0119	26.4999	25.6454	20.6528	20.7923	24.4691	35.9124	16.6914	16.0092	24.266	23.0234	92.5152	-0.293715	-0.775135	-0.553657	0.119417	3.776e-05	0.00239173	0.999751	0.000186124	0.0173527	No	yes	Yes
SOD2	ENSG00000291237	6648	superoxide dismutase 2	6	159669069	159762529	protein coding	-1	2088.83	1828.47	1875.67	867.804	823.746	1148.7	1093.93	1036.05	1010.37	1733.84	1709.8	1721.77	728.117	781.211	706.213	1360.33	1283.63	1353.36	1930.99	946.749	1046.78	1721.8	738.514	1332.44	1286.21	5202.5	-0.149652	-0.471995	0.35729	0.12018	1.27874e-06	0.000239875	0.999751	9.23717e-06	0.00232098	No	yes	Yes
ALOX5	ENSG00000012779	240	arachidonate 5-lipoxygenase	10	45374176	45446119	protein coding	1	51.5524	50.5666	69.6204	30.0202	28.6334	27.9373	35.8603	37.1773	26.2401	75.5516	60.7031	65.3302	154.322	190.875	138.806	449.585	360.945	414.878	57.2464	28.8636	33.0926	67.195	161.334	408.469	126.033	499.454	0.25145	2.35467	3.64486	0.124618	4.38601e-45	1.68971e-102	0.999751	5.25634e-43	1.29289e-99	No	yes	Yes
TSPAN33	ENSG00000158457	340348	tetraspanin 33	7	129144707	129169699	protein coding	1	10.0241	11.3953	10.3343	28.7023	27.3807	20.6809	26.4234	19.3568	22.6735	9.22768	5.86797	9.06193	6.45345	9.32233	9.79039	7.31032	4.63799	6.37807	10.5845	25.5879	22.8179	8.05252	8.52206	6.10879	13.6123	55.093	-0.378465	-1.72	-1.89422	0.12466	5.64116e-14	8.30035e-13	0.999751	1.1405e-12	2.63782e-11	No	yes	Yes
TARS1	ENSG00000113407	6897	threonyl-tRNA synthetase 1	5	33440696	33468091	protein coding	1	89.5006	79.2922	82.6742	76.7346	79.0997	93.971	65.681	60.2211	61.1419	89.9699	86.4007	100.524	70.4268	69.9175	64.399	83.4595	83.7566	88.0781	83.8224	83.2685	62.348	92.2983	68.2477	85.0981	79.1805	319.521	0.153723	-0.393531	0.461348	0.125343	0.000149112	3.24079e-05	0.999751	0.000608626	0.000382852	No	yes	Yes
RASGRP4	ENSG00000171777	115727	RAS guanyl releasing protein 4	19	38409051	38426305	protein coding	-1	38.4256	27.776	34.2663	37.1958	42.4132	30.8399	35.4828	29.496	28.5329	30.7589	24.8883	26.5536	9.2593	9.55539	12.1836	18.885	13.914	19.1342	33.4893	36.8163	31.1706	27.4002	10.3328	17.3111	26.0867	105.975	-0.271452	-1.96705	-0.836153	0.125632	3.92003e-22	2.83342e-05	0.999751	1.45495e-20	0.000338079	No	yes	Yes
SMPDL3A	ENSG00000172594	10924	sphingomyelin phosphodiesterase acid like 3A	6	122789049	122809720	protein coding	1	24.1055	14.0067	19.3088	2.9288	2.68438	2.53976	3.39729	2.15075	1.52855	19.8011	23.6742	27.1858	16.2739	19.81	15.2295	34.724	40.3778	43.1279	19.1403	2.71765	2.35886	23.5537	17.1045	39.4099	17.3808	69.6727	0.313106	2.50536	4.13826	0.127869	3.15652e-17	3.14363e-31	0.999751	8.2626e-16	3.29154e-29	No	yes	Yes
HSD17B4	ENSG00000133835	3295	hydroxysteroid 17-beta dehydrogenase 4	5	119452465	119637199	protein coding	1	59.1898	57.6886	63.0935	100.311	84.2895	104.13	159.673	168.066	159.224	50.56	53.2164	55.2145	56.3975	61.0613	61.7882	101.431	101.763	114.501	59.9906	96.2437	162.321	52.997	59.749	105.898	89.5333	358.561	-0.162347	-0.799055	-0.607839	0.129029	3.33047e-15	2.18055e-10	0.999751	7.51205e-14	5.49112e-09	No	yes	Yes
ATOSB	ENSG00000005238	80256	atos homolog B	9	35104112	35116341	protein coding	-1	32.4589	30.6248	43.5127	50.9612	51.898	46.4413	30.5756	23.9655	29.5519	35.1805	25.293	28.2395	39.0013	44.048	37.8562	46.6033	45.8343	47.3799	35.5322	49.7668	28.031	29.571	40.3018	46.6058	38.3014	154.282	-0.240588	-0.435626	0.744651	0.12952	0.00389514	7.43916e-06	0.999751	0.00972026	9.81397e-05	No	yes	Yes
GPR153	ENSG00000158292	387509	G protein-coupled receptor 153	1	6247353	6261098	protein coding	-1	34.8456	25.8768	20.6686	28.1165	42.2342	26.486	25.6684	17.8205	21.3997	34.0271	33.7914	32.0329	23.5691	26.1025	25.8901	14.6206	16.6422	13.971	27.1303	32.2789	21.6295	33.2838	25.1873	15.0779	25.7646	104.366	0.306317	-0.496189	-0.501469	0.129589	0.0150134	0.0305718	0.999751	0.0302487	0.141903	No	yes	Yes
FRMD4B	ENSG00000114541	23150	FERM domain containing 4B	3	69168782	69542583	protein coding	-1	23.3895	26.3516	30.187	35.585	31.1388	40.999	48.6945	53.4616	51.7159	18.4554	23.0672	25.0784	19.3603	23.3058	20.2335	21.0172	26.4638	29.4606	26.6427	35.9076	51.2907	22.2003	20.9665	25.6472	30.4425	122.326	-0.24674	-0.876541	-0.992179	0.129999	5.25161e-08	6.85091e-10	0.999751	4.99883e-07	1.6264e-08	No	yes	Yes
LGALS3	ENSG00000131981	3958	galectin 3	14	55124110	55145423	protein coding	1	49.643	56.9764	61.1898	60.9191	51.3611	97.9621	120.415	99.2419	111.075	43.447	40.2664	53.3178	33.109	43.1158	36.1157	74.9308	85.6664	78.6628	55.9364	70.0808	110.244	45.6771	37.4468	79.7533	66.523	266.826	-0.27608	-0.993582	-0.456888	0.130857	7.03648e-08	0.0103551	0.999751	6.54742e-07	0.0592648	No	yes	Yes
UBASH3B	ENSG00000154127	84959	ubiquitin associated and SH3 domain containing B	11	122655722	122814473	protein coding	1	30.7882	34.4233	40.7932	33.3884	35.7917	41.7246	49.4495	54.9978	57.8301	37.2952	39.8617	44.8881	105.78	142.166	113.569	325.005	292.466	307.362	35.3349	36.9682	54.0925	40.6817	120.505	308.278	99.31	393.282	0.221827	1.6043	2.51496	0.131166	9.8071e-32	6.28028e-79	0.999751	6.3345e-30	2.83954e-76	No	yes	Yes
MMP19	ENSG00000123342	4327	matrix metallopeptidase 19	12	55835433	55842966	protein coding	-1	12.1721	11.8701	11.694	19.1837	18.9696	22.495	9.8144	5.53051	8.15226	9.41992	7.8914	10.7479	39.5624	61.9935	48.5168	55.4366	56.2015	58.01	11.9121	20.2161	7.83239	9.35306	50.0243	56.5494	25.9812	103.081	-0.335298	1.20746	2.87624	0.132103	6.42956e-12	5.41203e-37	0.999751	1.03992e-10	7.69049e-35	No	yes	Yes
PTGIR	ENSG00000160013	5739	prostaglandin I2 receptor	19	46620468	46625089	protein coding	-1	22.9122	20.4166	24.7479	55.2079	56.7299	40.6361	38.5027	35.3338	33.1186	22.6847	13.9617	17.7024	4.76994	2.7967	3.48103	10.9655	8.45751	8.50409	22.6922	50.858	35.6517	18.1163	3.68256	9.30903	23.3849	95.3981	-0.303421	-3.9511	-1.92672	0.133396	2.34407e-47	8.12764e-17	0.999751	2.95145e-45	3.48472e-15	No	yes	Yes
ZCCHC2	ENSG00000141664	54877	zinc finger CCHC-type containing 2	18	62523025	62587709	protein coding	1	90.694	96.1477	98.1756	69.4126	73.7309	105.944	89.462	90.6389	87.382	95.7372	110.277	114.433	136.925	152.886	131.844	161.132	178.153	179.193	95.0058	83.0293	89.161	106.816	140.552	172.826	114.565	458.414	0.184294	0.667248	0.964549	0.135932	6.32827e-08	1.50782e-14	0.999751	5.93842e-07	5.45391e-13	No	yes	Yes
LRRK2	ENSG00000188906	120892	leucine rich repeat kinase 2	12	40196744	40369285	protein coding	1	167.545	165.706	199.615	90.6464	81.963	116.829	112.111	101.7	100.629	160.139	158.435	144.78	67.6209	81.3373	64.399	70.6664	88.6675	78.3591	177.622	96.4794	104.813	154.451	71.1191	79.231	113.953	461.466	-0.184302	-0.542297	-0.391195	0.137071	4.0639e-05	0.00365886	0.999751	0.000198252	0.0249279	No	yes	Yes
CD300LF	ENSG00000186074	146722	CD300 molecule like family member f	17	74694311	74712978	protein coding	-1	6.20538	9.02127	13.0538	5.85761	6.08459	4.71669	21.1387	14.4408	16.814	13.0725	10.1172	12.4338	16.5545	24.4711	16.7524	31.6781	33.2844	30.6755	9.42682	5.55296	17.4645	11.8745	19.2594	31.8793	15.9096	63.2622	0.363528	1.6382	0.888733	0.139527	1.028e-10	6.00494e-05	0.999751	1.45871e-09	0.000665899	No	yes	Yes
ETS2	ENSG00000157557	2114	ETS proto-oncogene 2, transcription factor	21	38805183	38824955	protein coding	1	78.2832	81.1914	76.1473	99.14	107.196	115.74	61.1513	69.1313	62.9253	68.6309	72.6414	66.5946	41.8071	36.8232	28.0658	30.7643	29.7377	30.3717	78.5406	107.359	64.4026	69.289	35.5654	30.2912	64.2413	261.199	-0.165646	-1.71989	-1.08085	0.143616	2.1975e-45	2.54826e-15	0.999751	2.66568e-43	9.82462e-14	No	yes	Yes
MB21D2	ENSG00000180611	151963	Mab-21 domain containing 2	3	192796815	192917856	protein coding	-1	12.4108	18.7547	16.8612	17.2799	18.7907	27.2117	20.3838	19.9713	19.6164	14.0338	9.30781	13.6983	4.48936	7.45786	5.00398	6.70113	12.0042	6.68178	16.0089	21.0941	19.9905	12.3466	5.6504	8.46237	13.9255	56.3814	-0.356781	-1.97716	-1.21852	0.144135	4.21932e-13	5.75817e-06	0.999751	7.71499e-12	7.86765e-05	No	yes	Yes
AUTS2	ENSG00000158321	26053	activator of transcription and developmental regulator AUTS2	7	69598296	70793506	protein coding	1	353.468	362.038	321.722	136.629	137.082	126.625	86.0648	100.778	96.2986	350.267	374.74	381.233	276.376	269.648	263.253	143.16	148.143	145.481	345.743	133.445	94.3805	368.747	269.759	145.595	226.278	914.818	0.107351	0.883064	0.629953	0.144893	8.21338e-29	3.55816e-12	0.999751	4.5898e-27	1.06605e-10	No	yes	Yes
SMAD7	ENSG00000101665	4092	SMAD family member 7	18	48919853	48950965	protein coding	-1	120.289	122.499	112.045	93.7217	116.86	93.6082	60.0188	65.1371	78.975	116.884	98.9461	93.3589	180.135	163.607	167.524	150.775	129.864	133.939	118.278	101.397	68.0436	103.063	170.422	138.193	116.566	467.52	-0.182202	0.618575	1.02341	0.147714	6.85499e-07	1.32352e-14	0.999751	5.19715e-06	4.82237e-13	No	yes	Yes
SLC4A8	ENSG00000050438	9498	solute carrier family 4 member 8	12	51391317	51515763	protein coding	1	22.9122	26.1142	24.7479	62.0906	55.1192	63.494	46.4297	34.7193	41.2708	29.0287	31.1609	24.4461	23.8497	24.7042	23.4969	21.931	21.0074	18.8305	24.5914	60.2346	40.8066	28.2119	24.0169	20.5896	33.0752	133.869	0.215663	-1.44443	-0.970682	0.148698	1.07556e-24	1.19977e-09	0.999751	4.71305e-23	2.78834e-08	No	yes	Yes
KLF4	ENSG00000136826	9314	KLF transcription factor 4	9	107484852	107490482	protein coding	-1	12.8881	11.8701	18.7649	7.46845	10.9165	5.44234	12.4567	14.748	11.7189	10.9579	11.3312	10.9586	1.68351	2.7967	3.0459	4.87355	4.09234	7.28922	14.5077	7.94242	12.9745	11.0826	2.5087	5.41837	9.07238	36.7987	-0.365284	-1.81121	-1.25668	0.149198	2.39158e-07	4.10706e-05	0.999751	2.00076e-06	0.000472834	No	yes	Yes
LAMC1	ENSG00000135862	3915	laminin subunit gamma 1	1	183023420	183145592	protein coding	1	6.68271	6.88465	5.71105	11.8617	11.6323	12.336	12.4567	9.83201	11.7189	8.07422	6.27265	9.9049	44.0518	47.5439	40.0318	111.178	102.309	109.946	6.42614	11.9433	11.3359	8.08392	43.8758	107.811	31.5793	124.708	0.337801	1.75677	3.26352	0.150317	9.5088e-27	9.81347e-75	0.999751	4.70567e-25	4.06727e-72	No	yes	Yes
ADM	ENSG00000148926	133	adrenomedullin	11	10305073	10307397	protein coding	1	17.9001	14.7189	18.221	17.4264	18.6117	17.4155	11.7018	6.14501	9.93557	15.3795	11.9383	13.2768	4.76994	3.26282	3.69859	2.43677	3.00105	0.911152	16.9467	17.8179	9.26079	13.5315	3.91045	2.11633	10.5973	43.3282	-0.304381	-2.33238	-2.08913	0.150731	2.64916e-17	3.09844e-08	0.999751	7.02699e-16	5.98451e-07	No	yes	Yes
POU2F2	ENSG00000028277	5452	POU class 2 homeobox 2	19	42086110	42196585	protein coding	-1	205.016	183.749	198.527	256.417	237.836	208.986	178.924	170.524	170.178	183.208	168.35	175.97	97.9241	100.215	89.854	73.7124	86.7577	80.7888	195.764	234.413	173.209	175.843	95.9977	80.4196	159.274	646.702	-0.138439	-1.42008	-1.09541	0.150799	1.0653e-45	9.94781e-25	0.999751	1.30821e-43	7.11877e-23	No	yes	Yes
CASK	ENSG00000147044	8573	calcium/calmodulin dependent serine protein kinase	X	41514934	41923554	protein coding	-1	45.8243	44.3941	51.6714	59.1618	64.2461	60.5914	80.4026	72.2038	74.3894	50.3677	52.8117	53.9501	95.1182	95.3208	109.435	88.9422	105.855	92.9375	47.2966	61.3331	75.6653	52.3765	99.9579	95.9117	72.0902	287.832	0.165356	0.580887	0.356454	0.15124	3.23073e-08	0.00109068	0.999751	3.20399e-07	0.00878464	No	yes	Yes
TXLNB	ENSG00000164440	167838	taxilin beta	6	139240061	139291998	protein coding	-1	5.96671	5.22284	8.15864	35.4385	26.4859	40.2733	33.218	30.4178	29.0424	3.84487	4.45156	6.11153	5.61169	5.82646	5.87423	2.74137	2.45541	3.03717	6.4494	34.0659	30.8927	4.80265	5.77079	2.74465	14.121	57.0858	-0.405016	-2.66253	-3.48372	0.151446	6.95011e-29	5.22898e-27	0.999751	3.95044e-27	4.44553e-25	No	yes	Yes
RAB7B	ENSG00000276600	338382	RAB7B, member RAS oncogene family	1	205976740	206003461	protein coding	-1	10.9787	11.1579	7.61473	54.6222	63.3513	43.1759	39.6351	27.6525	28.5329	7.49749	6.475	9.06193	7.2952	10.2546	8.26744	11.5747	12.8227	14.2747	9.91712	53.7165	31.9402	7.67814	8.60574	12.8907	20.7914	84.545	-0.363825	-2.77303	-1.28999	0.151805	1.43787e-34	1.30572e-08	0.999751	1.10019e-32	2.62383e-07	No	yes	Yes
NFKBID	ENSG00000167604	84807	NFKB inhibitor delta	19	35887653	35902303	protein coding	-1	80.6699	67.4221	70.1643	57.9903	69.4359	52.2465	46.8071	40.8643	39.7423	77.6663	48.9672	56.2682	33.9508	31.929	30.8941	33.201	35.1942	27.0309	72.7521	59.8909	42.4712	60.9672	32.2579	31.8087	50.0247	203.154	-0.23704	-1.02857	-0.401498	0.152896	4.11518e-09	0.0302209	0.999751	4.71586e-08	0.140471	No	yes	Yes
TLR7	ENSG00000196664	51284	toll like receptor 7	X	12867072	12890361	protein coding	1	12.1721	13.2945	19.5807	6.29693	8.59001	15.9642	43.7873	33.7975	37.1947	11.1501	12.1406	10.9586	7.01462	5.82646	4.13372	6.39653	6.54775	8.20037	15.0158	10.2837	38.2599	11.4164	5.65826	7.04822	14.6137	58.53	-0.372537	-0.903871	-2.43043	0.153169	0.00254159	4.7539e-18	0.999751	0.00677055	2.2844e-16	No	yes	Yes
TXN	ENSG00000136810	7295	thioredoxin	9	110243810	110256507	protein coding	-1	24.8215	20.1792	20.3966	50.8147	52.9717	64.2196	50.9594	43.9368	39.7423	28.452	22.2578	26.5536	16.5545	26.3356	18.7105	23.4539	25.3725	20.6528	21.7991	56.002	44.8795	25.7545	20.5335	23.1598	32.0214	129.428	0.255647	-1.54714	-0.935504	0.153814	2.71801e-19	2.01802e-07	0.999751	8.29326e-18	3.55908e-06	No	yes	Yes
HSH2D	ENSG00000196684	84941	hematopoietic SH2 domain containing	19	16134028	16158575	protein coding	1	136.996	135.794	132.714	77.174	81.4262	64.9452	57.754	56.2268	53.754	150.526	145.485	146.466	62.5704	55.934	70.4908	35.6378	34.9213	31.5866	135.168	74.5151	55.9116	147.493	62.9984	34.0486	85.0223	345.781	0.141579	-0.383491	-0.702206	0.154541	0.000548575	1.09055e-07	0.999751	0.0018446	1.97951e-06	No	yes	Yes
MFSD6	ENSG00000151690	54842	major facilitator superfamily domain containing 6	2	190408355	190509205	protein coding	1	97.138	102.083	102.527	69.4126	67.2884	77.2812	87.1972	89.1026	86.8725	82.0879	97.9343	91.2515	113.356	129.813	110.305	115.138	116.495	106.301	100.583	71.3274	87.7241	90.4246	117.825	112.645	96.7547	387.864	-0.138495	0.613579	0.370762	0.155646	5.42846e-10	0.000297535	0.999751	7.15191e-09	0.00279205	No	yes	Yes
RCBTB2	ENSG00000136161	1102	RCC1 and BTB domain containing protein 2	13	48488963	48533256	protein coding	-1	84.0113	82.6158	88.3853	157.862	136.724	231.481	207.99	198.176	206.609	69.7843	75.8789	74.6028	86.1395	87.863	92.2472	122.143	138.321	141.229	85.0041	175.356	204.258	73.422	88.7499	133.898	126.781	508.805	-0.195413	-1.08419	-0.600205	0.157002	5.55599e-16	6.47044e-06	0.999751	1.3285e-14	8.62754e-05	No	yes	Yes
CTNNBIP1	ENSG00000178585	56998	catenin beta interacting protein 1	1	9848276	9910336	protein coding	-1	6.44405	7.35946	7.34277	19.1837	25.5911	23.5835	15.0991	15.977	10.9546	9.22768	9.30781	8.21896	9.82047	8.85621	8.92013	7.31032	11.1857	6.68178	7.04876	22.7861	14.0102	8.91815	9.19894	8.39261	11.7258	47.4448	0.358216	-1.42886	-0.703908	0.157769	1.09728e-10	0.00526503	0.999751	1.54599e-09	0.0339412	No	yes	Yes
CD300E	ENSG00000186407	342510	CD300e molecule	17	74609885	74623738	protein coding	-1	188.787	166.656	212.669	263.153	218.329	192.296	82.6675	75.5836	75.6632	173.403	154.186	156.792	72.1103	82.0365	52.433	31.0689	37.6496	35.8387	189.37	224.593	77.9714	161.461	68.8599	34.8524	126.185	516.048	-0.212844	-1.83437	-1.14993	0.158287	3.44563e-32	2.31628e-11	0.999751	2.30025e-30	6.38228e-10	No	yes	Yes
SDC2	ENSG00000169439	6383	syndecan 2	8	96493813	96611790	protein coding	1	43.199	33.9485	54.9348	232.254	232.467	245.994	109.846	91.8679	102.158	37.103	36.8265	37.9336	79.9666	100.914	73.7543	49.0401	44.1973	42.8242	44.0274	236.905	101.291	37.2877	84.8784	45.3538	91.6238	371.449	-0.218431	-1.59941	-1.1489	0.158543	3.33624e-31	3.29093e-14	0.999751	2.11373e-29	1.1691e-12	No	yes	Yes
MAP3K8	ENSG00000107968	1326	mitogen-activated protein kinase kinase kinase 8	10	30434021	30461833	protein coding	1	114.322	110.629	104.431	46.1286	41.8763	55.8747	58.5089	55.9196	59.8682	91.1233	92.6734	109.797	38.7207	41.0183	35.6805	34.724	31.3746	36.4461	109.794	47.9599	58.0989	97.8645	38.4732	34.1816	64.3953	261.202	-0.152175	-0.417063	-0.75924	0.158753	0.00103883	2.01949e-08	0.999751	0.00317067	3.96993e-07	No	yes	Yes
INTS6L	ENSG00000165359	203522	integrator complex subunit 6 like	X	135520659	135582510	protein coding	1	81.1473	74.7816	79.6827	50.229	41.6974	72.2017	69.0783	68.8241	70.0585	78.0508	94.4945	91.8837	93.7153	94.3886	91.8121	95.3388	89.2131	91.7227	78.5372	54.7093	69.3203	88.143	93.3053	92.0915	79.3511	318.211	0.181384	0.687858	0.418374	0.158925	1.88268e-07	0.00187821	0.999751	1.6144e-06	0.0140154	No	yes	Yes
WDPCP	ENSG00000143951	51057	WD repeat containing planar cell polarity effector	2	63119559	63827843	protein coding	-1	20.0481	21.1288	21.7564	20.9409	15.7484	17.4155	28.6883	30.4178	31.8448	23.0692	25.293	24.2354	27.7779	24.005	28.2833	26.1953	23.1899	20.3491	20.9778	18.0349	30.3169	24.1992	26.6887	23.2448	23.9104	95.8218	0.222557	0.422226	-0.379208	0.159756	0.00789421	0.0206218	0.999751	0.0176025	0.103756	No	yes	Yes
NOD1	ENSG00000106100	10392	nucleotide binding oligomerization domain containing 1	7	30424527	30478784	protein coding	-1	29.5949	27.3012	31.5467	51.6934	50.4663	43.9015	49.827	41.786	42.0351	32.4891	32.1726	35.194	35.3537	30.5306	34.1576	32.8964	30.2833	33.4089	29.4809	48.6871	44.5494	33.2853	33.3473	32.1962	36.9244	148.807	0.192709	-0.690604	-0.452336	0.160465	1.02596e-07	0.00136328	0.999751	9.20219e-07	0.0106191	No	yes	Yes
ICOSLG	ENSG00000160223	23308	inducible T cell costimulator ligand	21	44215382	44241446	protein coding	-1	70.1685	65.9977	63.6374	55.6473	66.2147	49.7067	24.9135	28.8815	31.8448	63.4403	54.4304	54.793	33.9508	28.4331	34.1576	19.1896	26.191	19.7416	66.6012	57.1895	28.5466	57.5546	32.1805	21.7074	43.9633	178.853	-0.194385	-0.969682	-0.391477	0.161013	6.65542e-11	0.0261946	0.999751	9.76423e-10	0.125329	No	yes	Yes
GEN1	ENSG00000178295	348654	GEN1 Holliday junction 5' flap endonuclease	2	17753858	17788946	protein coding	1	39.3803	38.4591	38.3456	19.623	18.4327	28.3002	29.0657	32.5685	33.8828	37.2952	44.718	49.946	36.1954	34.0265	35.463	22.2356	25.0997	23.9937	38.7283	22.1186	31.839	43.9864	35.2283	23.7763	32.6128	131.238	0.196596	0.601929	-0.417666	0.162604	9.56424e-05	0.0116713	0.999751	0.000416166	0.0650756	No	yes	Yes
SLC1A3	ENSG00000079215	6507	solute carrier family 1 member 3	5	36596588	36688334	protein coding	1	5.01204	4.51063	5.16714	16.4013	17.7169	25.3976	28.3108	19.3568	23.9473	3.65262	3.2375	3.79336	27.7779	35.6579	25.6726	33.5056	40.105	45.2539	4.8966	19.8386	23.8716	3.56116	29.7028	39.6215	20.2487	80.275	-0.441342	0.504736	0.747443	0.163919	0.0109599	0.000191344	0.999751	0.0231903	0.00189383	No	yes	Yes
SPSB1	ENSG00000171621	80176	splA/ryanodine receptor domain and SOCS box containing 1	1	9292894	9369532	protein coding	1	8.35339	7.35946	10.0623	7.32201	5.1898	5.80516	4.9072	4.91601	5.60468	8.4587	5.46328	5.69005	15.9933	12.119	16.7524	16.1436	20.4617	15.7933	8.59172	6.10566	5.14263	6.53734	14.9549	17.4662	9.79975	39.0605	-0.365204	1.14181	1.76787	0.16405	4.3809e-06	4.30349e-10	0.999751	2.75977e-05	1.039e-08	No	yes	Yes
PDGFD	ENSG00000170962	80310	platelet derived growth factor D	11	103907189	104164379	protein coding	-1	24.1055	31.337	29.915	14.2047	13.4219	14.5129	16.2315	22.4293	18.8521	22.877	22.8648	26.7643	19.9215	17.9455	20.6686	11.5747	12.0042	10.6301	28.4525	14.0465	19.171	24.1687	19.5119	11.403	19.4589	78.4721	-0.219805	0.353332	-0.746337	0.165209	0.04866	0.000276458	0.999751	0.081857	0.00260904	No	yes	Yes
TIFA	ENSG00000145365	92610	TRAF interacting protein with forkhead associated domain	4	112272968	112285955	protein coding	-1	26.4922	32.7614	26.6516	17.2799	13.4219	22.1322	25.6684	27.6525	26.2401	20.3778	25.293	27.3965	26.6555	27.2678	26.3253	19.7988	21.2802	20.6528	28.6351	17.6113	26.5204	24.3558	26.7495	20.5773	24.0749	96.6367	-0.223202	0.52656	-0.356913	0.16768	0.00206639	0.0472304	0.999751	0.00571589	0.197644	No	yes	Yes
TGFBI	ENSG00000120708	7045	transforming growth factor beta induced	5	136028988	136063818	protein coding	1	227.928	231.467	304.317	1153.22	1091.29	1182.8	832.714	728.491	754.594	245.302	210.235	209.267	24.972	28.4331	30.6766	148.643	158.783	110.857	254.571	1142.44	771.933	221.602	28.0272	139.428	426.333	1737.27	-0.182247	-5.46376	-2.4591	0.168046	2.76947e-293	2.06026e-75	0.999751	9.18265e-290	8.91018e-73	No	yes	Yes
DCLRE1B	ENSG00000118655	64858	DNA cross-link repair 1B	1	113904619	113914086	protein coding	1	9.7854	8.30906	17.4051	21.966	20.0434	37.3707	27.1783	23.9655	31.0805	9.22768	7.48672	10.1156	10.101	12.8182	13.489	16.1436	19.3704	21.8677	11.8332	26.46	27.4081	8.94334	12.1361	19.1272	17.6513	70.8501	-0.375951	-1.19879	-0.512818	0.169503	2.25245e-06	0.0410853	0.999751	1.5325e-05	0.177917	No	yes	Yes
S1PR5	ENSG00000180739	53637	sphingosine-1-phosphate receptor 5	19	10512742	10517931	protein coding	-1	157.521	171.879	135.433	92.5502	103.259	71.1132	56.2441	69.4386	68.7847	188.975	164.101	173.652	68.4627	57.7984	62.2234	36.5516	31.3746	25.816	154.944	88.9742	64.8224	175.576	62.8282	31.2474	96.3988	392.812	0.195574	-0.643077	-1.04791	0.171017	2.14044e-05	4.79827e-10	0.999751	0.000113954	1.15565e-08	No	yes	Yes
GPR35	ENSG00000178623	2859	G protein-coupled receptor 35	2	240605430	240633159	protein coding	1	68.7365	64.8107	49.4957	96.3576	116.323	77.644	36.9927	30.725	36.9399	61.3256	47.5508	43.4129	18.5186	20.2761	24.8023	18.5804	15.2781	16.7045	61.0143	96.7749	34.8859	50.7631	21.199	16.8543	46.9153	192.043	-0.249851	-2.31898	-1.04196	0.171885	3.70093e-33	1.23063e-06	0.999751	2.61086e-31	1.90375e-05	No	yes	Yes
ABCA1	ENSG00000165029	19	ATP binding cassette subfamily A member 1	9	104781006	104928155	protein coding	-1	129.358	124.636	122.923	73.2201	71.4045	77.2812	138.534	138.57	140.881	145.144	132.94	134.875	141.976	187.612	147.726	293.631	267.366	317.688	125.639	73.9686	139.328	137.653	159.105	292.895	154.765	618.265	0.147733	0.989162	1.0804	0.172484	7.29165e-19	1.02038e-23	0.999751	2.15863e-17	6.90456e-22	No	yes	Yes
CASP1	ENSG00000137752	834	caspase 1	11	105025397	105035250	protein coding	-1	208.357	177.102	203.422	101.629	80.5314	109.935	148.726	141.028	138.588	163.407	175.634	187.35	63.9733	75.5109	66.5747	62.7469	60.021	69.855	196.294	97.3654	142.781	175.464	68.6863	64.2077	124.133	502.799	-0.146231	-0.611588	-1.14372	0.174134	2.178e-07	2.80949e-21	0.999751	1.84223e-06	1.63427e-19	No	yes	Yes
FGL2	ENSG00000127951	10875	fibrinogen like 2	7	77193369	77199848	protein coding	-1	167.784	166.893	232.249	120.374	88.5845	178.146	359.358	354.567	333.733	148.22	163.089	159.111	53.0305	69.4514	49.6046	89.2468	100.944	114.198	188.976	129.035	349.219	156.806	57.3622	101.463	163.81	658.591	-0.252558	-1.27086	-1.77464	0.174235	3.70872e-11	3.88516e-21	0.999751	5.53913e-10	2.24684e-19	No	yes	Yes
TRAF3IP2	ENSG00000056972	10758	TRAF3 interacting protein 2	6	111555381	111606906	protein coding	-1	18.3775	19.4669	22.8442	15.3762	22.0119	13.7873	17.3639	22.4293	15.5402	24.9916	24.6859	21.4957	28.0585	22.8397	26.5428	26.1953	30.2833	27.0309	20.2295	17.0585	18.4445	23.7244	25.8137	27.8365	22.1845	89.0552	0.250903	0.440625	0.609253	0.174848	0.0180604	0.00195692	0.999751	0.0355383	0.0144941	No	yes	Yes
NCAM1	ENSG00000149294	4684	neural cell adhesion molecule 1	11	112961275	113278436	protein coding	1	35.0843	43.9193	38.6176	21.966	21.654	31.5656	23.4036	14.4408	16.814	40.9478	48.5625	45.7311	16.5545	20.043	17.8403	10.6609	13.0955	12.4524	39.207	25.0619	18.2195	45.0805	18.1459	12.0696	26.2974	106.867	0.215733	-0.542848	-0.562441	0.175949	0.00290266	0.00920517	0.999751	0.00758214	0.0537978	No	yes	Yes
TANGO2	ENSG00000183597	128989	transport and golgi organization 2 homolog	22	20017014	20067164	protein coding	1	31.5042	31.8118	36.4419	58.1367	61.9197	49.7067	54.3567	50.0818	49.4231	44.0237	35.0055	33.2973	34.5119	35.1918	38.944	39.293	38.1952	38.8758	33.2527	56.5877	51.2872	37.4422	36.2159	38.788	42.2623	170.388	0.193026	-0.781204	-0.390334	0.176467	1.13285e-08	0.0069512	0.999751	1.21036e-07	0.0426812	No	yes	Yes
HSPB1	ENSG00000106211	3315	heat shock protein family B (small) member 1	7	76302673	76304295	protein coding	1	8.59206	8.54646	10.8782	39.9782	39.9078	36.2823	19.6288	23.0438	24.9663	9.61216	5.86797	6.53302	9.53988	11.1868	11.5309	16.4482	11.7314	15.7933	9.3389	38.7227	22.5463	7.33772	10.7525	14.6576	17.226	69.7432	-0.317805	-1.97303	-0.628966	0.177443	1.89958e-24	0.00198803	0.999751	8.1095e-23	0.0147025	No	yes	Yes
PSME2	ENSG00000100911	5721	proteasome activator subunit 2	14	24143362	24147570	protein coding	-1	50.8364	44.3941	50.8555	72.4879	82.3209	60.5914	80.7801	74.0473	73.6251	63.0558	47.3484	54.1608	38.4401	41.2513	43.5128	45.6895	40.9234	45.5576	48.6953	71.8001	76.1508	54.855	41.0681	44.0569	56.1044	226.487	0.190353	-0.942627	-0.779194	0.178071	2.84788e-11	9.6391e-08	0.999751	4.31827e-10	1.75927e-06	No	yes	Yes
ERCC8	ENSG00000049167	1161	ERCC excision repair 8, CSA ubiquitin ligase complex subunit	5	60866454	60945073	protein coding	-1	13.1268	18.7547	16.0453	11.2759	11.9902	19.2296	23.4036	26.7308	20.3806	18.6476	19.425	18.3346	24.6915	24.9372	26.3253	29.5459	31.6475	27.942	15.9756	14.1652	23.505	18.8024	25.318	29.7118	21.2463	84.8607	0.250817	0.794332	0.354673	0.178976	1.66747e-05	0.0494677	0.999751	9.15863e-05	0.203919	No	yes	Yes
CLN6	ENSG00000128973	54982	CLN6 transmembrane ER protein	15	68206992	68257211	protein coding	-1	10.7401	12.3449	10.3343	24.1626	28.2755	26.1232	25.291	27.9598	24.7115	14.4182	14.5687	10.7479	13.7487	12.3521	12.4012	18.2758	16.0966	17.3119	11.1397	26.1871	25.9874	13.245	12.834	17.2281	17.7702	71.5723	0.265784	-1.15693	-0.584829	0.180159	1.05584e-10	0.00137878	0.999751	1.49607e-09	0.0107146	No	yes	Yes
ULK1	ENSG00000177169	8408	unc-51 like autophagy activating kinase 1	12	131894622	131923150	protein coding	1	117.186	118.938	110.414	121.545	150.862	86.3518	76.2504	84.8011	74.8989	158.024	116.55	124.549	93.4347	94.6216	109.87	110.569	106.128	99.923	115.513	119.586	78.6501	133.041	99.3088	105.54	108.606	439.238	0.220542	-0.40559	0.433591	0.180901	0.0146445	0.0113124	0.999751	0.0296376	0.0636448	No	yes	Yes
BAIAP2	ENSG00000175866	10458	BAR/IMD domain containing adaptor protein 2	17	81035122	81117434	protein coding	1	11.6948	15.4311	11.1501	22.2589	19.5065	16.6898	27.5558	21.8148	17.3236	11.9191	9.51015	9.06193	6.45345	6.52563	5.00398	5.17814	7.0934	6.07435	12.7587	19.4851	22.2314	10.1637	5.99435	6.1153	12.7914	51.7621	-0.31297	-1.85624	-1.83004	0.18202	1.72612e-13	5.87735e-12	0.999751	3.30187e-12	1.71443e-10	No	yes	Yes
ITGAL	ENSG00000005844	3683	integrin subunit alpha L	16	30472658	30523567	protein coding	1	953.48	904.976	899.626	955.083	1035.28	793.856	688.141	690.699	732.684	1077.72	970.643	931.06	704.548	690.785	713.611	535.481	552.739	551.247	919.361	928.071	703.841	993.14	702.981	546.489	798.98	3233.78	0.127529	-0.527885	-0.356331	0.182231	3.85019e-08	0.000254866	0.999751	3.7291e-07	0.00245179	No	yes	Yes
FCN1	ENSG00000085265	2219	ficolin 1	9	134903232	134917912	protein coding	-1	484.019	452.25	675.263	2114.6	1811.24	1796.33	1915.32	1723.67	1684.46	501.947	446.775	450.567	71.2685	88.3291	64.6166	133.109	140.777	144.57	537.178	1907.39	1774.48	466.43	74.7381	139.485	816.618	3319.17	-0.186485	-4.79439	-3.66067	0.182247	4.19851e-237	3.96846e-144	0.999751	1.04406e-233	5.63918e-141	No	yes	Yes
NRIP1	ENSG00000180530	8204	nuclear receptor interacting protein 1	21	14961235	15065936	protein coding	-1	48.927	64.5733	54.9348	53.5971	44.0238	81.9979	76.6278	85.1083	76.4274	57.673	70.0109	67.4376	129.069	145.428	114.004	156.258	147.052	175.245	56.145	59.8729	79.3879	65.0405	129.5	159.518	91.5775	364.621	0.226564	1.02341	1.01548	0.182869	7.40057e-10	1.05501e-09	0.999751	9.57262e-09	2.46923e-08	No	yes	Yes
ST3GAL1	ENSG00000008513	6482	ST3 beta-galactoside alpha-2,3-sialyltransferase 1	8	133454848	133571926	protein coding	-1	291.891	272.3	293.439	503.901	532.581	457.156	453.35	451.965	429.267	320.662	310.395	287.242	273.57	280.369	282.833	330.487	355.215	303.11	285.877	497.879	444.861	306.1	278.924	329.604	357.208	1440.8	0.115167	-0.962247	-0.422672	0.182905	2.65847e-29	1.09396e-06	0.999751	1.51976e-27	1.70292e-05	No	yes	Yes
TNFRSF10D	ENSG00000173530	8793	TNF receptor superfamily member 10d	8	23135588	23164027	protein coding	-1	7.87606	7.83426	10.0623	13.9118	13.9588	11.9731	11.7018	13.8263	15.2855	9.03543	10.1172	12.2231	19.9215	21.9075	17.4051	24.9769	18.0063	20.3491	8.59088	13.2812	13.6045	10.4586	19.7447	21.1108	14.4651	57.8074	0.303025	0.423981	0.624916	0.185994	0.0301173	0.00292976	0.999751	0.0544685	0.020639	No	yes	Yes
CPNE2	ENSG00000140848	221184	copine 2	16	57092583	57148369	protein coding	1	4.05736	7.35946	5.983	22.8447	20.4013	18.504	14.7216	18.7423	15.0307	8.07422	4.85625	9.06193	9.82047	11.6529	10.008	26.1953	24.5541	21.5639	5.79994	20.5833	16.1649	7.3308	10.4938	24.1044	14.0795	56.5378	0.353721	-1.11161	0.585015	0.187658	2.41729e-07	0.00577628	0.999751	2.01887e-06	0.036737	No	yes	Yes
GPR157	ENSG00000180758	80045	G protein-coupled receptor 157	1	9100305	9129102	protein coding	-1	25.2988	23.2654	25.8357	99.14	107.196	64.5824	26.0459	31.0323	25.7306	22.3002	19.425	19.599	10.6622	12.119	13.2714	22.5402	21.2802	17.0082	24.8	90.3062	27.6029	20.4414	12.0176	20.2762	32.574	133.412	-0.260681	-3.04346	-0.434649	0.191249	2.31282e-50	0.037839	0.999751	3.29295e-48	0.167059	No	yes	Yes
SVIL	ENSG00000197321	6840	supervillin	10	29457338	29736959	protein coding	-1	63.7245	62.9115	73.6997	50.0825	54.4034	53.6977	37.7477	54.3833	43.5636	57.8652	58.6797	60.0616	28.6196	33.7934	34.8103	37.4654	38.1952	30.068	66.7785	52.7279	45.2315	58.8688	32.4078	35.2429	48.5429	196.616	-0.164082	-0.816693	-0.354542	0.193091	2.93501e-09	0.0154186	0.999751	3.44275e-08	0.0814493	No	yes	Yes
PCSK5	ENSG00000099139	5125	proprotein convertase subtilisin/kexin type 5	9	75890644	76362975	protein coding	1	18.6161	16.6181	19.5807	16.1084	15.2115	15.6014	10.1919	15.977	12.9927	21.1468	22.2578	19.8098	20.4827	26.8017	23.7145	23.4539	24.2812	31.2829	18.2717	15.6404	13.0539	21.0715	23.6663	26.3394	19.6738	78.9827	0.224723	0.475787	1.00645	0.201279	0.00702572	3.18803e-07	0.999751	0.0159883	5.43248e-06	No	yes	Yes
SGPL1	ENSG00000166224	8879	sphingosine-1-phosphate lyase 1	10	70815905	70895816	protein coding	1	85.9206	84.515	95.728	170.456	165.537	202.818	157.785	145.022	149.543	85.356	77.4976	76.2888	90.3483	102.546	95.7283	115.442	95.7608	109.946	88.7212	179.604	150.784	79.7141	96.2074	107.05	117.013	471.364	-0.135787	-1.00993	-0.485102	0.20193	1.75749e-23	3.58071e-06	0.999751	7.10639e-22	5.09546e-05	No	yes	Yes
SKIL	ENSG00000136603	6498	SKI like proto-oncogene	3	170357342	170396835	protein coding	1	460.869	472.667	431.048	180.414	142.988	257.241	201.195	212.924	193.871	345.077	433.015	418.324	536.478	524.847	509.535	429.786	451.522	480.785	454.861	193.548	202.664	398.805	523.62	454.031	371.255	1487.39	-0.17496	1.33129	1.17272	0.202378	8.22029e-22	5.68838e-17	0.999751	2.94127e-20	2.44945e-15	No	yes	Yes
BMPR1A	ENSG00000107779	657	bone morphogenetic protein receptor type 1A	10	86756596	86932825	protein coding	1	20.7641	19.4669	18.221	19.3301	16.2852	26.8489	26.0459	26.4235	27.5139	14.226	17.6039	18.1239	42.3683	40.086	40.2494	40.5114	39.0137	37.0535	19.484	20.8214	26.6611	16.6513	40.9012	38.8595	27.2298	108.452	-0.216764	0.905823	0.550213	0.202425	2.39644e-09	0.000490042	0.999751	2.85478e-08	0.00437956	No	yes	Yes
DHRS4	ENSG00000157326	10901	dehydrogenase/reductase 4	14	23953734	23969279	protein coding	1	12.6494	13.7693	14.4136	36.7565	30.065	29.0258	24.9135	31.6468	32.8638	17.1097	14.9734	15.3842	17.9574	16.5471	19.7983	24.9769	21.8258	23.3862	13.6108	31.9491	29.808	15.8224	18.101	23.3963	22.1146	88.9784	0.237051	-0.961224	-0.35453	0.205053	5.9958e-09	0.0383539	0.999751	6.70869e-08	0.168986	No	yes	Yes
CLIC5	ENSG00000112782	53405	chloride intracellular channel 5	6	45880827	46080348	protein coding	-1	27.2082	28.0134	26.9235	14.9369	16.4642	16.6898	15.0991	13.2118	11.9736	22.6847	26.507	22.128	35.9148	34.4926	39.1616	26.4999	31.6475	26.1197	27.3817	16.0303	13.4282	23.7732	36.523	28.089	24.2042	96.9702	-0.188763	1.07553	1.09458	0.206001	2.86079e-12	2.07663e-09	0.999751	4.75858e-11	4.67336e-08	No	yes	Yes
GBP1	ENSG00000117228	2633	guanylate binding protein 1	1	89051882	89065360	protein coding	-1	98.57	95.1981	100.623	66.9231	60.488	69.2991	126.832	113.683	109.291	97.4673	87.4125	80.0821	45.7353	52.4381	46.5587	42.9481	50.1994	52.5431	98.1305	65.5701	116.602	88.3207	48.2441	48.5636	77.5718	312.893	-0.134068	-0.557849	-1.24957	0.20769	1.95306e-06	4.95767e-26	0.999751	1.35475e-05	3.91381e-24	No	yes	Yes
LIMK2	ENSG00000182541	3985	LIM domain kinase 2	22	31212239	31280080	protein coding	1	104.775	105.644	110.686	94.4539	99.322	91.0685	95.1242	89.1026	87.1273	99.7743	97.9343	95.0449	147.307	123.055	140.546	109.655	121.679	124.828	107.035	94.9481	90.4514	97.5845	136.969	118.721	107.618	431.779	-0.116295	0.395796	0.405778	0.208196	1.37488e-05	3.40608e-05	0.999751	7.66813e-05	0.00040129	No	yes	Yes
MLC1	ENSG00000100427	23209	modulator of VRAC current 1	22	50059391	50085426	protein coding	-1	31.5042	33.4737	29.915	8.78641	11.4533	9.07056	5.66216	6.75951	7.13323	37.103	35.4101	35.194	3.36702	4.66116	2.82833	1.21839	1.90976	0.607435	31.631	9.77011	6.5183	35.9024	3.61884	1.24519	14.781	60.6888	0.197505	-1.56952	-2.36904	0.210377	1.35143e-08	2.06298e-07	0.999751	1.42855e-07	3.62553e-06	No	yes	Yes
ITGB8	ENSG00000105855	3696	integrin subunit beta 8	7	20330702	20415754	protein coding	1	17.1841	12.5823	13.8697	1.61084	1.43167	1.08847	0.754954	0.30725	0.764274	15.5717	19.425	17.9131	78.2831	109.77	74.1894	138.287	95.7608	149.125	14.5454	1.37699	0.608826	17.6366	87.4143	127.724	41.5511	163.613	0.291277	5.79638	7.71961	0.211386	9.06234e-57	1.17013e-35	0.999751	1.66932e-54	1.53149e-33	No	yes	Yes
DAPP1	ENSG00000070190	27071	dual adaptor of phosphotyrosine and 3-phosphoinositides 1	4	99816827	99870190	protein coding	1	74.9419	74.7816	86.7535	53.4506	56.7299	68.5735	59.6414	59.9138	61.9062	66.5162	68.9992	75.8673	27.7779	36.8232	34.5927	33.201	36.8311	38.5721	78.8257	59.5847	60.4871	70.4609	33.0646	36.2014	56.4374	228.586	-0.144817	-0.942035	-0.732391	0.211761	4.05415e-13	6.89819e-08	0.999751	7.45409e-12	1.28736e-06	No	yes	Yes
NLN	ENSG00000123213	57486	neurolysin	5	65722205	65871725	protein coding	1	14.7974	15.9059	21.2125	49.6432	44.0238	57.6888	101.541	93.0969	94.2605	14.0338	14.1641	15.1735	16.8351	18.4116	13.9241	41.1206	43.9245	59.5286	17.3053	50.4519	96.2996	14.4571	16.3903	48.1912	40.5159	161.993	-0.236459	-1.73282	-0.989912	0.212291	6.57041e-24	5.04997e-11	0.999751	2.74604e-22	1.35396e-09	No	yes	Yes
SOCS6	ENSG00000170677	9306	suppressor of cytokine signaling 6	18	70289045	70330199	protein coding	1	8.35339	8.07166	8.70255	13.9118	13.6009	17.0527	18.8739	19.0495	25.2211	6.53627	7.48672	6.11153	9.82047	9.08927	10.2255	14.0114	11.4586	13.3636	8.37587	14.8551	21.0481	6.71151	9.71175	12.9445	12.2745	49.1737	-0.301322	-0.708036	-0.710371	0.212883	0.000771531	0.000604568	0.999751	0.00245111	0.00528439	No	yes	Yes
ITM2C	ENSG00000135916	81618	integral membrane protein 2C	2	230864639	230879248	protein coding	1	21.0028	21.3662	21.7564	20.7945	23.8015	18.1411	18.8739	15.3625	14.0117	27.2985	23.8766	21.285	44.613	41.4844	43.0777	34.4194	34.6485	33.7126	21.3751	20.9124	16.0827	24.1534	43.0584	34.2602	26.6403	106.566	0.195845	0.88947	1.12102	0.2138	1.54567e-09	1.24023e-10	0.999751	1.91484e-08	3.22946e-09	No	yes	Yes
TFEC	ENSG00000105967	22797	transcription factor EC	7	115935148	116159896	protein coding	-1	59.1898	50.3292	73.6997	86.5461	58.6984	161.093	224.976	229.516	197.692	44.9849	51.1929	51.4212	51.347	55.4679	46.9939	112.396	97.9434	134.243	61.0729	102.113	217.395	49.1997	51.2696	114.861	99.3184	396.698	-0.295009	-1.0897	-0.911602	0.214285	3.81428e-06	8.13805e-05	0.999751	2.45095e-05	0.000873239	No	yes	Yes
IFI35	ENSG00000068079	3430	interferon induced protein 35	17	43006740	43014456	protein coding	1	18.8548	18.2799	17.949	35.4385	38.2971	15.6014	26.4234	29.8033	22.164	26.3373	21.8531	18.9668	19.0798	14.4496	14.7944	16.7528	16.915	18.223	18.3612	29.779	26.1302	22.3858	16.1079	17.297	21.6768	87.7178	0.303405	-1.05818	-0.583127	0.218161	1.70963e-05	0.0223008	0.999751	9.35408e-05	0.110267	No	yes	Yes
S100A8	ENSG00000143546	6279	S100 calcium binding protein A8	1	153390032	153391073	protein coding	-1	132.7	103.982	168.068	184.368	187.728	210.074	72.0981	52.2326	63.4348	122.074	106.433	122.441	49.3829	50.8067	41.7723	47.5171	41.4691	37.3572	134.917	194.057	62.5885	116.983	47.3206	42.1145	99.6633	407.256	-0.187463	-2.15542	-0.55905	0.219827	6.16772e-42	0.00106054	0.999751	6.59681e-40	0.00857657	No	yes	Yes
IQSEC2	ENSG00000124313	23096	IQ motif and Sec7 domain ArfGEF 2	X	53225828	53321350	protein coding	-1	10.5014	10.9205	15.7734	30.7524	28.2755	31.2027	24.9135	22.4293	23.4377	11.1501	10.3195	8.85118	6.17286	7.22481	3.26346	9.4425	10.9129	8.80781	12.3984	30.0769	23.5935	10.1069	5.55371	9.72107	15.2418	61.7861	-0.265389	-2.57462	-1.26281	0.220421	3.14753e-28	1.18664e-08	0.999751	1.68325e-26	2.40887e-07	No	yes	Yes
LGALS1	ENSG00000100097	3956	galectin 1	22	37675636	37679802	protein coding	1	58.7124	56.739	61.7337	106.169	110.775	111.387	55.8666	52.2326	60.6324	59.0187	47.7531	50.9997	24.972	25.4033	26.7604	36.5516	38.1952	26.7271	59.0617	109.444	56.2439	52.5905	25.7119	33.8246	56.1461	228.518	-0.148715	-2.20877	-0.723986	0.221788	7.6323e-64	1.55225e-07	0.999751	1.85167e-61	2.77702e-06	No	yes	Yes
GPNMB	ENSG00000136235	10457	glycoprotein nmb	7	23235967	23275108	protein coding	1	7.63739	4.74804	11.966	38.9531	29.5282	33.7425	196.288	200.634	190.559	7.113	4.6539	6.9545	53.3111	95.5539	55.0437	1097.16	1138.22	1180.25	8.11714	34.0746	195.827	6.24047	67.9696	1138.54	241.795	953.16	-0.345246	0.875689	2.54842	0.223354	2.6485e-05	2.73865e-39	0.999751	0.000137427	4.19098e-37	No	yes	Yes
PLAGL1	ENSG00000118495	5325	PLAG1 like zinc finger 1	6	143940300	144064599	protein coding	-1	28.1629	22.0784	33.9943	25.9199	23.6225	35.9194	36.6153	31.954	31.3352	23.0692	23.2695	25.0784	12.6263	17.7124	13.489	17.9712	19.6433	17.3119	28.0785	28.4873	33.3015	23.8057	14.6092	18.3088	24.4318	98.6058	-0.217536	-1.04358	-0.846287	0.223925	5.28385e-08	1.25114e-05	0.999751	5.01991e-07	0.000159096	No	yes	Yes
ABCC5	ENSG00000114770	10057	ATP binding cassette subfamily C member 5	3	183919934	184017939	protein coding	-1	83.2953	80.4792	78.8668	146.733	142.272	130.616	167.6	164.379	162.536	88.2397	84.5797	87.2474	117.846	116.762	108.347	98.3847	103.946	87.1669	80.8804	139.874	164.838	86.6889	114.318	96.4991	113.85	457.246	0.115317	-0.425375	-0.760759	0.22438	1.47717e-06	3.15768e-16	0.999751	1.04878e-05	1.3142e-14	No	yes	Yes
FBXO6	ENSG00000116663	26270	F-box protein 6	1	11664200	11674354	protein coding	1	9.54674	7.83426	8.9745	10.5437	11.6323	11.6103	20.3838	13.8263	15.5402	6.72852	7.48672	6.9545	7.2952	5.82646	7.61475	5.48274	6.82057	3.94833	8.78517	11.2621	16.5834	7.05658	6.91214	5.41721	9.3361	37.5606	-0.299908	-0.822982	-1.57978	0.227482	0.000744539	4.55261e-09	0.999751	0.00238209	9.65561e-08	No	yes	Yes
MAP3K4	ENSG00000085511	4216	mitogen-activated protein kinase kinase kinase 4	6	160991727	161117385	protein coding	1	100.479	108.018	95.728	93.1359	83.2157	86.7146	83.0449	94.9404	89.1653	104.58	113.11	107.479	123.738	127.483	139.241	133.109	120.861	128.776	101.408	87.6888	89.0502	108.39	130.154	127.582	107.379	430.874	0.109982	0.443508	0.524144	0.229948	1.27406e-06	6.47865e-08	0.999751	9.21008e-06	1.21821e-06	No	yes	Yes
CD109	ENSG00000156535	135228	CD109 molecule	6	73695785	73828316	protein coding	1	31.9816	32.7614	28.0113	5.56473	6.26355	8.70774	6.03963	7.68126	8.40702	24.4149	25.293	30.3469	12.0651	16.7802	10.8782	29.2413	28.9192	32.4978	30.9181	6.84534	7.37597	26.6849	13.2412	30.2194	19.2142	77.5285	-0.20101	0.902671	2.02074	0.233768	7.78632e-05	1.49851e-18	0.999751	0.000347001	7.49031e-17	No	yes	Yes
RABGGTB	ENSG00000137955	5876	Rab geranylgeranyltransferase subunit beta	1	75786197	75795086	protein coding	1	65.1565	59.8253	47.5921	35.585	31.3178	51.5208	48.6945	55.3051	47.385	47.6763	57.0609	45.7311	61.4481	55.2348	58.7423	60.0055	64.1134	75.3219	57.5246	39.4745	50.4615	50.1561	58.4751	66.4803	53.762	215.53	-0.185096	0.480813	0.406781	0.23554	0.00253778	0.0114839	0.999751	0.00676219	0.0642827	No	yes	Yes
BIRC2	ENSG00000110330	329	baculoviral IAP repeat containing 2	11	102347211	102378670	protein coding	1	265.399	248.085	237.144	96.0647	79.2787	132.067	112.866	120.442	106.998	205.124	243.824	225.073	221.381	216.278	209.079	165.396	173.788	174.334	250.21	102.47	113.435	224.674	215.58	171.173	179.59	722.344	-0.140539	0.976169	0.603539	0.235785	1.73435e-15	1.61617e-06	0.999751	3.99342e-14	2.45436e-05	No	yes	Yes
DUSP8	ENSG00000184545	1850	dual specificity phosphatase 8	11	1554051	1572271	protein coding	-1	17.4228	13.2945	13.8697	15.6691	16.6431	9.07056	11.3243	9.83201	10.1903	19.8011	15.3781	18.3346	22.7274	25.1703	20.6686	25.5861	17.4607	13.0598	14.8623	13.7943	10.4489	17.8379	22.8554	18.7022	16.4168	65.9653	0.278575	0.552255	0.854244	0.236145	0.0171097	0.00099471	0.999751	0.033889	0.00812347	No	yes	Yes
FASTKD1	ENSG00000138399	79675	FAST kinase domains 1	2	169528508	169573875	protein coding	-1	34.6069	35.1355	32.3626	22.8447	16.6431	25.0348	27.1783	33.7975	35.6661	26.9141	30.9586	30.9791	36.476	44.7472	33.94	63.3561	52.382	64.0844	34.035	21.5075	32.214	29.6173	38.3877	59.9408	35.9504	143.765	-0.187551	0.737044	0.892554	0.238155	6.74313e-06	2.277e-08	0.999751	4.04791e-05	4.45853e-07	No	yes	Yes
SLC20A2	ENSG00000168575	6575	solute carrier family 20 member 2	8	42416475	42541926	protein coding	-1	31.5042	31.5744	29.3711	28.4094	30.9598	29.3886	18.8739	18.1278	23.183	26.5296	28.3281	26.975	39.0013	40.7852	45.0358	32.5918	29.7377	33.1052	30.8166	29.586	20.0615	27.2776	41.6074	31.8116	30.1934	121.254	-0.162275	0.37038	0.658613	0.240311	0.0048874	3.47837e-05	0.999751	0.0117286	0.000407819	No	yes	Yes
SLC39A8	ENSG00000138821	64116	solute carrier family 39 member 8	4	102251080	102431258	protein coding	-1	331.51	270.638	283.377	57.4045	59.7722	69.2991	47.9396	41.1715	48.1493	255.107	273.771	273.122	102.413	116.529	97.6863	150.471	119.496	130.598	295.175	62.1586	45.7535	267.333	105.543	133.522	151.581	615.389	-0.12775	0.656388	1.55403	0.240348	6.63061e-08	7.63616e-33	0.999751	6.20458e-07	8.63146e-31	No	yes	Yes
GCA	ENSG00000115271	25801	grancalcin	2	162318840	162371595	protein coding	1	18.3775	21.841	26.1076	25.3341	27.0227	43.9015	44.9198	42.4005	45.3469	19.6088	16.9969	18.9668	21.605	13.7504	17.6227	28.0229	27.8279	31.8903	22.1087	32.0861	44.2224	18.5242	17.6594	29.2471	27.308	109.591	-0.234132	-0.94762	-0.58836	0.240681	1.54411e-06	0.00200883	0.999751	1.09319e-05	0.0148343	No	yes	Yes
TIFAB	ENSG00000255833	497189	TIFA inhibitor	5	135444226	135452351	protein coding	-1	3.81869	2.61142	2.71955	15.2298	16.6431	13.7873	62.2837	60.2211	59.8682	4.4216	3.64219	3.79336	0.841754	1.39835	1.74051	2.43677	1.90976	0.303717	3.04989	15.2201	60.791	3.95238	1.32687	1.55008	14.315	57.0217	0.387406	-3.62412	-5.27283	0.240973	7.58778e-21	7.18681e-42	0.999751	2.58155e-19	1.21165e-39	No	yes	Yes
DTX1	ENSG00000135144	1840	deltex E3 ubiquitin ligase 1	12	113056730	113098028	protein coding	1	8.35339	9.25867	11.4221	26.3592	31.4967	20.6809	12.4567	11.6755	10.1903	8.26646	8.70078	6.32227	10.6622	10.9537	9.79039	7.61492	6.82057	4.55576	9.67805	26.1789	11.4409	7.76317	10.4688	6.33042	11.9767	48.6588	-0.292578	-1.47391	-0.831006	0.241816	2.0014e-11	0.00283729	0.999751	3.08649e-10	0.0200301	No	yes	Yes
LTBR	ENSG00000111321	4055	lymphotoxin beta receptor	12	6375045	6391571	protein coding	1	18.6161	13.2945	19.0368	42.7605	42.5921	43.5387	42.2774	45.4731	45.3469	16.5329	12.5453	13.909	11.504	16.3141	9.79039	34.724	28.6464	27.942	16.9825	42.9638	44.3658	14.3291	12.5361	30.4375	26.9358	108.51	-0.2219	-1.8985	-0.537864	0.242713	1.521e-25	0.00122497	0.999751	6.97209e-24	0.00964751	No	yes	Yes
LILRB2	ENSG00000131042	10288	leukocyte immunoglobulin like receptor B2	19	54273812	54281184	protein coding	-1	203.107	174.016	218.652	357.021	345.211	362.097	276.313	246.108	247.88	184.554	180.895	174.706	51.0664	64.3241	45.9061	108.132	105.582	117.842	198.591	354.776	256.767	180.051	53.7655	110.519	192.412	782.478	-0.124156	-2.84212	-1.20641	0.242783	6.29665e-135	1.76437e-27	0.999751	4.81791e-132	1.53949e-25	No	yes	Yes
TBC1D1	ENSG00000065882	23216	TBC1 domain family member 1	4	37891084	38139175	protein coding	1	107.639	102.083	105.79	93.8681	90.3741	89.98	95.8792	94.9404	93.4962	114.193	106.433	115.698	124.58	144.496	122.271	154.126	138.048	147.91	105.171	91.4074	94.7719	112.108	130.449	146.695	113.434	455.207	0.108173	0.386779	0.639867	0.244545	3.26471e-05	4.20152e-11	0.999751	0.000164343	1.12953e-09	No	yes	Yes
RNF11	ENSG00000123091	26994	ring finger protein 11	1	51236273	51273447	protein coding	1	87.114	83.328	80.7705	33.0955	31.1388	51.8836	51.7143	45.4731	57.5753	60.5566	79.9257	80.7144	71.2685	68.5191	64.399	66.0975	67.1144	75.3219	83.7375	38.706	51.5876	73.7323	68.0622	69.5113	64.2228	258.076	-0.170048	0.735633	0.436093	0.24484	1.95567e-06	0.00535141	0.999751	1.35495e-05	0.0343866	No	yes	Yes
TRIM69	ENSG00000185880	140691	tripartite motif containing 69	15	44728988	44767829	protein coding	1	11.2174	11.3953	7.61473	10.2508	16.8221	9.43339	13.2117	10.4465	13.2474	14.0338	12.7477	10.1156	7.2952	6.52563	9.57283	8.8333	7.63904	6.68178	10.0758	12.1688	12.3019	12.299	7.79789	7.71804	10.3936	42.0309	0.298739	-0.788877	-0.663186	0.249034	0.0033269	0.0210219	0.999751	0.00849886	0.105289	No	yes	Yes
COX10	ENSG00000006695	1352	cytochrome c oxidase assembly factor heme A:farnesyltransferase COX10	17	14069490	14231736	protein coding	1	17.6615	18.2799	18.4929	13.7654	16.4642	22.8578	22.2711	21.2003	21.9092	21.339	21.0437	19.3883	21.3244	26.5686	24.5848	30.1551	26.7366	27.6383	18.1448	17.6958	21.7935	20.5904	24.1593	28.1767	21.7601	87.1936	0.199959	0.396674	0.379806	0.249328	0.0205765	0.0306788	0.999751	0.0397441	0.142267	No	yes	Yes
PPP1R13B	ENSG00000088808	23368	protein phosphatase 1 regulatory subunit 13B	14	103733195	103847575	protein coding	-1	30.7882	38.4591	28.2833	23.8697	27.7386	23.9463	21.1387	20.5858	16.3045	39.4099	36.4219	33.5081	39.843	35.891	35.2454	30.7643	33.5572	24.2974	32.5102	25.1849	19.343	36.4466	36.9931	29.5396	30.0029	120.79	0.178371	0.419822	0.637197	0.250468	0.00836685	0.000452299	0.999751	0.0184945	0.00407889	No	yes	Yes
BTBD19	ENSG00000222009	149478	BTB domain containing 19	1	44808523	44815585	protein coding	1	26.0149	23.028	23.3881	14.9369	12.1692	12.336	9.43693	11.061	8.66178	31.1434	27.1141	22.7602	49.1023	55.2348	48.5168	60.6147	55.9287	62.8695	24.1436	13.1473	9.7199	27.0059	50.9513	59.8043	30.7954	122.7	0.179836	1.80765	2.63582	0.252287	9.88891e-29	6.71832e-42	0.999751	5.49525e-27	1.15219e-39	No	yes	Yes
EMP3	ENSG00000142227	2014	epithelial membrane protein 3	19	48321509	48330553	protein coding	1	99.7634	110.154	110.686	100.458	92.3426	126.262	97.3891	87.2591	101.139	96.1216	93.0781	102.421	48.8217	44.2811	50.0398	50.563	54.8374	54.3654	106.868	106.354	95.2624	97.2069	47.7142	53.2553	84.4435	342.026	-0.120553	-1.25889	-0.830179	0.254486	3.97217e-28	3.32924e-12	0.999751	2.10166e-26	1.00048e-10	No	yes	Yes
ZSWIM5	ENSG00000162415	57643	zinc finger SWIM-type containing 5	1	45016399	45306209	protein coding	-1	9.0694	7.35946	8.70255	11.2759	11.8113	9.07056	8.30449	10.1393	9.93557	5.95954	7.08203	7.58673	19.3603	19.5769	18.9281	17.9712	15.8237	16.7045	8.37713	10.7192	9.45977	6.8761	19.2884	16.8331	11.9256	47.5818	-0.27107	0.686012	0.8274	0.254656	0.000390001	0.000217637	0.999751	0.00138837	0.00212239	No	yes	Yes
EOMES	ENSG00000163508	8320	eomesodermin	3	27715949	27722711	protein coding	-1	107.878	104.694	106.878	63.1157	56.5509	79.821	78.1377	92.4824	83.8154	104.388	116.348	122.231	182.099	158.946	169.7	167.833	169.696	183.749	106.483	66.4959	84.8118	114.322	170.248	173.759	119.353	476.738	0.117247	1.25999	1.04113	0.254877	3.81542e-33	2.3624e-22	0.999751	2.67268e-31	1.50633e-20	No	yes	Yes
H3C14	ENSG00000203811	126961	H3 clustered histone 14	1	149840687	149841208	protein coding	-1	14.5588	14.2441	14.1416	8.20065	14.3167	7.25645	6.41711	7.06676	7.8975	11.5346	12.1406	11.3801	5.33111	7.92398	8.04988	5.48274	4.36517	3.34089	14.3148	9.9246	7.12712	11.6851	7.10166	4.39627	9.0916	36.9319	-0.277348	-0.630312	-0.699866	0.255024	0.0198131	0.0359817	0.999751	0.0385149	0.160642	No	yes	Yes
VMO1	ENSG00000182853	284013	vitelline membrane outer layer 1 homolog	17	4785285	4786433	protein coding	-1	14.5588	12.3449	16.0453	122.131	137.082	74.7415	16.2315	15.0553	14.5212	23.8382	12.343	16.0164	39.2819	58.7307	43.948	87.1146	69.8427	60.4398	14.3163	111.318	15.2693	17.3992	47.3202	72.4657	46.3482	187.869	0.303843	-1.36616	2.26013	0.255592	8.45419e-09	5.15444e-18	0.999751	9.26143e-08	2.45317e-16	No	yes	Yes
H3C15	ENSG00000203852	333932	H3 clustered histone 15	1	149852608	149853125	protein coding	1	14.5588	14.2441	14.1416	8.20065	14.3167	7.25645	6.41711	6.75951	7.8975	11.5346	12.1406	11.3801	5.33111	7.92398	8.04988	5.48274	4.36517	3.34089	14.3148	9.9246	7.02471	11.6851	7.10166	4.39627	9.07453	36.865	-0.277348	-0.63028	-0.67915	0.255674	0.0199592	0.0423888	0.999751	0.0387534	0.182371	No	yes	Yes
SLC27A3	ENSG00000143554	11000	solute carrier family 27 member 3	1	153774354	153780157	protein coding	1	31.2656	28.0134	38.6176	76.0024	87.5107	71.8389	42.6549	37.1773	42.0351	42.678	33.7914	32.6651	28.0585	31.929	30.8941	32.2872	28.6464	24.6011	32.6322	78.4507	40.6224	36.3782	30.2939	28.5116	41.1481	166.982	0.180084	-1.50009	-0.500435	0.25635	1.31078e-22	0.00301264	0.999751	5.01473e-21	0.021148	No	yes	Yes
CD38	ENSG00000004468	952	CD38 molecule	4	15778275	15853232	protein coding	1	37.9483	44.8689	42.6969	11.5688	12.1692	11.6103	19.2513	21.2003	14.0117	43.0625	50.7883	44.8881	31.4255	29.3653	25.2374	12.1839	13.6411	13.0598	41.838	11.7828	18.1544	46.2463	28.6761	12.9616	26.6099	107.571	0.160114	1.14844	-0.457693	0.259927	7.2127e-11	0.0231696	0.999751	1.05044e-09	0.11398	No	yes	Yes
PELI1	ENSG00000197329	57162	pellino E3 ubiquitin protein ligase 1	2	64092652	64144420	protein coding	-1	94.99	82.3784	91.3768	50.5218	43.8449	57.6888	62.2837	65.4443	59.6134	74.5904	81.3422	88.0904	33.9508	39.853	36.9859	38.9884	45.0158	37.9647	89.5817	50.6852	62.4471	81.341	36.9299	40.6563	60.2735	243.943	-0.12421	-0.556408	-0.605562	0.261934	1.16811e-05	3.52261e-06	0.999751	6.64714e-05	5.02717e-05	No	yes	Yes
CCNYL1	ENSG00000163249	151195	cyclin Y like 1	2	207711540	207761839	protein coding	1	25.2988	26.8264	22.0283	25.1877	25.5911	30.1143	42.2774	39.9425	40.7613	24.4149	27.7211	30.5577	17.9574	15.6149	13.2714	25.2815	27.2823	26.4234	24.7179	26.9644	40.9938	27.5645	15.6146	26.3291	27.0307	108.815	0.166231	-0.9022	-0.626613	0.265203	3.07124e-08	3.85387e-05	0.999751	3.06416e-07	0.000447309	No	yes	Yes
NAPB	ENSG00000125814	63908	NSF attachment protein beta	20	23374519	23421519	protein coding	-1	43.199	36.7973	42.153	27.0914	28.4544	38.4592	52.8468	51.9253	47.385	32.8736	38.0406	37.5122	52.4693	49.6414	43.948	33.8102	40.3778	43.7353	40.7164	31.335	50.719	36.1421	48.6862	39.3078	41.1511	164.777	-0.156498	0.549617	-0.354004	0.265771	0.000100158	0.0147719	0.999751	0.000432973	0.0786992	No	yes	Yes
ASAH2B	ENSG00000204147	653308	N-acylsphingosine amidohydrolase 2B	10	50739318	50816495	protein coding	1	8.35339	7.12205	8.15864	2.1966	3.0423	5.44234	9.8144	5.53051	6.87847	4.99833	6.27265	7.79747	15.4322	17.2463	17.1876	12.1839	15.2781	15.4896	7.87803	3.56041	7.40779	6.35615	16.622	14.3172	9.35693	37.1497	-0.298566	2.25957	0.986813	0.268093	4.54555e-15	0.000240101	0.999751	1.01606e-13	0.00232098	No	yes	Yes
MN1	ENSG00000169184	4330	MN1 proto-oncogene, transcriptional regulator	22	27748277	27801756	protein coding	-1	59.6671	56.0268	57.3824	12.0081	11.4533	6.89363	6.03963	3.687	5.60468	67.6696	57.0609	64.9087	19.9215	25.6364	20.0159	45.0803	43.6517	43.4316	57.6921	10.1184	5.11044	63.2131	21.8579	44.0545	33.6744	136.589	0.148187	0.908329	3.12385	0.268253	7.55554e-07	8.56855e-38	0.999751	5.68494e-06	1.2534e-35	No	yes	Yes
EPHB2	ENSG00000133216	2048	EPH receptor B2	1	22710839	22921500	protein coding	1	6.44405	4.51063	8.15864	88.7427	97.1745	77.644	66.436	54.9978	61.1419	5.95954	5.05859	4.00411	3.36702	5.5934	1.95808	26.1953	24.5541	17.6156	6.37111	87.8538	60.8586	5.00741	3.6395	22.7883	31.0864	126.273	-0.312812	-4.72992	-1.40454	0.26895	1.12227e-68	3.85352e-13	0.999751	3.84938e-66	1.26924e-11	No	yes	Yes
CYB561	ENSG00000008283	1534	cytochrome b561	17	63432304	63446354	protein coding	-1	28.8789	33.4737	39.9773	46.4215	47.603	40.999	54.7342	46.7021	42.0351	39.0254	35.4101	37.9336	34.7925	35.6579	37.2035	30.7643	33.2844	30.068	34.11	45.0078	47.8238	37.4564	35.8846	31.3722	38.6091	155.524	0.156593	-0.463248	-0.586611	0.269055	0.000833465	8.45374e-05	0.999751	0.0026244	0.000904187	No	yes	Yes
MRPL35	ENSG00000132313	51318	mitochondrial ribosomal protein L35	2	86199355	86213790	protein coding	1	25.7762	24.9272	22.8442	23.7233	15.9273	30.8399	34.3504	35.641	31.0805	23.6459	30.9586	28.661	35.9148	42.8827	38.0737	45.3849	46.6527	43.1279	24.5159	23.4968	33.6906	27.7552	38.9571	45.0552	32.2451	128.846	0.190849	0.656047	0.432618	0.272398	0.000116402	0.0111711	0.999751	0.000491239	0.0631001	No	yes	Yes
GSN	ENSG00000148180	2934	gelsolin	9	121207794	121332843	protein coding	1	67.7818	65.2855	95.4561	828.851	995.189	543.871	343.882	298.033	303.672	68.8231	59.489	65.3302	91.19	132.144	101.82	140.114	133.956	125.739	76.1745	789.304	315.195	64.5474	108.385	133.27	247.813	1013.05	-0.220392	-2.99169	-1.23269	0.275068	4.83984e-53	3.42355e-10	0.999751	7.52217e-51	8.36708e-09	No	yes	Yes
SERPINF1	ENSG00000132386	5176	serpin family F member 1	17	1762029	1777565	protein coding	1	7.87606	10.2083	10.0623	11.5688	13.064	11.6103	19.6288	15.0553	17.3236	11.7268	10.7242	10.3264	10.3816	9.55539	8.70257	7.31032	6.0021	6.07435	9.38222	12.081	17.3359	10.9258	9.54653	6.46226	10.9556	44.0985	0.240319	-0.478599	-1.40973	0.275618	0.027207	1.2511e-08	0.999751	0.0500699	2.52427e-07	No	yes	Yes
YIF1B	ENSG00000167645	90522	Yip1 interacting factor homolog B, membrane trafficking protein	19	38303558	38317273	protein coding	-1	13.1268	10.4457	17.949	26.0663	26.8438	21.0437	27.5558	27.6525	30.3162	14.4182	9.7125	10.5371	16.2739	15.6149	18.0578	19.7988	22.0987	19.4379	13.8405	24.6513	28.5082	11.556	16.6489	20.4451	19.275	77.4019	-0.228519	-0.711484	-0.472137	0.277193	0.000163292	0.014183	0.999751	0.000658666	0.0762587	No	yes	Yes
CST3	ENSG00000101439	1471	cystatin C	20	23626706	23638473	protein coding	-1	103.582	87.1265	119.116	116.127	119.365	102.679	204.97	178.205	186.738	106.311	80.7351	88.7226	19.0798	24.2381	19.1457	81.3273	76.6632	70.4624	103.275	112.724	189.971	91.9227	20.8212	76.151	99.1441	400.422	-0.148751	-2.56306	-1.30863	0.27814	5.0471e-59	6.12945e-21	0.999751	9.84383e-57	3.52425e-19	No	yes	Yes
TLE3	ENSG00000140332	7090	TLE family member 3, transcriptional corepressor	15	70047790	70098176	protein coding	-1	226.974	232.416	212.397	141.608	148.715	108.484	110.978	110.303	102.668	263.373	224.804	236.242	210.439	215.113	230.836	175.448	189.066	155.503	223.929	132.935	107.983	241.473	218.796	173.339	183.076	737.844	0.124806	0.581519	0.694094	0.278925	7.77991e-07	1.64227e-08	0.999751	5.84174e-06	3.26713e-07	No	yes	Yes
JCHAIN	ENSG00000132465	3512	joining chain of multimeric IgA and IgM	4	70655541	70681817	protein coding	-1	98.8087	97.0973	100.079	58.4296	50.4663	78.3697	52.8468	43.015	39.997	80.5499	93.8875	89.987	89.7871	81.8034	86.1554	24.3677	36.8311	32.8015	98.6618	62.4219	45.2863	88.1415	85.9153	31.3334	68.6267	276.993	-0.147466	0.364279	-0.50867	0.279547	0.00945234	0.00178797	0.999751	0.0205021	0.013453	No	yes	Yes
RFX2	ENSG00000087903	5990	regulatory factor X2	19	5993164	6199572	protein coding	-1	10.0241	7.59686	9.79037	11.2759	10.2006	9.43339	7.92702	3.687	7.64274	7.68973	7.08203	7.79747	17.6768	16.3141	14.5768	10.9655	11.7314	9.71896	9.1371	10.3033	6.41892	7.52308	16.1892	10.8053	10.0628	40.3134	-0.261463	0.499098	0.766813	0.281226	0.0194743	0.00465678	0.999751	0.0379602	0.0306558	No	yes	Yes
TULP4	ENSG00000130338	56995	TUB like protein 4	6	158232236	158511828	protein coding	1	157.044	160.246	164.805	149.515	158.915	146.58	169.11	162.843	161.007	151.68	153.376	145.623	224.187	228.863	226.919	199.815	221.259	205.009	160.698	151.67	164.32	150.227	226.657	208.695	177.044	709.365	-0.0804931	0.450949	0.356976	0.281285	5.84454e-10	3.11349e-06	0.999751	7.65951e-09	4.47541e-05	No	yes	Yes
PALLD	ENSG00000129116	23022	palladin, cytoskeletal associated protein	4	168497052	168928457	protein coding	1	16.2295	15.4311	17.4051	9.37217	4.47396	6.53081	8.68197	12.29	8.91653	18.8398	16.1875	22.3387	14.3098	13.7504	11.0958	17.362	11.1857	15.4896	16.3552	6.79231	9.96284	19.122	13.052	14.6791	13.3273	53.6699	0.242008	0.783953	0.561834	0.281407	0.00235882	0.0311614	0.999751	0.00636205	0.143834	No	yes	Yes
ACOT11	ENSG00000162390	26027	acyl-CoA thioesterase 11	1	54542257	54639192	protein coding	1	3.10269	3.79843	5.16714	14.3511	14.3167	7.25645	10.5694	15.6698	11.4641	4.22935	2.63047	2.10742	8.97871	7.22481	6.74449	35.6378	29.1921	27.6383	4.02275	11.9748	12.5677	2.98908	7.64934	30.8227	11.6711	46.5887	-0.388736	-0.841572	1.29987	0.282187	0.0021284	3.18947e-07	0.999751	0.0058484	5.43248e-06	No	yes	Yes
SLC43A3	ENSG00000134802	29015	solute carrier family 43 member 3	11	57406954	57427580	protein coding	-1	47.2563	43.4445	48.136	62.8228	62.8145	64.9452	40.39	33.4903	38.7232	42.8703	43.5039	38.5659	42.3683	52.6712	42.425	100.517	91.3957	85.6483	46.2789	63.5275	37.5345	41.6467	45.8215	92.5203	54.5549	219.461	-0.13409	-0.589946	1.31361	0.28304	9.86423e-07	1.19722e-24	0.999751	7.27889e-06	8.50628e-23	No	yes	Yes
SASH1	ENSG00000111961	23328	SAM and SH3 domain containing 1	6	148272304	148552044	protein coding	1	35.8003	41.0705	42.9688	63.2621	53.6876	51.5208	66.0585	60.5283	57.5753	37.2952	33.7914	35.194	3.6476	4.66116	2.61077	11.8793	16.3694	11.5413	39.9465	56.1568	61.3874	35.4269	3.63985	13.2633	34.9701	142.153	-0.154703	-4.09245	-2.1886	0.283164	2.94717e-61	3.48997e-35	0.999751	6.23735e-59	4.45061e-33	No	yes	Yes
GALNT10	ENSG00000164574	55568	polypeptide N-acetylgalactosaminyltransferase 10	5	154190730	154420984	protein coding	1	125.54	141.254	133.802	99.2864	112.028	106.67	87.5747	96.1694	88.9106	137.838	144.676	139.09	159.092	144.03	150.772	115.442	120.315	121.183	133.532	105.995	90.8849	140.535	151.298	118.98	123.537	496.936	0.0893622	0.389315	0.39733	0.283457	4.29191e-06	2.09634e-05	0.999751	2.71403e-05	0.000256486	No	yes	Yes
CXCR3	ENSG00000186810	2833	C-X-C motif chemokine receptor 3	X	71615916	71618511	protein coding	-1	37.4709	35.8477	37.5297	22.5518	23.8015	23.2206	25.291	21.2003	20.8902	34.2193	27.7211	37.3014	52.4693	56.167	58.7423	49.0401	46.3799	48.2911	36.9494	23.1913	22.4605	33.0806	55.7929	47.9037	36.5631	146.255	-0.14379	1.14457	1.11403	0.284124	3.0339e-17	1.94973e-13	0.999751	7.98366e-16	6.59657e-12	No	yes	Yes
SORT1	ENSG00000134243	6272	sortilin 1	1	109309568	109397918	protein coding	-1	26.2535	31.337	33.9943	33.3884	26.6648	37.3707	28.3108	20.5858	24.4568	27.683	27.1141	25.2891	15.7127	22.8397	17.6227	38.3792	38.468	42.2167	30.5283	32.4746	24.4511	26.6954	18.7251	39.688	28.7604	115.991	-0.173787	-0.890487	0.715712	0.284156	1.70262e-07	2.96533e-05	0.999751	1.46505e-06	0.000352825	No	yes	Yes
MAP3K21	ENSG00000143674	84451	mitogen-activated protein kinase kinase kinase 21	1	233327724	233385148	protein coding	1	6.20538	7.35946	4.62323	7.02913	6.26355	9.43339	8.30449	11.3683	11.7189	6.92076	9.7125	5.4793	13.7487	15.848	13.9241	21.3218	27.5551	21.5639	6.06269	7.57535	10.4639	7.37085	14.5069	23.4803	11.5767	46.0569	0.288802	0.867004	1.16027	0.285667	0.000291928	7.19714e-07	0.999751	0.00108915	1.17553e-05	No	yes	Yes
PCID2	ENSG00000126226	55795	PCI domain containing 2	13	113177536	113208715	protein coding	-1	63.0085	69.7961	67.4447	53.3042	50.2874	52.2465	43.4099	47.0093	53.4992	64.9782	63.7383	53.1071	70.7073	72.4811	82.2393	77.6722	68.7514	75.6256	66.7498	51.946	47.9728	60.6079	75.1426	74.0164	62.7392	251.913	-0.121607	0.410308	0.623835	0.286692	0.000359078	4.68184e-07	0.999751	0.00129646	7.77467e-06	No	yes	Yes
TSPAN32	ENSG00000064201	10077	tetraspanin 32	11	2301997	2318204	protein coding	1	44.631	38.2217	42.153	51.4005	59.2353	35.9194	44.5423	38.099	47.1303	50.7522	44.3133	44.2559	40.9654	32.3951	34.3751	26.4999	24.5541	26.1197	41.6685	48.8517	43.2572	46.4405	35.9119	25.7246	40.3091	162.998	0.173604	-0.600786	-0.742992	0.28703	0.000268892	3.58919e-05	0.999751	0.00101506	0.000419526	No	yes	Yes
PEAK3	ENSG00000188305	374872	PEAK family member 3	19	2274631	2282175	protein coding	-1	14.3201	14.7189	20.1246	32.949	35.2548	28.3002	22.6486	22.122	23.6925	16.9174	14.3664	10.3264	15.9933	14.4496	15.4471	9.4425	10.3673	9.71896	16.3879	32.168	22.821	13.8701	15.2967	9.84291	18.3978	74.4498	-0.211257	-1.21513	-1.20411	0.288609	6.4872e-11	5.38505e-08	0.999751	9.5315e-10	1.01449e-06	No	yes	Yes
CHST15	ENSG00000182022	51363	carbohydrate sulfotransferase 15	10	124007668	124093598	protein coding	-1	49.643	54.1276	68.2606	17.2799	17.0011	28.663	10.5694	15.977	16.5593	67.2852	63.3336	60.0616	56.9587	45.6794	59.6126	57.5688	60.2939	56.4914	57.3437	20.9813	14.3686	63.5601	54.0836	58.118	44.7426	179.926	0.168013	1.30403	2.00321	0.291263	9.1023e-14	1.35138e-24	0.999751	1.8036e-12	9.46634e-23	No	yes	Yes
PMEPA1	ENSG00000124225	56937	prostate transmembrane protein, androgen induced 1	20	57648392	57711536	protein coding	-1	38.4256	33.7111	32.6346	19.623	21.2961	13.7873	13.5892	9.21751	13.7569	35.7573	25.9	30.9791	82.4919	84.6001	90.7243	84.0687	81.5741	75.6256	34.9237	18.2354	12.1879	30.8788	85.9388	80.4228	43.7646	173.919	-0.161487	2.06472	2.7314	0.295414	1.96077e-40	4.1831e-49	0.999751	2.07487e-38	8.85305e-47	No	yes	Yes
PPP1R16B	ENSG00000101445	26051	protein phosphatase 1 regulatory subunit 16B	20	38805697	38923024	protein coding	1	455.618	503.054	392.702	269.596	291.702	199.915	189.493	184.657	185.209	508.868	483.399	471.22	389.171	362.639	377.909	275.355	259.182	239.633	450.458	253.738	186.453	487.829	376.573	258.057	335.518	1355.81	0.130373	0.436332	0.478392	0.296113	0.000552481	0.000228534	0.999751	0.00185376	0.00221778	No	yes	Yes
PLK3	ENSG00000173846	1263	polo like kinase 3	1	44800377	44805990	protein coding	1	71.3618	63.3863	56.2946	53.7435	63.1724	55.5119	38.1252	33.4903	39.7423	84.2026	60.5008	64.2765	118.687	124.453	119.66	105.39	105.037	88.6855	63.6809	57.4759	37.1192	69.6599	120.934	99.7043	74.7623	299.188	0.145355	0.94683	1.43403	0.297186	4.68929e-12	1.30833e-21	0.999751	7.65918e-11	7.83971e-20	No	yes	Yes
XYLT1	ENSG00000103489	64131	xylosyltransferase 1	16	17101769	17470960	protein coding	-1	251.318	264.703	259.989	271.061	284.186	270.303	231.771	219.377	212.723	290.48	263.047	259.213	156.005	132.61	154.688	170.27	172.697	160.059	258.67	275.183	221.29	270.913	147.768	167.675	223.583	905.67	0.0832797	-1.0232	-0.388645	0.297426	7.43122e-35	6.19711e-06	0.999751	5.86653e-33	8.35266e-05	No	yes	Yes
DUSP5	ENSG00000138166	1847	dual specificity phosphatase 5	10	110497907	110511533	protein coding	1	66.5885	65.0481	47.5921	22.2589	22.9067	27.5745	16.609	14.4408	14.0117	63.0558	67.3804	66.5946	10.9428	11.886	13.7065	3.35056	3.81952	5.77063	59.7429	24.2467	15.0205	65.677	12.1784	4.31357	30.1965	123.615	0.148122	-1.08494	-1.78502	0.298002	7.07715e-09	1.20905e-10	0.999751	7.83924e-08	3.15654e-09	No	yes	Yes
SEMA4A	ENSG00000196189	64218	semaphorin 4A	1	156147366	156177752	protein coding	1	51.791	49.8544	58.7422	125.353	134.577	145.492	169.487	141.95	147.25	49.022	44.5156	52.0534	32.8284	34.4926	32.6346	54.5228	57.02	54.9729	53.4625	135.14	152.896	48.5303	33.3186	55.5052	79.8088	321.987	-0.121187	-2.13437	-1.44852	0.29845	1.24215e-74	2.95647e-38	0.999751	4.94225e-72	4.38926e-36	No	yes	Yes
CYB5R1	ENSG00000159348	51706	cytochrome b5 reductase 1	1	202961873	202967275	protein coding	-1	20.7641	24.9272	23.3881	36.61	39.013	33.3797	30.5756	26.7308	27.2591	23.8382	16.5922	19.8098	19.3603	24.005	20.8862	24.3677	20.1889	17.6156	23.0265	36.3342	28.1885	20.08	21.4172	20.7241	24.9618	100.795	-0.178506	-0.893854	-0.429604	0.303193	7.09465e-08	0.0181596	0.999751	6.58921e-07	0.0930623	No	yes	Yes
FBLN7	ENSG00000144152	129804	fibulin 7	2	112138385	112188218	protein coding	1	14.0814	9.97088	13.0538	6.44337	10.2006	6.16798	3.39729	7.37401	8.91653	10.3811	9.91484	10.1156	24.4109	18.8777	27.1955	27.7183	22.9171	16.7045	12.3687	7.604	6.56261	10.1372	23.4947	22.4466	13.769	54.8762	-0.269207	1.47462	1.73785	0.303279	1.13455e-08	1.08107e-09	0.999751	1.21088e-07	2.52428e-08	No	yes	Yes
PIK3R6	ENSG00000276231	146850	phosphoinositide-3-kinase regulatory subunit 6	17	8802722	8867677	protein coding	-1	7.39872	11.6327	10.3343	16.6942	18.2538	11.2475	11.7018	11.3683	13.5022	9.99665	6.87968	7.16524	5.61169	7.69092	8.04988	5.78734	6.54775	6.37807	9.78856	15.3985	12.1907	8.01386	7.1175	6.23772	9.79114	39.6457	-0.266374	-1.26426	-0.962588	0.304528	7.13253e-07	0.000794812	0.999751	5.39933e-06	0.00669432	No	yes	Yes
EMILIN2	ENSG00000132205	84034	elastin microfibril interfacer 2	18	2847006	2916003	protein coding	1	217.427	205.353	232.793	493.064	498.579	375.159	318.213	277.14	302.143	212.237	183.728	193.251	90.3483	121.19	95.9458	136.155	136.411	119.361	218.524	455.6	299.165	196.405	102.495	130.642	233.805	950.855	-0.137095	-2.27753	-1.18564	0.304857	1.73006e-63	3.75681e-18	0.999751	4.09735e-61	1.84084e-16	No	yes	Yes
STING1	ENSG00000184584	340061	stimulator of interferon response cGAMP interactor 1	5	139475533	139482935	protein coding	-1	46.779	44.1567	60.102	47.3002	54.9403	42.8131	49.827	45.1658	42.5446	49.4065	45.1226	40.0411	70.1462	67.5869	68.3152	66.7067	65.2047	56.4914	50.3459	48.3512	45.8458	44.8567	68.6827	62.8009	53.4805	214.49	-0.144508	0.367262	0.469954	0.305171	0.00744773	0.00126634	0.999751	0.0167797	0.00994179	No	yes	Yes
PPCDC	ENSG00000138621	60490	phosphopantothenoylcysteine decarboxylase	15	75023586	75117462	protein coding	1	11.9334	12.3449	14.6855	13.1796	16.4642	9.07056	11.3243	11.9828	12.7379	17.6864	15.3781	12.2231	7.01462	7.45786	9.79039	7.31032	9.00316	4.85948	12.988	12.9048	12.015	15.0959	8.08762	7.05765	11.3581	46.0328	0.239948	-0.834433	-0.7551	0.305993	0.000982521	0.00714586	0.999751	0.00302667	0.0436609	No	yes	Yes
COX6A1	ENSG00000111775	1337	cytochrome c oxidase subunit 6A1	12	120438090	120440737	protein coding	1	18.1388	15.9059	14.9575	10.6901	8.41105	18.504	18.1189	16.5915	18.0878	12.1113	14.5687	15.1735	19.0798	23.3058	19.1457	33.5056	27.0095	26.7271	16.3341	12.535	17.5994	13.9512	20.5104	29.0807	18.3351	73.2639	-0.216762	0.680853	0.733254	0.306819	0.00133268	0.000444975	0.999751	0.00392427	0.00402014	No	yes	Yes
LCLAT1	ENSG00000172954	253558	lysocardiolipin acyltransferase 1	2	30447226	30644225	protein coding	1	29.3562	37.0347	29.915	20.6481	14.8536	30.8399	36.2378	41.1715	37.1947	27.1063	41.2781	41.0948	31.7061	28.6662	33.5049	27.4137	29.4649	29.1569	32.102	22.1138	38.2013	36.4931	31.2924	28.6785	31.4802	126.332	0.196503	0.431212	-0.405039	0.307155	0.0315579	0.0442852	0.999751	0.0566516	0.188653	No	yes	Yes
GZMM	ENSG00000197540	3004	granzyme M	19	544034	549924	protein coding	1	47.9723	44.3941	42.4249	36.7565	36.1496	30.8399	22.6486	25.809	27.5139	55.9428	43.0992	48.4708	29.742	22.1405	28.5009	21.6264	18.0063	17.0082	44.9305	34.582	25.3238	49.1709	26.7945	18.8803	33.2803	135.009	0.146183	-0.514784	-0.425243	0.307848	0.000984641	0.0193464	0.999751	0.00303227	0.0982616	No	yes	Yes
APOBEC3F	ENSG00000128394	200316	apolipoprotein B mRNA editing enzyme catalytic subunit 3F	22	39040604	39055972	protein coding	1	55.8484	62.1993	71.5241	57.2581	63.5303	72.9273	58.1315	64.2153	64.7086	59.0187	52.8117	60.4831	99.0464	100.215	106.171	73.4078	83.4838	83.2186	63.1906	64.5719	62.3518	57.4378	101.811	80.0367	71.5666	286.448	-0.118428	0.554274	0.365772	0.308225	5.99316e-07	0.00223141	0.999751	4.63561e-06	0.0162965	No	yes	Yes
CREB5	ENSG00000146592	9586	cAMP responsive element binding protein 5	7	28299321	28825894	protein coding	1	10.7401	13.2945	19.0368	22.9911	22.0119	45.3528	31.7081	27.038	30.3162	13.6493	12.1406	9.06193	3.36702	4.89422	4.78641	7.31032	10.9129	8.80781	14.3571	30.1186	29.6874	11.6173	4.34922	9.01035	16.5233	66.7932	-0.279563	-2.8571	-1.7057	0.311151	2.41839e-20	2.51489e-09	0.999751	8.01856e-19	5.54669e-08	No	yes	Yes
RNASE6	ENSG00000169413	6039	ribonuclease A family member k6	14	20781268	20782467	protein coding	1	9.30807	9.02127	12.5099	30.3131	21.654	44.2644	78.5152	70.9748	75.6632	9.22768	7.08203	9.06193	8.97871	8.3901	6.52693	10.9655	14.1868	16.7045	10.2797	32.0772	75.0511	8.45721	7.96524	13.9522	24.6304	98.3881	-0.257641	-2.10261	-2.41778	0.313479	2.58404e-18	1.46762e-27	0.999751	7.34383e-17	1.30343e-25	No	yes	Yes
LMNA	ENSG00000160789	4000	lamin A/C	1	156082573	156140081	protein coding	1	147.258	142.441	129.994	552.812	627.966	267.763	247.247	215.997	214.252	146.105	102.386	104.739	48.8217	63.858	59.1775	78.8905	70.3883	61.6546	139.898	482.847	225.832	117.743	57.2857	70.3112	182.319	746.724	-0.23182	-3.20634	-1.67401	0.313802	1.87031e-43	7.12117e-13	0.999751	2.16325e-41	2.28498e-11	No	yes	Yes
LHFPL2	ENSG00000145685	10184	LHFPL tetraspan subfamily member 2	5	78485215	78770021	protein coding	-1	58.7124	56.739	59.2861	73.0736	71.0466	93.6082	120.038	113.375	102.413	52.8669	55.8469	48.6815	117.004	147.293	107.477	257.993	269.822	272.131	58.2459	79.2428	111.942	52.4651	123.924	266.649	115.411	459.07	-0.134154	0.543149	1.26447	0.314457	1.24996e-05	3.20026e-25	0.999751	7.06843e-05	2.358e-23	No	yes	Yes
IL13RA1	ENSG00000131724	3597	interleukin 13 receptor subunit alpha 1	X	118727133	118794535	protein coding	1	71.3618	67.4221	83.4901	129.16	110.954	211.526	209.5	179.434	183.681	58.0575	65.964	68.4913	52.7499	74.8117	49.6046	88.333	85.1208	83.826	74.0913	150.547	190.872	64.1709	59.0554	85.7599	104.083	418.311	-0.191103	-1.45069	-1.14468	0.314501	1.34938e-14	9.94194e-10	0.999751	2.88673e-13	2.33237e-08	No	yes	Yes
NRIP3	ENSG00000175352	56675	nuclear receptor interacting protein 3	11	8965682	9005288	protein coding	-1	10.0241	11.1579	8.43059	9.95793	10.9165	9.43339	8.30449	6.14501	8.66178	13.0725	12.5453	8.85118	15.7127	23.0728	23.0618	17.0574	14.1868	15.1859	9.87085	10.1026	7.70376	11.4897	20.6158	15.4767	12.5432	50.1851	0.23333	0.901895	1.01127	0.315888	3.14685e-05	7.6682e-05	0.999751	0.000159703	0.000829082	No	yes	Yes
LGR6	ENSG00000133067	59352	leucine rich repeat containing G protein-coupled receptor 6	1	202193799	202319781	protein coding	1	39.8576	39.4087	31.8187	24.8948	27.0227	18.1411	15.0991	25.809	17.3236	41.5246	43.3015	42.1485	18.5186	13.2843	13.9241	14.0114	6.27493	13.3636	37.0283	23.3529	19.4106	42.3249	15.2423	11.2166	24.7626	100.76	0.206377	-0.77495	-0.797764	0.316509	0.000674406	0.00158826	0.999751	0.00219154	0.0121059	No	yes	Yes
ICAM2	ENSG00000108622	3384	intercellular adhesion molecule 2	17	64002594	64020634	protein coding	-1	34.3682	27.776	25.0198	14.3511	17.18	13.0616	13.5892	12.5973	15.795	34.4115	34.1961	28.2395	13.1875	11.6529	12.6187	9.1379	10.9129	9.41524	29.0547	14.8643	13.9938	32.2824	12.4864	9.82202	18.7506	76.1807	0.165553	-0.401184	-0.506446	0.316538	0.0453607	0.0276631	0.999751	0.0769839	0.131093	No	yes	Yes
GPR68	ENSG00000119714	8111	G protein-coupled receptor 68	14	91232532	91253925	protein coding	-1	93.558	84.515	78.051	168.26	188.264	148.757	112.866	106.001	122.539	112.078	83.3656	83.2433	105.78	95.7869	107.477	85.2871	78.8458	69.855	85.3747	168.427	113.802	92.8956	103.015	77.996	106.918	431.958	0.138307	-0.839474	-0.536845	0.317536	4.75983e-10	0.000154444	0.999751	6.34666e-09	0.00156282	No	yes	Yes
IFNGR2	ENSG00000159128	3460	interferon gamma receptor 2	21	33403413	33479348	protein coding	1	94.7513	85.2272	114.765	97.5291	94.6691	128.076	134.382	115.833	115.405	82.6646	94.0898	87.0366	58.081	58.4976	43.0777	79.1951	70.1155	64.9955	98.2478	106.758	121.874	87.9304	53.2188	71.4354	89.9107	362.903	-0.142603	-1.11502	-0.759332	0.318208	3.70801e-14	2.51985e-07	0.999751	7.63636e-13	4.35913e-06	No	yes	Yes
MSRB1	ENSG00000198736	51734	methionine sulfoxide reductase B1	16	1938229	1943199	protein coding	-1	13.1268	11.1579	14.9575	17.4264	19.3275	16.6898	16.2315	13.8263	17.5783	9.99665	9.51015	13.909	9.82047	12.8182	8.92013	10.3563	11.7314	10.3264	13.0807	17.8146	15.8787	11.1386	10.5196	10.8047	13.2061	53.303	-0.214813	-0.893559	-0.547428	0.3198	2.50187e-05	0.0174457	0.999751	0.000130916	0.0900997	No	yes	Yes
APAF1	ENSG00000120868	317	apoptotic peptidase activating factor 1	12	98645290	98735433	protein coding	1	114.799	108.493	134.346	128.282	106.838	148.394	130.607	133.347	141.391	106.503	112.705	109.586	101.01	96.2531	98.339	88.6376	96.8521	93.2413	119.213	127.838	135.115	109.598	98.5342	92.9103	113.868	458.614	-0.103438	-0.483601	-0.532472	0.320127	4.05304e-06	1.03494e-06	0.999751	2.58321e-05	1.63147e-05	No	yes	Yes
STAB1	ENSG00000010327	23166	stabilin 1	3	52495338	52524495	protein coding	1	314.326	265.415	356.804	3748.57	4247.05	2517.26	3522.24	3334.28	3154.92	315.087	247.871	252.048	112.234	123.521	121.836	312.212	342.12	220.803	312.182	3504.29	3337.15	271.669	119.197	291.711	1306.03	5304.03	-0.18327	-5.00501	-3.50732	0.321524	1.32081e-159	5.76451e-81	0.999751	1.45979e-156	2.86698e-78	No	yes	Yes
FCGRT	ENSG00000104870	2217	Fc gamma receptor and transporter	19	49506816	49526428	protein coding	1	51.075	49.617	65.2691	207.066	241.236	155.288	201.95	179.434	168.395	57.0963	44.718	42.57	61.4481	65.7224	54.6086	163.264	140.777	119.665	55.3204	201.197	183.26	48.1281	60.593	141.235	114.956	463.395	-0.180796	-1.86322	-0.36544	0.32203	2.75838e-26	0.0346416	0.999751	1.33192e-24	0.15606	No	yes	Yes
SLC24A4	ENSG00000140090	123041	solute carrier family 24 member 4	14	92322581	92501481	protein coding	1	25.7762	26.8264	39.7054	9.81149	6.62147	5.07952	7.54954	5.83776	7.8975	28.2598	25.293	25.4998	18.5186	25.1703	16.7524	25.8907	24.5541	27.6383	30.7693	7.17082	7.09493	26.3509	20.1471	26.0277	19.5935	78.9504	-0.201548	1.29433	1.88117	0.323904	8.47641e-08	7.0778e-13	0.999751	7.73531e-07	2.27841e-11	No	yes	Yes
CRTAP	ENSG00000170275	10491	cartilage associated protein	3	33114014	33147773	protein coding	1	63.2471	58.6382	61.4617	84.0566	74.4468	97.5993	117.395	127.816	137.824	62.0946	64.1429	68.9128	68.7433	71.3158	71.5786	95.948	93.8511	87.7743	61.1157	85.3676	127.679	65.0501	70.5459	92.5245	83.7137	335.542	0.105017	-0.378104	-0.459965	0.324842	0.000233043	5.72566e-06	0.999751	0.000895009	7.834e-05	No	yes	Yes
FCGR2B	ENSG00000072694	2213	Fc gamma receptor IIb	1	161663143	161678654	protein coding	1	23.8668	18.7547	28.0113	31.1917	34.539	33.7425	64.926	66.0588	71.8418	22.877	18.2109	20.6528	19.3603	18.8777	26.3253	20.1034	15.0053	16.097	23.5443	33.1578	67.6089	20.5802	21.5211	17.0686	30.5801	122.612	-0.170573	-0.736833	-1.9828	0.325194	1.13915e-05	2.21222e-29	0.999751	6.5084e-05	2.17871e-27	No	yes	Yes
MMP9	ENSG00000100985	4318	matrix metallopeptidase 9	20	46008908	46016561	protein coding	1	138.905	131.283	205.87	1009.41	1099.16	835.943	1402.7	1163.25	1213.41	150.334	138.605	120.755	40.6848	63.3918	52.433	84.9825	88.9403	51.3282	158.686	981.506	1259.79	136.565	52.1699	75.0837	443.967	1794.8	-0.198645	-4.35446	-4.05892	0.325671	6.50843e-100	4.3536e-88	0.999751	4.31596e-97	2.54737e-85	No	yes	Yes
BLTP3A	ENSG00000065060	54887	bridge-like lipid transfer protein family member 3A	6	34792083	34877514	protein coding	1	68.4978	80.4792	75.0595	122.424	117.934	128.439	127.21	152.396	141.646	72.4757	84.782	80.2929	77.1608	85.0663	87.6784	104.172	111.039	110.249	74.6788	122.932	140.417	79.1835	83.3018	108.487	101.5	407.841	0.0992029	-0.676669	-0.365947	0.326517	2.88482e-12	0.000180625	0.999751	4.79054e-11	0.00179847	No	yes	Yes
CIITA	ENSG00000179583	4261	class II major histocompatibility complex transactivator	16	10866222	10943021	protein coding	1	209.312	226.244	267.875	387.627	432.185	330.169	642.466	615.115	577.791	232.999	191.822	213.061	205.669	204.159	226.484	174.229	179.517	146.696	234.477	383.327	611.791	212.627	212.104	166.814	303.523	1220.54	-0.123554	-0.981425	-1.86526	0.328118	5.48559e-15	8.58084e-49	0.999751	1.21797e-13	1.7782e-46	No	yes	Yes
TMEM164	ENSG00000157600	84187	transmembrane protein 164	X	110002631	110182734	protein coding	1	57.7577	51.991	58.1983	102.655	109.702	99.0506	100.409	110.303	97.3176	58.8264	46.1344	47.8385	47.6994	53.1373	53.3032	63.9653	61.658	65.603	55.9823	103.802	102.676	50.9331	51.38	63.7421	71.4194	287.867	-0.11699	-1.13966	-0.678639	0.329074	4.306e-23	7.94182e-09	0.999751	1.69967e-21	1.64921e-07	No	yes	Yes
STAT1	ENSG00000115415	6772	signal transducer and activator of transcription 1	2	190908460	191020960	protein coding	-1	299.767	282.746	335.048	433.902	415.184	502.509	1441.21	1284.31	1274.55	276.83	301.492	277.969	225.31	212.549	210.385	227.838	243.358	236.9	305.854	450.532	1333.36	285.431	216.081	236.032	471.214	1884.62	-0.0829917	-1.1765	-2.48869	0.329113	4.05152e-43	4.86872e-189	0.999751	4.5796e-41	8.07153e-186	No	yes	Yes
PGM2L1	ENSG00000165434	283209	phosphoglucomutase 2 like 1	11	74330316	74398433	protein coding	-1	41.5283	43.6819	36.17	22.9911	21.2961	23.9463	33.218	29.1888	30.8257	34.2193	35.8148	40.6733	56.1169	49.6414	52.2154	46.2987	51.2907	49.5059	40.4601	22.7445	31.0775	36.9025	52.6579	49.0318	38.8124	155.292	-0.122639	1.09153	0.673102	0.329547	1.12428e-16	9.26059e-07	0.999751	2.82405e-15	1.4762e-05	No	yes	Yes
PRNP	ENSG00000171867	5621	prion protein	20	4686350	4701590	protein coding	1	117.902	120.125	107.422	48.6181	40.4446	66.3965	82.6675	85.4156	92.732	104.58	134.559	136.983	112.795	127.949	97.4688	181.844	169.969	174.941	115.15	51.8198	86.9383	125.374	112.738	175.585	111.267	445.87	0.136412	1.03033	1.02112	0.330011	2.06387e-12	1.17579e-12	0.999751	3.49138e-11	3.66632e-11	No	yes	Yes
WDR35	ENSG00000118965	57539	WD repeat domain 35	2	19910263	19990105	protein coding	-1	19.0935	21.1288	19.3088	16.6942	17.359	17.0527	12.8342	14.4408	17.0688	20.57	26.1023	19.1776	26.6555	24.7042	25.6726	24.0631	22.0987	25.2085	19.8437	17.0353	14.7813	21.95	25.6774	23.7901	20.513	82.3664	0.160403	0.464845	0.675584	0.33045	0.00477976	0.00030024	0.999751	0.0115008	0.00281213	No	yes	Yes
NID1	ENSG00000116962	4811	nidogen 1	1	235975830	236065109	protein coding	-1	17.6615	21.1288	25.0198	56.5259	48.8557	56.6003	55.4891	55.9196	50.9516	20.9545	16.5922	18.3346	0.841754	1.63141	2.39321	4.87355	4.91081	2.73346	21.27	53.994	54.1201	18.6271	1.62212	4.17261	25.6343	104.171	-0.167472	-5.12311	-3.67771	0.331922	5.63125e-51	4.38835e-46	0.999751	8.48697e-49	8.73017e-44	No	yes	Yes
UTRN	ENSG00000152818	7402	utrophin	6	144285335	144853034	protein coding	1	1149.43	1260.6	1193.06	1177.53	1114.73	1093.55	1210.95	1244.67	1221.82	1233.43	1266.87	1211.98	931.822	847.866	930.522	805.963	837.021	765.368	1201.03	1128.6	1225.81	1237.43	903.403	802.784	1083.18	4371.29	0.0587866	-0.445244	-0.60158	0.333886	4.09324e-13	4.2682e-22	0.999751	7.51208e-12	2.637e-20	No	yes	Yes
CBFA2T3	ENSG00000129993	863	CBFA2/RUNX1 partner transcriptional co-repressor 3	16	88874858	88977207	protein coding	-1	18.8548	16.8555	19.0368	27.0914	31.6757	14.8757	20.0063	19.3568	16.814	22.108	18.6156	22.3387	13.7487	13.7504	11.7485	9.74709	12.8227	6.68178	18.2491	24.5476	18.7257	21.0208	13.0825	9.75052	17.5627	71.273	0.221136	-1.07733	-0.918402	0.336248	4.94843e-06	0.000474093	0.999751	3.07446e-05	0.00425999	No	yes	Yes
FOS	ENSG00000170345	2353	Fos proto-oncogene, AP-1 transcription factor subunit	14	75278826	75282230	protein coding	1	63.4858	65.7603	97.9037	300.934	282.934	260.507	93.2368	98.9346	100.375	95.5449	77.2953	77.3425	160.494	226.066	161.215	231.798	206.8	232.648	75.7166	281.458	97.5154	83.3942	182.592	223.748	157.404	633.867	0.159876	-0.746236	1.2064	0.336754	2.60768e-06	1.83363e-13	0.999751	1.74202e-05	6.24627e-12	No	yes	Yes
NAGK	ENSG00000124357	55577	N-acetylglucosamine kinase	2	71064344	71079808	protein coding	1	98.0927	87.3639	108.51	223.614	222.446	172.341	191.381	184.35	193.361	100.543	83.7703	82.4003	62.5704	55.934	60.7004	94.7296	90.3044	99.6193	97.9888	206.133	189.697	88.9046	59.7349	94.8844	122.891	497.108	-0.121453	-1.92081	-0.991031	0.337048	2.41176e-51	4.30913e-15	0.999751	3.69074e-49	1.64226e-13	No	yes	Yes
CTSH	ENSG00000103811	1512	cathepsin H	15	78921058	78949574	protein coding	-1	71.8392	74.0694	84.034	134.286	123.481	146.58	162.315	143.486	132.474	74.2059	66.9758	69.1235	54.4334	65.2563	64.399	113.005	115.95	98.7082	76.6475	134.782	146.092	70.1017	61.3629	109.221	99.7012	401.312	-0.110065	-1.24541	-0.405282	0.337935	3.75565e-28	0.000255989	0.999751	1.99773e-26	0.00245903	No	yes	Yes
ITGAE	ENSG00000083457	3682	integrin subunit alpha E	17	3714628	3801188	protein coding	-1	18.3775	22.0784	17.1331	22.5518	24.3384	22.8578	18.8739	21.8148	17.0688	19.9933	16.5922	14.1197	55.8364	52.4381	60.2653	140.114	112.13	118.146	19.1963	23.2493	19.2525	16.9017	56.1799	123.464	43.0406	170.791	-0.167423	1.14589	2.69543	0.339708	3.34893e-14	5.95641e-62	0.999751	6.92554e-13	1.91124e-59	No	yes	Yes
PAK1	ENSG00000149269	5058	p21 (RAC1) activated kinase 1	11	77322017	77474635	protein coding	-1	54.4164	47.9552	64.7252	156.545	146.388	141.864	112.111	110.917	97.5724	51.7134	49.1695	50.7889	31.4255	30.9967	30.6766	38.6838	51.2907	45.5576	55.6989	148.265	106.867	50.5573	31.0329	45.1774	72.9331	295.856	-0.119371	-2.38398	-1.22678	0.339826	3.24841e-78	6.99533e-22	0.999751	1.53866e-75	4.26887e-20	No	yes	Yes
BLVRB	ENSG00000090013	645	biliverdin reductase B	19	40447765	40465764	protein coding	-1	10.0241	8.54646	14.6855	59.4547	64.2461	44.6272	58.5089	50.6963	58.5944	10.5734	7.8914	9.48341	8.97871	9.32233	9.35526	23.1493	18.0063	21.8677	11.0854	56.1093	55.9332	9.31607	9.21877	21.0078	27.1118	109.525	-0.220633	-2.74555	-1.40651	0.340333	2.23093e-39	1.70352e-13	0.999751	2.24152e-37	5.8633e-12	No	yes	Yes
ABCB4	ENSG00000005471	5244	ATP binding cassette subfamily B member 4	7	87401696	87480435	protein coding	-1	4.5347	6.64725	7.34277	4.97896	3.93709	7.25645	4.52972	5.53051	3.31186	8.65095	6.27265	6.74376	15.9933	16.5471	15.4471	17.0574	17.4607	17.9193	6.17491	5.39084	4.45736	7.22245	15.9958	17.4791	9.45342	37.6126	0.254307	1.52578	2.00181	0.340344	9.50206e-10	4.70504e-12	0.999751	1.21957e-08	1.39289e-10	No	yes	Yes
SWAP70	ENSG00000133789	23075	switching B cell complex subunit SWAP70	11	9664077	9752993	protein coding	1	106.446	106.831	113.949	163.427	147.999	165.084	155.521	133.654	142.919	106.118	90.2453	106.003	84.456	77.3753	84.4149	83.1549	79.1187	98.7082	109.075	158.837	144.031	100.789	82.0821	86.9939	113.635	458.827	-0.0969128	-1.07315	-0.717581	0.342441	9.55019e-26	1.44996e-11	0.999751	4.41841e-24	4.0287e-10	No	yes	Yes
FADS2	ENSG00000134824	9415	fatty acid desaturase 2	11	61792980	61867354	protein coding	1	27.4469	31.5744	30.187	68.8269	73.9099	55.8747	59.2639	60.5283	49.9326	27.8753	27.5187	24.2354	24.1303	27.7339	24.8023	27.1091	27.8279	25.816	29.7361	66.2038	56.5749	26.5431	25.5555	26.9177	38.5885	156.015	-0.146293	-1.51251	-1.05625	0.34328	7.35591e-25	1.04974e-11	0.999751	3.25197e-23	2.97486e-10	No	yes	Yes
BHLHE40	ENSG00000134107	8553	basic helix-loop-helix family member e40	3	4979437	4985323	protein coding	1	139.144	158.347	141.416	96.504	93.2374	86.3518	80.4026	78.9633	76.1727	146.489	154.995	160.164	141.134	156.615	139.024	111.787	96.8521	105.39	146.302	92.0311	78.5129	153.883	145.591	104.676	120.166	484.163	0.0874246	0.52888	0.425322	0.345506	3.96893e-08	5.78241e-05	0.999751	3.83663e-07	0.000644095	No	yes	Yes
SLC2A14	ENSG00000173262	144195	solute carrier family 2 member 14	12	7812512	7891148	protein coding	-1	35.0843	36.5599	31.8187	14.644	17.359	21.4065	16.9865	13.2118	19.3616	34.796	39.6594	38.5659	30.3031	25.8695	28.936	22.5402	21.0074	27.6383	34.4876	17.8032	16.5199	37.6738	28.3696	23.7286	26.4304	106.577	0.139982	0.590904	0.520337	0.348156	0.000404408	0.00541541	0.999751	0.00143253	0.0347306	No	yes	Yes
MARCHF1	ENSG00000145416	55016	membrane associated ring-CH-type finger 1	4	163524298	164384050	protein coding	-1	47.495	61.9619	76.4192	70.1448	56.193	122.271	148.348	137.955	129.927	45.1772	59.489	55.4253	71.8297	61.7604	56.3491	95.0342	102.036	114.198	61.9587	82.8697	138.744	53.3638	63.3131	103.756	84.0008	335.979	-0.198636	-0.486112	-0.410017	0.348311	0.0205094	0.0479241	0.999751	0.0396361	0.199707	No	yes	Yes
PLOD1	ENSG00000083444	5351	procollagen-lysine,2-oxoglutarate 5-dioxygenase 1	1	11934205	11975538	protein coding	1	30.5496	35.1355	44.8725	98.9935	106.48	74.3786	68.3233	60.2211	64.4538	42.678	39.8617	38.3551	35.0731	35.891	31.3292	48.4309	45.5614	51.9357	36.8525	93.2842	64.3327	40.2983	34.0978	48.6427	52.918	214.178	0.150678	-1.59234	-0.393505	0.348696	1.54102e-24	0.0132305	0.999751	6.69366e-23	0.0723097	No	yes	Yes
PTGDR	ENSG00000168229	5729	prostaglandin D2 receptor	14	52267698	52276724	protein coding	1	50.8364	53.6528	51.6714	53.0113	47.2451	67.8478	62.2837	66.3661	69.2942	51.5212	59.489	56.0575	44.8936	44.048	48.9519	32.2872	30.829	31.2829	52.0535	56.0347	65.9813	55.6892	45.9645	31.4664	51.1983	206.264	0.111961	-0.375803	-1.0638	0.349248	0.00203745	3.10059e-15	0.999751	0.00564989	1.19079e-13	No	yes	Yes
LST1	ENSG00000204482	7940	leukocyte specific transcript 1	6	31586124	31588909	protein coding	1	24.3442	23.2654	31.8187	53.0113	66.5726	49.3439	46.4297	39.6353	44.8374	22.877	22.2578	24.8676	11.2234	12.8182	10.4431	16.7528	16.3694	13.971	26.4761	56.3093	43.6341	23.3341	11.4949	15.6977	29.491	119.794	-0.16133	-2.4283	-1.463	0.349684	4.58666e-39	5.78161e-15	0.999751	4.56235e-37	2.1784e-13	No	yes	Yes
NDUFS5	ENSG00000168653	4725	NADH:ubiquinone oxidoreductase subunit S5	1	39026318	39034636	protein coding	1	22.6735	24.215	20.3966	18.1586	12.7061	18.1411	21.8937	18.1278	21.9092	27.683	22.2578	24.6569	29.742	35.6579	26.5428	37.77	30.829	37.9647	22.4284	16.3353	20.6435	24.8659	30.6476	35.5212	25.0736	100.403	0.163317	0.797096	0.790354	0.351467	8.19083e-06	1.59413e-05	0.999751	4.81242e-05	0.000199206	No	yes	Yes
CD163	ENSG00000177575	9332	CD163 molecule	12	7470811	7503893	protein coding	-1	81.3859	89.9753	101.167	572.581	449.365	324.726	425.417	413.252	425.956	91.3156	72.6414	75.8673	39.5624	49.1753	39.5967	249.16	195.068	204.098	90.8428	448.891	421.541	79.9414	42.7781	216.109	216.684	876.24	-0.166468	-3.5182	-0.954469	0.35184	1.46336e-84	3.17448e-08	0.999751	7.66107e-82	6.11949e-07	No	yes	Yes
QKI	ENSG00000112531	9444	QKI, KH domain containing RNA binding	6	163414000	163578592	protein coding	1	287.357	277.048	314.38	322.315	255.374	467.678	644.353	601.289	625.176	237.228	271.545	282.606	240.461	252.635	211.472	373.74	397.776	413.056	292.928	348.456	623.606	263.793	234.856	394.857	359.749	1441.62	-0.135538	-0.677222	-0.650526	0.353846	3.71084e-06	7.57217e-06	0.999751	2.39686e-05	9.97621e-05	No	yes	Yes
NDUFA5	ENSG00000128609	4698	NADH:ubiquinone oxidoreductase subunit A5	7	123536997	123557904	protein coding	-1	36.2776	32.0492	32.6346	17.1335	12.1692	24.6719	27.9333	33.4903	36.6852	24.7994	35.8148	28.8717	39.0013	37.7554	36.9859	44.4711	50.1994	52.8468	33.6538	17.9915	32.7029	29.8286	37.9142	49.1725	33.5439	134.049	-0.1607	1.01372	0.588334	0.353991	2.67922e-08	0.000819033	0.999751	2.70286e-07	0.00686924	No	yes	Yes
DUSP2	ENSG00000158050	1844	dual specificity phosphatase 2	2	96143169	96145440	protein coding	-1	187.593	177.814	134.889	80.6885	103.259	67.8478	36.6153	38.099	40.5065	175.134	127.072	143.726	44.613	41.2513	48.0817	22.2356	24.2812	23.3862	166.766	83.9318	38.407	148.644	44.6487	23.301	84.283	344.689	-0.150234	-1.04635	-0.713849	0.355018	1.53891e-09	0.000287148	0.999751	1.91105e-08	0.00269968	No	yes	Yes
CEBPA	ENSG00000245848	1050	CCAAT enhancer binding protein alpha	19	33299934	33302534	protein coding	-1	11.4561	10.6831	10.6062	26.7985	32.7494	22.8578	27.9333	29.8033	35.4114	14.226	11.1289	11.8016	8.69813	11.6529	8.485	20.408	17.7335	17.3119	10.9151	27.4686	31.0493	12.3855	9.61201	18.4845	18.3192	73.8348	0.199833	-1.65832	-0.74871	0.355821	8.97241e-16	0.000114553	0.999751	2.11489e-14	0.0011919	No	yes	Yes
FTL	ENSG00000087086	2512	ferritin light chain	19	48965309	48966879	protein coding	1	1064.46	1030.32	1199.32	2446.43	2398.58	3052.79	5563.63	5434.64	5755.75	1171.92	1126.45	1194.07	1940.8	2589.04	2150.19	8028.56	7519.55	7025.59	1098.03	2632.6	5584.68	1164.14	2226.68	7524.57	3371.78	13407.8	0.100553	-0.357402	0.439403	0.357329	0.000997304	4.93964e-05	0.999751	0.00306302	0.000558708	No	yes	Yes
MYO5B	ENSG00000167306	4645	myosin VB	18	49822789	50195164	protein coding	-1	6.20538	10.2083	10.8782	5.56473	4.65292	6.89363	10.9468	11.9828	16.3045	6.72852	7.8914	8.00821	15.1516	8.15704	11.7485	7.31032	8.73033	9.71896	9.09728	5.70376	13.078	7.54271	11.6857	8.58654	9.28234	37.0485	-0.250474	0.938118	-0.614473	0.358368	0.000742717	0.0264629	0.999751	0.00237856	0.126187	No	yes	Yes
SLC1A5	ENSG00000105281	6510	solute carrier family 1 member 5	19	46774883	46788594	protein coding	-1	41.2896	45.3437	42.4249	89.9142	104.154	97.5993	60.0188	59.9138	65.2181	57.8652	40.4687	42.7807	29.742	40.7852	34.3751	54.2182	46.1071	37.3572	43.0194	97.2225	61.7169	47.0382	34.9674	45.8942	54.9764	222.71	0.146944	-1.59213	-0.419679	0.359651	9.88496e-24	0.0101853	0.999751	4.04633e-22	0.0584948	No	yes	Yes
CCR7	ENSG00000126353	1236	C-C motif chemokine receptor 7	17	40553769	40565472	protein coding	-1	167.545	185.411	167.524	123.888	121.692	122.997	124.19	121.671	113.113	167.636	197.083	182.503	240.181	211.151	230.401	166.919	207.618	171.297	173.493	122.859	119.658	182.407	227.244	181.945	167.934	673.712	0.0868011	0.76211	0.617635	0.360027	1.98104e-15	8.80772e-10	0.999751	4.54041e-14	2.08101e-08	No	yes	Yes
OXNAD1	ENSG00000154814	92106	oxidoreductase NAD binding domain containing 1	3	16265160	16350299	protein coding	1	84.9659	104.457	91.9207	62.8228	62.9934	80.1838	85.6873	93.4041	85.344	86.5095	108.052	105.16	127.105	107.906	122.489	117.879	128.772	114.501	93.7811	68.6667	88.1451	99.9072	119.166	120.384	98.3418	393.974	0.105196	0.691897	0.45952	0.362886	3.69582e-09	0.000119029	0.999751	4.26973e-08	0.0012346	No	yes	Yes
NAMPT	ENSG00000105835	10135	nicotinamide phosphoribosyltransferase	7	106248298	106285966	protein coding	-1	528.889	461.984	510.459	156.252	108.807	283.727	90.217	101.393	94.5153	346.422	474.091	475.856	105.5	107.906	95.2931	52.086	75.8448	62.5658	500.444	182.929	95.375	432.123	102.9	63.4989	229.545	937.319	-0.196889	-0.931513	-0.578155	0.367333	2.85163e-05	0.0116382	0.999751	0.000146439	0.0649412	No	yes	Yes
BIN2	ENSG00000110934	51411	bridging integrator 2	12	51281038	51324668	protein coding	-1	230.554	236.927	253.462	286.144	273.091	267.037	284.24	270.073	253.484	241.458	248.68	259.002	199.496	213.947	191.239	161.741	183.883	177.067	240.314	275.424	269.266	249.713	201.561	174.23	235.085	948.745	0.0716323	-0.576148	-0.615991	0.36744	6.68296e-13	1.86801e-13	0.999751	1.18073e-11	6.34168e-12	No	yes	Yes
VCAN	ENSG00000038427	1462	versican	5	83471618	83582303	protein coding	1	1847.29	1685.55	2090.52	61.0655	44.2028	62.7683	51.7143	61.4501	54.0087	1537.95	1696.45	1851.37	317.341	423.467	279.135	70.971	73.1165	72.8922	1874.45	56.0122	55.7244	1695.26	339.981	72.3266	682.292	2795.09	-0.129251	2.49103	0.384169	0.369414	1.21738e-58	0.0199494	0.999751	2.28478e-56	0.100817	No	yes	Yes
GCNT1	ENSG00000187210	2650	glucosaminyl (N-acetyl) transferase 1	9	76419850	76651203	protein coding	1	28.1629	24.215	29.915	30.1667	24.5173	27.9373	73.9855	70.9748	82.7964	26.3373	23.8766	24.0246	51.0664	46.6116	51.5627	55.7412	50.7451	49.8097	27.431	27.5404	75.9189	24.7462	49.7469	52.0986	42.9137	170.748	-0.127784	0.723953	-0.538494	0.370335	2.90413e-08	1.19613e-05	0.999751	2.9091e-07	0.000152929	No	yes	Yes
AGPAT4	ENSG00000026652	56895	1-acylglycerol-3-phosphate O-acyltransferase 4	6	161129967	161274061	protein coding	-1	122.914	122.737	105.518	46.7144	49.9294	48.2554	38.1252	32.5685	42.7994	125.15	132.333	114.644	125.141	131.445	121.836	156.867	126.317	137.584	117.056	48.2998	37.831	124.042	126.141	140.256	98.9377	397.33	0.0980273	1.2609	1.89344	0.371099	7.71086e-27	3.65418e-49	0.999751	3.85427e-25	7.90177e-47	No	yes	Yes
COX5A	ENSG00000178741	9377	cytochrome c oxidase subunit 5A	15	74919791	74938083	protein coding	-1	20.7641	20.8914	23.6601	13.9118	13.2429	29.7515	30.1982	24.8873	28.5329	21.1468	26.1023	26.7643	35.9148	38.6877	31.7644	49.6493	38.1952	53.1506	21.7719	18.9687	27.8728	24.6711	35.4556	46.9983	29.2897	116.904	0.196261	0.859607	0.763623	0.371568	8.35337e-05	0.000410245	0.999751	0.000369293	0.00373691	No	yes	Yes
NDUFAF4	ENSG00000123545	29078	NADH:ubiquinone oxidoreductase complex assembly factor 4	6	96889315	96897891	protein coding	-1	9.0694	9.02127	10.8782	4.3932	4.83188	6.89363	8.68197	10.7538	9.93557	7.88197	8.70078	8.00821	14.871	15.3818	12.6187	17.9712	11.4586	18.223	9.65628	5.37291	9.79043	8.19699	14.2905	15.8843	10.5319	42.0076	-0.216031	1.35795	0.693004	0.373231	7.21275e-08	0.0041511	0.999751	6.68019e-07	0.0277307	No	yes	Yes
HPSE	ENSG00000173083	10855	heparanase	4	83292461	83335153	protein coding	-1	20.7641	17.3303	32.6346	13.1796	11.6323	13.0616	10.9468	14.1335	15.0307	22.6847	20.032	18.5453	46.5771	58.4976	43.5128	29.8505	31.6475	34.6238	23.5763	12.6245	13.3704	20.4207	49.5292	32.0406	25.2603	100.603	-0.180386	1.85215	1.25484	0.374153	1.6873e-19	1.5392e-08	0.999751	5.24486e-18	3.07437e-07	No	yes	Yes
SCIMP	ENSG00000161929	388325	SLP adaptor and CSK interacting membrane protein	17	5208920	5234860	protein coding	-1	18.8548	15.9059	25.5637	10.3972	9.48481	11.9731	18.8739	14.4408	19.1069	18.0709	18.6156	16.0164	19.3603	26.3356	24.5848	43.5573	36.0126	45.8613	20.1082	10.6184	17.4738	17.5676	23.4269	41.8104	21.8342	87.2095	-0.169664	1.04896	1.26599	0.378442	2.63835e-07	6.83414e-11	0.999751	2.18152e-06	1.80796e-09	No	yes	Yes
ZNF595	ENSG00000272602	152687	zinc finger protein 595	4	53286	88208	protein coding	1	21.4802	26.1142	28.2833	12.4474	10.0217	17.7783	26.0459	25.1945	24.4568	17.1097	23.4719	26.5536	19.0798	21.4414	20.6686	13.4023	14.7324	14.2747	25.2925	13.4158	25.2324	22.3784	20.3966	14.1365	20.142	80.9144	-0.161925	0.545286	-0.822863	0.378594	0.00659325	8.15304e-05	0.999751	0.0151672	0.000873904	No	yes	Yes
SGPP2	ENSG00000163082	130367	sphingosine-1-phosphate phosphatase 2	2	222424543	222562621	protein coding	1	42.0056	35.6103	47.3201	46.8608	57.0878	83.4492	50.5819	54.0761	47.385	33.6426	33.7914	43.2022	23.5691	19.3438	20.8862	18.5804	18.2791	19.4379	41.6453	62.4659	50.681	36.8787	21.2664	18.7658	38.6172	156.409	-0.158534	-1.65256	-1.42368	0.378767	9.45975e-19	8.43491e-13	0.999751	2.76753e-17	2.67204e-11	No	yes	Yes
C15orf39	ENSG00000167173	56905	chromosome 15 open reading frame 39	15	75195643	75212169	protein coding	1	118.857	111.341	129.178	118.47	123.66	108.847	75.8729	72.8183	71.3323	139.569	114.324	124.338	46.8576	50.5736	46.7763	49.9539	45.8343	44.039	119.792	116.992	73.3412	126.077	48.0692	46.609	88.4802	360.186	0.0920458	-1.41324	-0.642815	0.379133	8.47379e-35	2.90737e-07	0.999751	6.53425e-33	4.98614e-06	No	yes	Yes
NSG1	ENSG00000168824	27065	neuronal vesicle trafficking associated 1	4	4348140	4419058	protein coding	1	12.8881	8.54646	11.4221	12.8867	13.6009	15.2385	10.9468	16.5915	17.3236	12.8803	13.9617	10.3264	10.3816	9.32233	12.8363	12.1839	9.27598	9.71896	10.9522	13.9087	14.954	12.3895	10.8468	10.3929	12.2407	49.2835	0.1976	-0.460023	-0.540205	0.380221	0.0392121	0.0241459	0.999751	0.0679516	0.117677	No	yes	Yes
TMEM229B	ENSG00000198133	161145	transmembrane protein 229B	14	67447084	67533739	protein coding	-1	28.8789	31.8118	30.4589	36.61	37.5813	32.654	32.463	30.725	36.1757	29.4132	25.293	28.0287	29.742	30.9967	30.6766	24.6723	28.6464	23.3862	30.3832	35.6151	33.1212	27.5783	30.4718	25.5683	30.4563	122.682	-0.123031	-0.364538	-0.366108	0.380597	0.00739304	0.0164935	0.999751	0.0166813	0.0859855	No	yes	Yes
XAF1	ENSG00000132530	54739	XIAP associated factor 1	17	6755447	6775647	protein coding	1	40.8123	36.0851	36.4419	42.0283	45.4555	28.663	31.3306	30.1105	27.5139	36.1417	31.9703	32.8758	27.4973	22.8397	32.1995	17.9712	20.4617	25.5123	37.7798	38.7156	29.6517	33.6626	27.5122	21.3151	31.4395	127.225	-0.150449	-0.646005	-0.463404	0.381866	0.000233207	0.017017	0.999751	0.000895294	0.0883443	No	yes	Yes
SLA2	ENSG00000101082	84174	Src like adaptor 2	20	36612318	36646196	protein coding	-1	205.016	219.597	173.507	69.8519	83.9316	65.6709	44.9198	56.2268	56.8111	211.083	211.247	211.585	113.637	103.245	115.962	68.8388	74.2078	64.0844	199.373	73.1515	52.6525	211.305	110.948	69.0437	119.412	484.462	0.0982888	0.465421	0.39272	0.382279	0.000123647	0.00354064	0.999751	0.00051699	0.0242554	No	yes	Yes
SH2D1B	ENSG00000198574	117157	SH2 domain containing 1B	1	162395268	162412138	protein coding	-1	106.923	108.255	110.142	67.3625	64.2461	73.653	63.0387	65.7516	72.3513	98.6208	106.23	99.049	157.127	141.699	148.161	98.3847	87.5762	111.161	108.44	68.4205	67.0472	101.3	148.996	99.0405	98.8741	396.223	-0.0822931	1.00835	0.563492	0.3825	8.29943e-26	9.45672e-08	0.999751	3.85768e-24	1.73234e-06	No	yes	Yes
KDM5B	ENSG00000117139	10765	lysine demethylase 5B	1	202724495	202808487	protein coding	-1	150.6	140.304	128.906	101.044	100.754	112.475	103.429	95.8621	86.6178	132.648	135.773	125.813	170.034	165.238	162.956	140.114	143.778	129.687	139.937	104.757	95.3029	131.411	166.076	137.86	129.224	518.878	-0.076276	0.550339	0.550017	0.38271	4.50849e-10	7.82162e-09	0.999751	6.02768e-09	1.62765e-07	No	yes	Yes
ABI3	ENSG00000108798	51225	ABI family member 3	17	49210411	49223225	protein coding	1	89.5006	87.3639	79.9547	119.202	127.776	86.7146	94.3693	89.1026	79.994	107.656	86.8054	84.9292	62.0092	61.5274	66.1395	50.8676	48.2897	34.0164	85.6064	111.231	87.822	93.1303	63.2254	44.3912	80.9011	327.898	0.137854	-0.951101	-0.971385	0.382853	2.55166e-09	8.64548e-09	0.999751	3.01933e-08	1.78787e-07	No	yes	Yes
ARHGAP26	ENSG00000145819	23092	Rho GTPase activating protein 26	5	142770377	143229011	protein coding	1	265.399	263.279	277.666	394.656	383.15	347.221	304.246	312.781	285.584	296.247	267.498	273.122	206.23	215.113	197.548	194.028	187.157	188.912	268.781	375.009	300.87	278.956	206.297	190.032	269.991	1092.22	0.0704251	-0.990097	-0.653001	0.384686	6.13391e-34	1.46485e-14	0.999751	4.58752e-32	5.31784e-13	No	yes	Yes
BLVRA	ENSG00000106605	644	biliverdin reductase A	7	43758680	43807342	protein coding	1	9.7854	9.49607	13.5977	33.0955	32.5705	23.5835	34.3504	31.0323	30.8257	14.226	10.9266	11.5908	7.85637	7.69092	6.96206	15.5344	13.3683	11.845	10.9597	29.7498	32.0695	12.2478	7.50312	13.5826	17.6854	71.4608	0.188744	-2.14545	-1.22661	0.385931	7.30988e-23	2.02878e-09	0.999751	2.84029e-21	4.58642e-08	No	yes	Yes
ZNF281	ENSG00000162702	23528	zinc finger protein 281	1	200404940	200410056	protein coding	-1	54.6551	65.0481	51.6714	30.3131	27.7386	58.4144	55.4891	62.6791	62.6705	50.56	70.4156	69.7558	91.4706	94.6216	83.5447	106.304	105.31	126.346	57.1248	38.822	60.2796	63.5771	89.879	112.653	70.3893	280.895	0.167341	1.13737	0.909088	0.387014	5.77328e-09	2.74623e-06	0.999751	6.48891e-08	3.97624e-05	No	yes	Yes
GLT1D1	ENSG00000151948	144423	glycosyltransferase 1 domain containing 1	12	128853427	128984968	protein coding	1	12.4108	8.78387	14.4136	12.1545	10.3796	10.8847	6.79459	7.06676	8.15226	12.6881	9.7125	7.58673	5.89228	7.69092	8.70257	19.1896	13.0955	11.5413	11.8694	11.1396	7.33787	9.99576	7.42859	14.6088	10.3967	41.9627	-0.219967	-0.702908	0.990841	0.387258	0.00870318	0.000425434	0.999751	0.0191147	0.00385761	No	yes	Yes
SNX8	ENSG00000106266	29886	sorting nexin 8	7	2251770	2354318	protein coding	-1	22.6735	23.5028	24.204	56.3795	75.8784	36.2823	51.7143	52.5398	51.4611	32.8736	25.0906	21.285	24.1303	24.7042	23.4969	35.3332	29.7377	28.5494	23.4601	56.1801	51.9051	26.4164	24.1105	31.2068	35.5465	143.616	0.190642	-1.36765	-0.725153	0.387663	1.60986e-10	0.000796486	0.999751	2.24591e-09	0.00669713	No	yes	Yes
BST1	ENSG00000109743	683	bone marrow stromal cell antigen 1	4	15703065	15738313	protein coding	1	9.30807	9.25867	14.6855	12.301	10.5586	14.8757	12.4567	14.4408	11.4641	9.99665	8.49843	9.9049	9.2593	7.22481	8.04988	18.885	15.8237	21.5639	11.0841	12.5784	12.7872	9.46666	8.17799	18.7576	12.142	48.7909	-0.199043	-0.721166	0.562566	0.389233	0.00220179	0.0124146	0.999751	0.00601352	0.0684904	No	yes	Yes
IL4I1	ENSG00000104951	259307	interleukin 4 induced 1	19	49889654	49929539	protein coding	-1	25.5375	17.0929	22.8442	75.856	92.8795	60.2285	62.6612	51.9253	52.2254	24.2227	16.3898	15.8057	17.9574	28.6662	24.3672	36.8562	35.7398	29.1569	21.8249	76.3213	55.604	18.8061	23.6636	33.9176	38.3562	155.171	-0.193899	-1.81657	-0.700486	0.390011	8.11414e-18	0.00101607	0.999751	2.24198e-16	0.00825725	No	yes	Yes
PLEKHM3	ENSG00000178385	389072	pleckstrin homology domain containing M3	2	207821288	208025527	protein coding	-1	76.8512	74.3068	77.779	102.947	106.122	168.35	109.846	101.7	97.3176	77.0896	85.7937	83.454	102.975	102.779	94.858	75.8446	84.3023	76.2331	76.3123	125.807	102.954	82.1124	100.204	78.7933	94.3638	379.535	0.12122	-0.426707	-0.374049	0.390547	0.00190761	0.00924021	0.999751	0.00533156	0.0539392	No	yes	Yes
SIRT2	ENSG00000068903	22933	sirtuin 2	19	38878555	38899862	protein coding	-1	58.9511	65.2855	69.6204	52.572	57.6247	55.149	59.6414	51.3108	54.2635	70.7455	62.9289	71.6524	52.7499	43.1158	40.0318	44.1665	40.9234	40.3944	64.619	55.1152	55.0719	68.4423	45.2992	41.8281	55.0626	222.469	0.100769	-0.415076	-0.383748	0.391048	0.000863071	0.00408712	0.999751	0.00270222	0.0273768	No	yes	Yes
CAMK1D	ENSG00000183049	57118	calcium/calmodulin dependent protein kinase ID	10	12349547	12835545	protein coding	1	95.9447	101.845	114.221	112.905	114.712	109.935	104.561	107.538	107.253	107.656	119.18	100.735	81.9307	83.6679	97.6863	56.9596	67.3873	69.2476	104.004	112.518	106.451	109.191	87.7617	64.5315	97.4093	393.266	0.0881697	-0.481942	-0.712961	0.391557	3.92331e-06	3.04018e-10	0.999751	2.51127e-05	7.46683e-09	No	yes	Yes
CCR2	ENSG00000121807	729230	C-C motif chemokine receptor 2	3	46353864	46360940	protein coding	1	34.8456	35.6103	53.3031	79.0777	84.1105	78.0069	53.2243	47.6238	47.1303	42.2935	33.3867	34.351	20.2021	27.0348	18.7105	18.5804	22.9171	22.4751	41.253	80.3984	49.3261	36.6771	21.9825	21.3242	41.8269	170.02	-0.146188	-1.99364	-1.19599	0.391633	4.93229e-30	1.65342e-10	0.999751	2.93782e-28	4.2388e-09	No	yes	Yes
ABHD2	ENSG00000140526	11057	abhydrolase domain containing 2, acylglycerol lipase	15	89087459	89202355	protein coding	1	239.146	268.739	236.601	213.363	213.498	267.4	227.241	215.69	201.004	245.495	279.437	262.374	385.243	474.04	369.206	519.033	466.8	514.194	248.162	231.42	214.645	262.435	409.497	500.009	311.028	1243.8	0.0955914	0.712009	1.23059	0.393467	1.63111e-10	1.09958e-27	0.999751	2.26918e-09	9.94324e-26	No	yes	Yes
SLCO4C1	ENSG00000173930	353189	solute carrier organic anion transporter family member 4C1	5	102233986	102296284	protein coding	-1	28.1629	32.524	37.8017	15.3762	10.7375	23.5835	24.1585	27.9598	21.9092	25.5684	27.9234	33.2973	25.8138	25.8695	24.3672	13.0977	13.0955	17.9193	32.8295	16.5657	24.6758	28.9297	25.3502	14.7042	23.8425	95.9548	-0.16557	0.55618	-0.737689	0.393584	0.00771192	0.000987872	0.999751	0.017281	0.00808089	No	yes	Yes
ARRDC1	ENSG00000197070	92714	arrestin domain containing 1	9	137605685	137615360	protein coding	1	35.3229	31.8118	29.0991	49.7896	50.1084	40.6361	54.7342	42.0933	44.0732	38.0642	34.8031	31.1899	37.3178	38.6877	40.0318	39.9022	31.6475	35.5349	32.078	46.8447	46.9669	34.6857	38.6791	35.6949	39.1582	157.615	0.127727	-0.417514	-0.380286	0.394079	0.00359878	0.0128798	0.999751	0.00907634	0.0707822	No	yes	Yes
TSC22D1	ENSG00000102804	8848	TSC22 domain family member 1	13	44432143	44577147	protein coding	-1	56.5644	68.3717	68.5326	58.4296	48.1399	80.5466	65.681	67.2878	68.7847	61.3256	70.2133	76.7103	119.81	129.114	108.129	92.5974	98.7619	104.175	64.4896	62.372	67.2512	69.4164	119.018	98.5115	80.1764	320.355	0.121691	0.840129	0.558637	0.396697	2.42027e-09	0.000124264	0.999751	2.87628e-08	0.00128355	No	yes	Yes
TIMP2	ENSG00000035862	7077	TIMP metallopeptidase inhibitor 2	17	78852977	78925387	protein coding	-1	36.0389	31.0996	43.2408	146.44	141.198	121.546	136.269	115.833	122.029	33.2581	33.9937	31.1899	56.9587	81.8034	53.0857	174.534	145.415	156.414	36.7931	136.395	124.711	32.8139	63.9493	158.788	92.2415	370.004	-0.145107	-1.21859	0.359043	0.397524	4.8166e-15	0.0190889	0.999751	1.07423e-13	0.0972487	No	yes	Yes
DUSP10	ENSG00000143507	11221	dual specificity phosphatase 10	1	221701424	221742089	protein coding	-1	47.9723	51.5162	44.0566	32.0704	27.7386	33.7425	33.9729	32.5685	27.5139	45.3694	50.7883	57.1112	47.98	46.8447	53.0857	42.3389	42.2876	39.4833	47.8484	31.1838	31.3518	51.0896	49.3035	41.3699	42.0245	169.027	0.105884	0.550232	0.421313	0.398136	3.1818e-05	0.00377223	0.999751	0.000161065	0.0256125	No	yes	Yes
SPON2	ENSG00000159674	10417	spondin 2	4	1166932	1208962	protein coding	-1	83.7726	81.4288	84.034	28.2629	30.244	22.495	18.8739	19.0495	20.1259	106.887	82.7586	79.6607	20.7633	14.9157	24.5848	8.52871	6.54775	6.68178	83.0785	27.0006	19.3498	89.7688	20.0879	7.25275	41.0897	168.079	0.129362	-0.574568	-1.41319	0.398624	0.00173663	5.99573e-09	0.999751	0.00492987	1.25822e-07	No	yes	Yes
CCL2	ENSG00000108691	6347	C-C motif chemokine ligand 2	17	34255274	34257208	protein coding	1	59.6671	56.2642	89.2011	85.3746	73.552	156.014	110.978	100.471	110.82	63.248	56.0492	59.4294	33.6702	45.2133	35.8981	57.8734	56.4743	60.1361	68.3775	104.98	107.423	59.5755	38.2605	58.1613	72.7963	293.546	-0.179825	-1.55172	-0.876252	0.399536	6.54041e-13	4.57161e-05	0.999751	1.15967e-11	0.000520892	No	yes	Yes
CITED2	ENSG00000164442	10370	Cbp/p300 interacting transactivator with Glu/Asp rich carboxy-terminal domain 2	6	139371807	139374648	protein coding	-1	73.0325	74.0694	74.7875	112.759	114.891	126.625	112.488	107.538	111.839	68.4386	64.1429	74.6028	76.8802	86.4646	87.8959	88.0284	79.1187	90.8115	73.9631	118.092	110.622	69.0615	83.7469	85.9862	90.2452	363.072	-0.083505	-0.605992	-0.355639	0.400561	1.0229e-10	0.000332406	0.999751	1.45354e-09	0.00308725	No	yes	Yes
PWWP2B	ENSG00000171813	170394	PWWP domain containing 2B	10	132397168	132417859	protein coding	1	20.7641	18.2799	17.6771	27.5307	40.0867	18.504	21.8937	21.8148	18.5973	27.2985	18.0086	19.1776	17.1157	14.2166	18.493	12.4885	13.914	10.0227	18.907	28.7071	20.7686	21.4949	16.6084	12.1417	19.7713	80.1431	0.202606	-0.944939	-0.757829	0.402524	9.10891e-05	0.00420424	0.999751	0.000398269	0.0280292	No	yes	Yes
NRROS	ENSG00000174004	375387	negative regulator of reactive oxygen species	3	196639694	196662004	protein coding	1	32.6976	32.9989	49.4957	61.5049	68.1832	49.7067	84.1774	67.2878	71.587	39.0254	31.1609	32.2436	26.6555	28.4331	29.8063	35.0286	31.6475	29.4606	38.3974	59.7983	74.3507	34.1433	28.2983	32.0456	44.5056	179.466	-0.146019	-1.21508	-1.20206	0.403422	3.20849e-12	1.00837e-11	0.999751	5.31028e-11	2.8658e-10	No	yes	Yes
BCL9L	ENSG00000186174	283149	BCL9 like	11	118893875	118925926	protein coding	-1	352.036	369.16	364.963	369.761	399.615	283.364	289.902	291.273	300.105	416.014	370.896	358.051	536.478	556.077	559.793	413.642	437.881	398.781	362.053	350.913	293.76	381.654	550.783	416.768	392.655	1575.85	0.0924849	0.519109	0.513398	0.403715	2.53648e-06	5.0043e-06	0.999751	1.69902e-05	6.94251e-05	No	yes	Yes
DLAT	ENSG00000150768	1737	dihydrolipoamide S-acetyltransferase	11	112025408	112064404	protein coding	1	25.0602	22.5532	21.7564	21.5267	15.9273	23.5835	27.9333	26.1163	29.8067	22.108	27.3164	26.3428	31.4255	35.1918	35.463	46.2987	41.7419	57.4026	23.1232	20.3458	27.9521	25.2557	34.0268	48.4811	29.8641	119.348	0.139147	0.64539	0.798561	0.403956	8.69053e-05	1.0049e-06	0.999751	0.000382302	1.59168e-05	No	yes	Yes
NRP1	ENSG00000099250	8829	neuropilin 1	10	33177492	33336262	protein coding	-1	14.3201	13.5319	16.5892	23.4304	22.7277	37.3707	88.7071	80.8068	86.1082	14.226	11.9383	12.6445	82.4919	116.296	89.4189	178.189	150.325	177.675	14.8137	27.843	85.2074	12.9363	96.069	168.73	67.5998	266.616	-0.173798	1.71654	0.995306	0.404132	1.67013e-24	2.32713e-10	0.999751	7.22295e-23	5.81607e-09	No	yes	Yes
SCAMP4	ENSG00000227500	113178	secretory carrier membrane protein 4	19	1905214	1926013	protein coding	1	17.9001	18.0425	23.932	42.1748	39.5498	39.5477	43.7873	38.099	41.0161	17.1097	17.6039	18.9668	28.3391	31.4629	30.2414	27.1091	34.3757	30.6755	19.9582	40.4241	40.9675	17.8935	30.0144	30.7201	29.9963	120.391	-0.134942	-0.556677	-0.399313	0.405438	5.42259e-05	0.00664659	0.999751	0.000254307	0.0412694	No	yes	Yes
PTK2	ENSG00000169398	5747	protein tyrosine kinase 2	8	140657900	141002216	protein coding	-1	15.7521	16.8555	20.1246	7.61489	10.9165	11.9731	13.5892	7.06676	10.1903	14.6105	15.9851	15.8057	25.2526	19.1108	21.1037	18.5804	21.553	20.9565	17.5774	10.1682	10.2821	15.4671	21.8224	20.3633	15.9467	63.8682	-0.165071	1.01742	1.01775	0.406587	9.53832e-07	7.6407e-06	0.999751	7.05935e-06	0.000100532	No	yes	Yes
RIPOR3	ENSG00000042062	140876	RIPOR family member 3	20	50586108	50691542	protein coding	-1	19.5708	19.4669	22.3003	20.0623	23.4436	16.6898	16.2315	19.0495	12.7379	23.6459	22.0555	21.0742	29.742	29.3653	33.0698	22.2356	25.6454	20.0454	20.446	20.0652	16.0063	22.2585	30.7257	22.6421	22.024	88.4366	0.142807	0.462018	0.526119	0.407065	0.00537443	0.00649639	0.999751	0.0127345	0.0405902	No	yes	Yes
SLC22A15	ENSG00000163393	55356	solute carrier family 22 member 15	1	115976513	116070054	protein coding	1	12.1721	12.1075	15.7734	10.2508	5.90563	7.61927	12.0793	11.3683	12.7379	10.9579	12.5453	11.5908	15.1516	14.6827	16.3173	32.8964	33.2844	30.6755	13.351	7.92524	12.0618	11.698	15.3839	32.2854	15.4509	61.6854	-0.16864	0.80363	1.42731	0.407415	0.000152418	1.27565e-12	0.999751	0.000620336	3.95294e-11	No	yes	Yes
S1PR1	ENSG00000170989	1901	sphingosine-1-phosphate receptor 1	1	101236865	101243713	protein coding	1	297.858	329.276	316.827	184.515	181.464	221.685	205.347	211.695	208.902	285.674	337.105	363.109	428.733	407.386	419.899	271.091	325.478	300.073	314.654	195.888	208.648	328.629	418.673	298.881	294.229	1179.65	0.0775441	0.98356	0.52744	0.407977	3.49486e-25	6.49909e-08	0.999751	1.58015e-23	1.21974e-06	No	yes	Yes
PLAUR	ENSG00000011422	5329	plasminogen activator, urokinase receptor	19	43646095	43670547	protein coding	-1	75.8965	71.2205	68.5326	55.9401	65.8568	50.0695	23.7811	23.6583	24.202	87.6629	71.6297	71.6524	81.9307	108.139	89.4189	86.2009	74.2078	74.4108	71.8832	57.2888	23.8804	76.9817	93.1629	78.2732	66.9117	269.305	0.115324	0.567308	1.72103	0.410025	5.55007e-05	1.02749e-25	0.999751	0.000259429	7.80185e-24	No	yes	Yes
LDLR	ENSG00000130164	3949	low density lipoprotein receptor	19	11089418	11133820	protein coding	1	40.8123	31.8118	39.1615	104.705	110.775	88.5287	56.2441	54.9978	52.2254	34.4115	33.7914	33.5081	34.5119	42.4166	34.1576	30.7643	28.3736	30.3717	37.2619	101.336	54.4891	33.9037	37.0287	29.8365	48.976	198.698	-0.118561	-1.58527	-0.858337	0.410602	3.61744e-32	1.29254e-08	0.999751	2.39884e-30	2.60262e-07	No	yes	Yes
STAMBPL1	ENSG00000138134	57559	STAM binding protein like 1	10	88879734	88975153	protein coding	1	37.7096	40.8331	35.3541	32.8026	26.8438	35.5566	38.8801	39.0208	40.7613	35.9495	34.1961	34.7725	49.6635	44.9802	45.9061	27.7183	31.6475	29.1569	37.9656	31.7343	39.5541	34.9727	46.8499	29.5075	36.764	147.473	-0.104684	0.453883	-0.413586	0.41074	0.000318292	0.00340623	0.999751	0.00117174	0.0235617	No	yes	Yes
MBOAT7	ENSG00000125505	79143	membrane bound O-acyltransferase domain containing 7	19	54173412	54189882	protein coding	-1	43.6763	47.243	48.136	110.562	129.029	116.103	55.8666	55.6123	48.6588	51.1367	36.0172	39.6196	62.851	65.0232	60.2653	71.8848	61.658	69.5513	46.3517	118.565	53.3792	42.2578	62.7132	67.698	65.1608	263.276	-0.11374	-1.04344	0.355619	0.41248	2.49023e-16	0.0104393	0.999751	6.17715e-15	0.059644	No	yes	Yes
DUSP3	ENSG00000108861	1845	dual specificity phosphatase 3	17	43766125	43778977	protein coding	-1	23.8668	30.3874	33.4504	83.0316	77.4891	92.5198	143.441	138.263	144.448	27.1063	28.7328	23.3924	28.3391	35.891	23.7145	49.6493	45.0158	44.9502	29.2349	84.3468	142.051	26.4105	29.3148	46.5384	59.6493	239.141	-0.125002	-1.63879	-1.60149	0.41704	5.87799e-31	3.71897e-32	0.999751	3.67725e-29	4.11029e-30	No	yes	Yes
BNC2	ENSG00000173068	54796	basonuclin 2	9	16409503	16870843	protein coding	-1	32.2202	33.7111	32.3626	23.1375	18.6117	25.0348	20.7612	23.351	22.164	31.5279	40.4687	34.1403	31.1449	33.7934	27.8482	18.885	11.7314	17.0082	32.7646	22.2613	22.0921	35.379	30.9289	15.8749	26.5501	107.057	0.125042	0.367474	-0.479144	0.417413	0.0244397	0.0128751	0.999751	0.0459055	0.0707822	No	yes	Yes
MRPS6	ENSG00000243927	64968	mitochondrial ribosomal protein S6	21	34073224	34143034	protein coding	1	19.5708	15.6685	20.1246	8.78641	8.23209	18.8668	10.9468	16.5915	19.3616	16.1484	16.3898	15.8057	26.0944	23.3058	23.2794	31.6781	34.3757	30.9792	18.4547	11.9618	15.6333	16.1147	24.2265	32.3443	19.7892	79.0084	-0.177226	1.00143	1.03594	0.419504	8.11328e-06	3.56581e-06	0.999751	4.77532e-05	5.08153e-05	No	yes	Yes
BCAT1	ENSG00000060982	586	branched chain amino acid transaminase 1	12	24810024	24949101	protein coding	-1	33.4136	29.9126	36.7139	13.7654	11.6323	21.0437	19.2513	19.0495	19.3616	29.0287	38.6476	41.5163	138.609	169.2	117.702	304.901	274.46	312.525	33.3467	15.4805	19.2208	36.3975	141.837	297.295	90.5964	357.664	0.141699	3.13792	3.96053	0.423064	3.78574e-66	4.58288e-102	0.999751	1.10755e-63	3.25614e-99	No	yes	Yes
RGS12	ENSG00000159788	6002	regulator of G protein signaling 12	4	3293021	3439913	protein coding	1	16.2295	15.4311	15.2295	50.229	59.2353	26.1232	47.5621	45.7803	49.6778	16.3407	12.343	11.3801	7.2952	10.4876	6.96206	18.5804	14.1868	13.971	15.63	45.1958	47.6734	13.3546	8.24829	15.5794	24.2803	98.3302	-0.208448	-2.60161	-1.60617	0.423596	8.36069e-23	2.15113e-10	0.999751	3.23595e-21	5.43079e-09	No	yes	Yes
HLA-DMA	ENSG00000204257	3108	major histocompatibility complex, class II, DM alpha	6	32948613	32969094	protein coding	-1	46.779	51.0414	55.7507	49.3503	47.603	69.6619	139.666	135.497	133.238	44.4082	45.7297	50.7889	23.0079	27.5009	30.0239	27.7183	30.5562	28.2457	51.1904	55.5384	136.134	46.9756	26.8442	28.8401	57.5871	231.137	-0.107088	-1.12881	-2.22751	0.424004	3.54686e-15	2.61783e-55	0.999751	7.98203e-14	7.43987e-53	No	yes	Yes
GOT2	ENSG00000125166	2806	glutamic-oxaloacetic transaminase 2	16	58707131	58734342	protein coding	-1	29.3562	33.7111	26.3796	24.7484	23.0857	29.7515	30.9531	31.6468	33.1186	30.5667	32.1726	33.0866	35.6343	39.6199	34.3751	48.1263	43.9245	45.2539	29.8156	25.8618	31.9062	31.942	36.5431	45.7682	33.6395	134.825	0.109829	0.4044	0.525294	0.4244	0.00340631	0.000195555	0.999751	0.00867228	0.00192975	No	yes	Yes
MMP25	ENSG00000008516	64386	matrix metallopeptidase 25	16	3046062	3060726	protein coding	1	19.5708	15.6685	19.0368	27.2379	33.1073	17.4155	33.5955	30.725	36.6852	18.6476	15.9851	12.0123	19.3603	10.7207	20.0159	18.2758	13.6411	13.971	18.092	25.9202	33.6686	15.5484	16.699	15.296	20.8707	84.0275	-0.198375	-0.793807	-1.13228	0.425348	0.00111188	6.5878e-06	0.999751	0.00336064	8.76054e-05	No	yes	Yes
C1QTNF6	ENSG00000133466	114904	C1q and TNF related 6	22	37180166	37199385	protein coding	-1	7.39872	7.83426	8.70255	17.5728	19.3275	11.2475	20.0063	13.519	16.5593	9.99665	8.90312	8.21896	30.3031	21.4414	28.0658	21.6264	27.2823	20.0454	7.97851	16.0493	16.6949	9.03958	26.6034	22.9847	16.5584	65.9902	0.202025	0.552567	0.483639	0.425968	0.00740252	0.0289814	0.999751	0.0166968	0.135959	No	yes	Yes
SOAT1	ENSG00000057252	6646	sterol O-acyltransferase 1	1	179293714	179358680	protein coding	1	92.3647	100.184	98.4476	54.3293	46.1713	68.2106	94.7467	97.0911	99.1009	97.2751	107.647	103.053	170.596	178.989	152.73	357.292	293.557	383.595	96.9986	56.2371	96.9796	102.658	167.438	344.815	144.188	573.763	0.0973467	1.47751	1.83809	0.427066	2.86159e-32	6.12499e-52	0.999751	1.92326e-30	1.48598e-49	No	yes	Yes
METTL7A	ENSG00000185432	25840	methyltransferase like 7A	12	50923472	50932510	protein coding	1	39.1416	39.1713	45.1445	68.2411	76.4153	44.99	62.6612	58.3776	53.4992	36.1417	38.0406	37.3014	31.7061	34.7257	34.3751	34.1148	37.3767	38.5721	41.1525	63.2155	58.1793	37.1613	33.6023	36.6879	44.9998	181.778	-0.129656	-1.05968	-0.652093	0.430635	7.37387e-11	0.000107996	0.999751	1.07077e-09	0.00112958	No	yes	Yes
SYTL3	ENSG00000164674	94120	synaptotagmin like 3	6	158650014	158764876	protein coding	1	391.893	410.943	320.363	91.3786	96.4587	60.5914	41.145	49.4673	46.6207	425.627	400.236	377.018	69.0238	64.091	71.5786	31.0689	34.3757	25.816	374.4	82.8096	45.7443	400.96	68.2312	30.4202	167.094	685.013	0.114326	-0.423509	-0.580551	0.430672	0.00686392	0.00109531	0.999751	0.0156703	0.0087934	No	yes	Yes
ABCC3	ENSG00000108846	8714	ATP binding cassette subfamily C member 3	17	50634777	50692253	protein coding	1	17.1841	20.8914	27.7394	232.84	249.647	203.181	128.342	109.996	109.291	22.6847	17.6039	18.1239	49.1023	61.7604	45.2534	84.3733	75.2991	81.0926	21.9383	228.556	115.876	19.4708	52.0387	80.255	86.3558	349.993	-0.145717	-2.26063	-0.519044	0.431193	4.90101e-50	0.000727317	0.999751	6.86625e-48	0.00617289	No	yes	Yes
YES1	ENSG00000176105	7525	YES proto-oncogene 1, Src family tyrosine kinase	18	721588	812546	protein coding	-1	23.1508	24.4524	23.1161	9.22573	7.87418	13.4244	16.9865	16.2843	17.0688	28.6443	26.507	21.7065	20.2021	13.9835	18.0578	10.9655	10.9129	13.971	23.5731	10.1748	16.7798	25.6192	17.4145	11.9498	17.5852	70.8649	0.137727	0.713667	-0.483437	0.432469	0.000541666	0.0270652	0.999751	0.00182828	0.128589	No	yes	Yes
MOB3C	ENSG00000142961	148932	MOB kinase activator 3C	1	46607719	46616811	protein coding	-1	87.3526	64.8107	70.7082	106.316	125.987	84.1748	78.8927	77.4271	72.6061	75.5516	66.9758	60.4831	55.8364	55.7009	60.2653	54.2182	51.0179	55.2766	74.2905	105.492	76.3086	67.6702	57.2675	53.5042	72.4222	293.162	-0.118195	-1.0177	-0.502064	0.43281	1.43934e-11	0.0014825	0.999751	2.25112e-10	0.0114136	No	yes	Yes
CYCS	ENSG00000172115	54205	cytochrome c, somatic	7	25118656	25125260	protein coding	-1	72.3165	69.0839	72.8838	51.254	47.2451	73.2902	54.7342	58.3776	69.8037	71.5145	58.6797	65.3302	90.6289	98.8167	88.1135	132.195	104.491	137.28	71.4281	57.2631	60.9718	65.1748	92.5197	124.655	78.6688	314.783	-0.115138	0.600135	1.03408	0.432938	4.30555e-05	3.70674e-12	0.999751	0.000208001	1.10723e-10	No	yes	Yes
LRP1	ENSG00000123384	4035	LDL receptor related protein 1	12	57128483	57213361	protein coding	1	341.773	334.974	456.34	1417.25	1624.41	920.118	877.257	799.465	763.001	475.994	376.966	389.241	874.863	1159	848.718	2593.64	2157.48	2086.24	377.696	1320.59	813.241	414.067	960.86	2279.12	1027.6	4116.36	0.14996	-0.586118	1.49609	0.433562	0.00205666	3.84181e-15	0.999751	0.00569374	1.46979e-13	No	yes	Yes
CCSER2	ENSG00000107771	54462	coiled-coil serine rich protein 2	10	84328586	84518521	protein coding	1	299.767	320.967	293.439	129.014	118.65	215.879	197.043	223.985	221.13	236.844	292.994	303.891	369.249	345.159	377.256	269.873	308.017	292.784	304.725	154.514	214.053	277.909	363.888	290.224	267.552	1071.25	-0.118138	1.13477	0.447319	0.435007	1.07538e-13	0.00355511	0.999751	2.11399e-12	0.0243377	No	yes	Yes
TBC1D14	ENSG00000132405	57533	TBC1 domain family member 14	4	6909242	7033118	protein coding	1	66.5885	74.5442	69.0765	196.376	212.066	165.084	165.712	168.68	167.631	79.3965	74.0578	67.8591	89.5065	90.4266	83.1095	94.425	92.2142	85.6483	70.0697	191.175	167.341	73.7711	87.6809	90.7625	113.467	457.705	0.090871	-1.2585	-0.873487	0.436224	1.39255e-30	1.15009e-14	0.999751	8.44618e-29	4.22138e-13	No	yes	Yes
ARHGAP18	ENSG00000146376	93663	Rho GTPase activating protein 18	6	129576132	129710177	protein coding	-1	28.8789	36.3225	37.5297	94.7468	74.2678	109.935	121.925	96.7839	95.0248	37.6797	36.4219	37.3014	56.1169	79.2398	70.7084	75.54	64.3862	83.826	34.2437	92.9833	104.578	37.1343	68.6884	74.5841	68.7019	275.153	0.134865	-0.542011	-0.476192	0.436955	0.000672585	0.00319665	0.999751	0.00218777	0.0222358	No	yes	Yes
IFI44	ENSG00000137965	10561	interferon induced protein 44	1	78649796	78664078	protein coding	1	12.4108	18.9921	12.5099	6.00405	5.72667	6.53081	16.9865	11.3683	13.7569	9.22768	15.1758	13.909	9.82047	10.9537	15.2295	7.61492	9.5488	6.9855	14.6376	6.08718	14.0372	12.7708	12.0012	8.04974	11.264	45.2242	-0.189136	0.878075	-0.777675	0.438479	0.0013238	0.00519734	0.999751	0.00390273	0.0335919	No	yes	Yes
BASP1	ENSG00000176788	10409	brain abundant membrane attached signal protein 1	5	17065598	17276843	protein coding	1	31.2656	26.589	27.4674	21.6731	18.6117	22.1322	27.1783	27.038	32.609	26.5296	21.4484	29.7147	41.8071	46.6116	37.2035	83.4595	96.5793	81.0926	28.4407	20.8057	28.9418	25.8976	41.8741	87.0438	38.8339	154.783	-0.121133	0.892083	1.59029	0.439859	9.75406e-09	6.50125e-26	0.999751	1.0546e-07	5.01302e-24	No	yes	Yes
TLR2	ENSG00000137462	7097	toll like receptor 2	4	153684070	153706260	protein coding	1	241.055	215.798	240.68	114.809	106.659	196.65	170.62	142.871	137.315	192.82	218.329	222.966	97.0823	100.681	91.377	110.569	99.8532	108.123	232.511	139.373	150.269	211.371	96.3801	106.182	156.014	631.516	-0.122041	-0.631591	-0.490404	0.440176	0.000103813	0.00281729	0.999751	0.000446447	0.0199314	No	yes	Yes
FAM83G	ENSG00000188522	644815	family with sequence similarity 83 member G	17	18968789	19004764	protein coding	-1	20.2868	24.6898	16.5892	16.9871	14.8536	10.159	12.8342	11.6755	13.5022	24.4149	14.5687	14.9627	21.605	20.9752	25.2374	17.362	23.7356	19.1342	20.5219	13.9999	12.6706	17.9821	22.6059	20.0773	17.9763	72.229	-0.174269	0.524068	0.674123	0.440187	0.0222895	0.00672031	0.999751	0.0424435	0.0416233	No	yes	Yes
DYSF	ENSG00000135636	8291	dysferlin	2	71453561	71686763	protein coding	1	26.0149	24.215	41.881	9.22573	11.2744	5.44234	55.4891	36.5628	41.2708	43.447	29.9469	29.2932	35.6343	42.8827	31.9819	156.867	126.863	119.361	30.7036	8.64749	44.4409	34.229	36.833	134.364	48.2029	191.755	0.180404	1.90722	1.61084	0.440348	1.09821e-13	1.16437e-12	0.999751	2.15462e-12	3.64213e-11	No	yes	Yes
PLA2G7	ENSG00000146070	7941	phospholipase A2 group VII	6	46704201	46735693	protein coding	-1	108.117	80.954	121.564	249.534	250.363	404.184	307.644	272.224	293.227	92.2768	85.5914	102.421	87.5424	107.207	91.1594	115.442	137.503	126.346	103.545	301.36	291.031	93.4297	95.3029	126.43	168.517	678.788	-0.131002	-1.76853	-1.19374	0.441404	4.89883e-26	1.11606e-12	0.999751	2.34272e-24	3.52426e-11	No	yes	Yes
PRDM1	ENSG00000057657	639	PR/SET domain 1	6	105993463	106109939	protein coding	1	213.37	214.849	231.977	167.967	144.42	195.561	162.315	171.446	176.038	168.982	218.126	225.073	126.824	136.572	121.618	82.5457	108.038	108.427	220.065	169.316	169.933	204.06	128.338	99.6702	165.23	668.013	-0.0939444	-0.511517	-0.761368	0.442287	4.49121e-05	4.22526e-09	0.999751	0.000215921	9.0579e-08	No	yes	Yes
NPRL2	ENSG00000114388	10641	NPR2 like, GATOR1 complex subunit	3	50347330	50350826	protein coding	-1	27.9242	28.963	31.0028	47.0073	49.7505	39.1848	39.6351	37.4845	42.5446	30.5667	28.7328	34.5618	33.3896	35.6579	29.5887	28.6321	27.0095	29.4606	29.2967	45.3142	39.8881	31.2871	32.8787	28.3674	34.5054	139.116	0.111443	-0.610029	-0.48693	0.442334	9.74136e-06	0.00139426	0.999751	5.6467e-05	0.010818	No	yes	Yes
CTNND1	ENSG00000198561	1500	catenin delta 1	11	57753243	57819546	protein coding	1	15.5134	14.4815	20.9405	18.8908	18.9696	25.7604	29.4432	27.9598	27.5139	18.0709	13.557	13.2768	19.0798	15.3818	13.7065	18.885	15.0053	13.6673	16.9785	21.2069	28.3056	14.9682	16.0561	15.8525	18.8946	75.9096	-0.154452	-0.501069	-0.825828	0.443774	0.0110141	5.13533e-05	0.999751	0.0232854	0.000577187	No	yes	Yes
PGK1	ENSG00000102144	5230	phosphoglycerate kinase 1	X	77910739	78129295	protein coding	1	304.302	315.032	299.15	298.152	303.514	284.453	263.479	247.644	258.834	308.935	272.962	292.089	260.663	254.733	240.191	335.056	318.93	333.178	306.161	295.373	256.652	291.329	251.862	329.055	288.405	1162.34	-0.0556607	-0.357577	0.368003	0.445472	1.31559e-06	1.18414e-06	0.999751	9.46218e-06	1.83467e-05	No	yes	Yes
ECHDC1	ENSG00000093144	55862	ethylmalonyl-CoA decarboxylase 1	6	127288712	127343609	protein coding	-1	51.791	46.7682	50.3116	32.6562	28.6334	47.1669	54.7342	57.7631	54.5182	45.3694	44.718	46.7848	53.5917	60.3621	56.3491	73.4078	62.7493	80.1814	49.6236	36.1522	55.6718	45.6241	56.7676	72.1128	52.6587	210.743	-0.105249	0.577825	0.380859	0.446652	3.99386e-05	0.00608035	0.999751	0.00019514	0.0384008	No	yes	Yes
ZC3H12C	ENSG00000149289	85463	zinc finger CCCH-type containing 12C	11	110093392	110171841	protein coding	1	39.1416	40.1209	38.0736	22.2589	17.0011	37.3707	57.3765	56.8413	55.2825	29.99	39.6594	35.8262	35.9148	48.2431	35.2454	91.0744	92.487	96.2784	39.1121	25.5436	56.5001	35.1585	39.8011	93.2799	48.2325	192.468	-0.139969	0.582528	0.73305	0.446865	0.0020865	3.59352e-05	0.999751	0.00576511	0.000419539	No	yes	Yes
CDK5R1	ENSG00000176749	8851	cyclin dependent kinase 5 regulatory subunit 1	17	32486993	32491253	protein coding	1	14.7974	21.1288	14.4136	9.95793	9.66376	12.336	11.7018	11.061	9.93557	19.4166	19.0203	17.0701	35.6343	25.1703	27.8482	25.8907	29.1921	19.1342	16.7799	10.6526	10.8995	18.5023	29.5509	24.739	18.5207	73.9853	0.153303	1.37132	1.2051	0.447965	3.17949e-11	9.37974e-08	0.999751	4.80644e-10	1.72141e-06	No	yes	Yes
CYP2S1	ENSG00000167600	29785	cytochrome P450 family 2 subfamily S member 1	19	41193210	41207539	protein coding	1	7.63739	3.08622	10.3343	19.4765	21.475	19.9552	21.8937	16.5915	17.5783	7.113	9.51015	7.16524	8.13696	11.886	7.61475	30.4597	27.0095	26.7271	7.0193	20.3023	18.6878	7.92947	9.21256	28.0654	15.2028	61.0158	0.209847	-1.26188	0.604444	0.448231	2.36097e-07	0.00855629	0.999751	1.98015e-06	0.0505669	No	yes	Yes
C5AR1	ENSG00000197405	728	complement C5a receptor 1	19	47290023	47322066	protein coding	1	138.189	142.441	143.592	240.162	251.974	330.894	146.839	141.028	146.995	132.071	120.597	140.776	138.609	182.485	142.722	235.758	222.078	234.166	141.407	274.343	144.954	131.148	154.605	230.667	179.521	723.659	-0.0927188	-0.93627	0.67931	0.448276	5.15017e-15	3.02963e-08	0.999751	1.14606e-13	5.86299e-07	No	yes	Yes
NLRP12	ENSG00000142405	91662	NLR family pyrin domain containing 12	19	53793741	53824403	protein coding	-1	22.4348	16.3807	27.7394	10.5437	10.2006	4.71669	3.39729	3.37975	3.82137	29.7977	20.4367	24.4461	2.24468	2.09752	0.870257	8.52871	6.54775	7.28922	22.185	8.48701	3.53281	24.8935	1.73749	7.45523	11.3818	46.675	0.188168	-2.5201	1.07619	0.451576	5.09956e-10	0.00357874	0.999751	6.75437e-09	0.0244826	No	yes	Yes
AKIRIN1	ENSG00000174574	79647	akirin 1	1	38991276	39006059	protein coding	1	104.775	102.32	101.983	66.4838	58.1615	81.9979	88.7071	87.8736	94.2605	90.1621	117.359	117.384	116.443	116.296	116.614	121.534	108.584	124.524	103.026	68.8811	90.2804	108.302	116.451	118.214	100.859	404.502	0.0858791	0.657849	0.395683	0.452568	2.07014e-08	0.000902456	0.999751	2.11631e-07	0.00747438	No	yes	Yes
ATG7	ENSG00000197548	10533	autophagy related 7	3	11272309	11557665	protein coding	1	87.114	83.0906	103.615	211.313	244.636	184.677	149.858	141.642	138.334	87.2785	85.9961	79.4499	84.456	77.8415	74.1894	104.781	100.672	83.5223	91.2731	213.542	143.278	84.2415	78.829	96.3251	117.915	477.371	-0.0972229	-1.57012	-0.561897	0.453547	4.24455e-35	1.53895e-05	0.999751	3.40488e-33	0.000192553	No	yes	Yes
ZNF516	ENSG00000101493	9658	zinc finger protein 516	18	76357682	76495242	protein coding	-1	124.108	102.083	124.827	166.21	177.348	117.917	165.712	162.535	135.786	139.184	118.573	117.805	55.8364	66.1885	66.5747	108.741	91.1229	93.2413	117.006	153.825	154.678	125.188	62.8665	97.7017	118.544	479.873	0.114826	-1.42293	-0.652365	0.455686	1.57493e-19	3.17593e-05	0.999751	4.94191e-18	0.000376083	No	yes	Yes
SCD	ENSG00000099194	6319	stearoyl-CoA desaturase	10	100347233	100364826	protein coding	1	9.0694	10.6831	10.3343	23.7233	19.6854	33.3797	28.6883	21.8148	25.4758	7.88197	9.51015	8.85118	13.4681	13.5174	9.79039	18.2758	13.6411	20.6528	10.0289	25.5961	25.3263	8.74777	12.2586	17.5232	16.5802	66.5949	-0.182085	-1.15331	-0.522182	0.456358	8.45369e-08	0.015688	0.999751	7.72166e-07	0.0824345	No	yes	Yes
POLD1	ENSG00000062822	5424	DNA polymerase delta 1, catalytic subunit	19	50384204	50418018	protein coding	1	20.0481	18.9921	23.1161	50.6683	54.4034	31.9284	36.2378	31.3395	28.0234	27.1063	20.4367	20.6528	39.2819	39.853	32.4171	54.2182	50.1994	40.3944	20.7188	45.6667	31.8669	22.7319	37.184	48.2707	34.4065	138.285	0.155042	-0.44825	0.616289	0.456563	0.0192944	0.00202984	0.999751	0.037639	0.0149783	No	yes	Yes
APOL1	ENSG00000100342	8542	apolipoprotein L1	22	36253071	36267530	protein coding	1	41.5283	33.7111	36.7139	52.1327	58.8774	43.9015	46.8071	50.3891	45.8565	42.8703	41.0758	35.194	42.0877	35.891	39.3791	30.7643	26.4638	29.4606	37.3177	51.6372	47.6842	39.7133	39.1193	28.8962	40.728	164.296	0.106873	-0.547083	-0.714938	0.456848	9.57961e-05	4.0275e-06	0.999751	0.000416652	5.65841e-05	No	yes	Yes
PAPSS1	ENSG00000138801	9061	3'-phosphoadenosine 5'-phosphosulfate synthase 1	4	107590276	107720234	protein coding	-1	32.4589	37.0347	39.1615	77.7597	73.552	84.1748	49.072	48.2383	55.2825	33.6426	31.1609	34.5618	47.4188	59.6629	43.0777	74.3216	56.7472	70.4624	36.2183	78.4955	50.8643	33.1218	50.0531	67.1771	52.655	211.848	-0.111023	-0.764031	0.404585	0.456996	2.10175e-08	0.00475258	0.999751	2.14422e-07	0.0311628	No	yes	Yes
RASGRP3	ENSG00000152689	25780	RAS guanyl releasing protein 3	2	33436324	33564750	protein coding	1	20.2868	20.4166	19.0368	9.22573	7.69522	11.9731	12.8342	11.061	10.1903	18.8398	16.7945	18.7561	17.6768	19.3438	18.493	55.132	55.9287	56.4914	19.9134	9.63136	11.3619	18.1301	18.5045	55.8507	22.232	88.8353	-0.121059	0.877685	2.32431	0.457154	2.2911e-06	9.3967e-38	0.999751	1.55454e-05	1.35462e-35	No	yes	Yes
TTYH3	ENSG00000136295	80727	tweety family member 3	7	2631961	2664802	protein coding	1	103.343	107.068	121.02	217.903	248.037	181.048	312.928	260.856	283.036	131.302	109.266	110.64	87.5424	99.5159	79.6285	209.563	193.159	184.66	110.477	215.663	285.607	117.069	88.8956	195.794	168.918	679.599	0.101595	-1.40883	-0.534856	0.458021	5.09629e-25	6.04671e-05	0.999751	2.27597e-23	0.000669785	No	yes	Yes
FAM3C	ENSG00000196937	10447	FAM3 metabolism regulating signaling molecule C	7	121348878	121396364	protein coding	-1	33.8909	32.524	34.8102	20.5016	18.4327	32.654	34.3504	46.7021	40.7613	29.0287	28.7328	34.1403	36.1954	42.1835	33.5049	28.9367	31.6475	31.2829	33.7417	23.8628	40.6046	30.6339	37.2946	30.6223	32.7933	131.36	-0.12405	0.582346	-0.402856	0.458782	0.000673652	0.0205908	0.999751	0.00218981	0.103652	No	yes	Yes
CSF2RB	ENSG00000100368	1439	colony stimulating factor 2 receptor subunit beta	22	36913628	36940439	protein coding	1	90.694	77.393	98.9915	255.392	267.006	244.18	184.209	179.741	168.905	97.0829	92.0664	90.83	100.449	115.131	94.2053	145.902	128.772	116.324	89.0262	255.526	177.618	93.3264	103.262	130.333	141.515	571.684	0.0865287	-1.43155	-0.436021	0.459364	1.29188e-37	0.00013246	0.999751	1.18985e-35	0.00135833	No	yes	Yes
PATL2	ENSG00000229474	197135	PAT1 homolog 2	15	44665732	44711323	protein coding	-1	42.2443	42.2575	39.7054	51.8398	52.4349	51.5208	52.0918	50.3891	57.0658	42.678	34.8031	36.6692	42.3683	37.9885	43.7304	32.5918	41.4691	24.6011	41.4024	51.9318	53.1822	38.0501	41.3624	32.8873	43.1361	173.687	-0.105361	-0.454143	-0.681118	0.460356	0.00114096	6.24163e-06	0.999751	0.00343081	8.38993e-05	No	yes	Yes
ITGA1	ENSG00000213949	3672	integrin subunit alpha 1	5	52787916	52959209	protein coding	1	32.6976	36.7973	37.5297	33.3884	23.0857	40.6361	29.0657	41.1715	33.8828	31.5279	31.9703	34.1403	75.7579	69.9175	69.1854	63.9653	55.9287	59.8323	35.6749	32.37	34.7067	32.5462	71.6203	59.9088	44.4711	177.316	-0.116011	1.05574	0.79009	0.460803	2.34645e-12	6.33474e-07	0.999751	3.93595e-11	1.04324e-05	No	yes	Yes
ANXA6	ENSG00000197043	309	annexin A6	5	151100706	151157815	protein coding	-1	192.844	210.813	239.32	244.994	246.068	195.561	206.48	230.131	218.582	245.879	219.745	207.16	193.884	180.154	205.816	151.994	167.24	152.77	214.326	228.875	218.398	224.261	193.285	157.335	206.08	831.47	0.0830342	-0.375381	-0.464498	0.462986	0.000956541	7.03444e-05	0.999751	0.00296224	0.000765554	No	yes	Yes
HLA-DRA	ENSG00000204287	3122	major histocompatibility complex, class II, DR alpha	6	32439878	32445046	protein coding	1	478.53	485.012	514.81	449.278	449.186	478.2	1066	1015.16	995.595	489.259	486.637	534.232	135.242	135.873	133.149	135.241	149.78	135.762	492.784	458.888	1025.58	503.376	134.755	140.261	459.274	1853.27	0.046736	-1.88742	-2.85943	0.46302	1.28731e-156	0	0.999751	1.28049e-153	0	No	yes	Yes
SGMS2	ENSG00000164023	166929	sphingomyelin synthase 2	4	107824563	107915047	protein coding	1	11.6948	11.6327	18.4929	20.7945	16.1063	35.5566	14.3441	8.60301	11.9736	10.5734	12.1406	13.2768	17.1157	18.8777	13.489	29.2413	26.7366	34.3201	13.9401	24.1525	11.6403	11.9969	16.4941	30.0993	18.0539	72.5093	-0.195011	-0.626945	1.38788	0.463075	0.012669	2.24174e-07	0.999751	0.0262484	3.89897e-06	No	yes	Yes
ODF3B	ENSG00000177989	440836	outer dense fiber of sperm tails 3B	22	50529710	50532506	protein coding	-1	35.3229	25.1646	28.5552	39.8317	51.0032	24.3091	67.5684	55.3051	62.9253	34.4115	23.2695	19.599	18.5186	15.3818	19.7983	28.0229	17.4607	18.223	29.6809	38.3813	61.9329	25.76	17.8996	21.2355	32.4817	130.95	-0.18563	-1.24934	-1.53572	0.463537	1.21425e-06	2.25417e-09	0.999751	8.82906e-06	4.99381e-08	No	yes	Yes
AKR1A1	ENSG00000117448	10327	aldo-keto reductase family 1 member A1	1	45550543	45570049	protein coding	1	40.5736	34.1859	39.9773	95.7718	116.86	104.13	115.508	112.761	101.139	44.6004	34.8031	41.9378	38.1595	40.7852	41.7723	69.448	65.2047	67.4253	38.2456	105.587	109.803	40.4471	40.239	67.3593	66.9468	269.622	0.0991319	-1.51293	-0.693322	0.46492	6.90844e-33	2.36117e-08	0.999751	4.80547e-31	4.59619e-07	No	yes	Yes
UVRAG	ENSG00000198382	7405	UV radiation resistance associated	11	75815210	76144232	protein coding	1	65.1565	59.113	67.9887	76.2953	85.9001	81.2723	95.1242	82.0358	92.9867	64.9782	58.882	54.793	70.4268	61.7604	71.3611	74.017	70.1155	58.3137	64.0861	81.1559	90.0489	59.5511	67.8494	67.4821	71.6956	288.264	-0.0869804	-0.382374	-0.405154	0.465131	0.000989284	0.000781165	0.999751	0.00304374	0.00659054	No	yes	Yes
GNG2	ENSG00000186469	54331	G protein subunit gamma 2	14	51826195	51979342	protein coding	1	225.303	238.114	229.53	69.7055	60.309	92.8826	86.0648	100.471	84.8345	178.594	239.777	225.916	118.126	117.927	113.569	68.8388	64.3862	72.8922	230.982	74.299	90.4567	214.762	116.541	68.7057	132.624	536.967	-0.0904997	0.551925	-0.388508	0.46576	3.06179e-05	0.00522019	0.999751	0.000155943	0.0337177	No	yes	Yes
COL6A2	ENSG00000142173	1292	collagen type VI alpha 2 chain	21	46098112	46132848	protein coding	1	110.981	107.068	100.079	42.0283	48.4978	28.663	43.0324	33.183	32.8638	124.381	110.48	104.528	26.0944	29.3653	27.6307	20.7126	25.0997	19.1342	106.043	39.7297	36.3597	113.13	27.6968	21.6488	57.4346	234.362	0.109337	-0.67479	-0.72548	0.466415	8.43674e-05	0.000105609	0.999751	0.000372482	0.00110929	No	yes	Yes
RASGEF1B	ENSG00000138670	153020	RasGEF domain family member 1B	4	81426393	82044244	protein coding	-1	174.944	170.454	159.093	49.0574	40.8026	64.5824	58.5089	65.7516	62.4157	141.107	164.303	167.54	97.0823	101.613	95.0756	100.821	93.0326	95.3673	168.164	51.4808	62.2254	157.65	97.9238	96.4071	105.642	426.544	-0.0789961	0.841425	0.638101	0.467312	3.23864e-12	2.86582e-07	0.999751	5.35128e-11	4.92337e-06	No	yes	Yes
MYOF	ENSG00000138119	26509	myoferlin	10	93306429	93482334	protein coding	-1	80.1926	91.3997	104.974	197.255	198.465	231.481	104.184	90.9461	99.1009	103.042	95.7086	96.0986	320.428	443.277	288.49	517.205	421.511	503.26	92.1889	209.067	98.0769	98.2832	350.732	480.659	221.501	881.819	0.110174	0.631788	2.30346	0.469155	1.36248e-05	3.16471e-53	0.999751	7.60527e-05	8.28404e-51	No	yes	Yes
PSMC4	ENSG00000013275	5704	proteasome 26S subunit, ATPase 4	19	39971165	39981764	protein coding	1	63.2471	55.7894	57.6544	94.4539	93.7743	94.3339	66.8134	71.5893	73.1156	64.017	56.2515	64.2765	49.6635	45.9125	39.8143	44.1665	43.106	44.039	58.897	94.1874	70.5061	61.515	45.1301	43.7705	62.3343	252.243	0.0781872	-1.19247	-0.682901	0.470288	6.49897e-28	1.01125e-08	0.999751	3.36694e-26	2.06548e-07	No	yes	Yes
RGCC	ENSG00000102760	28984	regulator of cell cycle	13	41457550	41470871	protein coding	1	37.7096	33.4737	29.3711	21.5267	25.4121	15.9642	14.7216	16.2843	18.8521	36.5262	38.243	32.8758	60.3257	70.3836	64.6166	52.6952	48.5625	43.7353	33.5181	20.9677	16.6193	35.8817	65.1086	48.331	36.7377	146.796	0.111476	1.4699	1.53553	0.471468	4.19138e-21	7.9605e-18	0.999751	1.46287e-19	3.66588e-16	No	yes	Yes
CREBL2	ENSG00000111269	1389	cAMP responsive element binding protein like 2	12	12611827	12645108	protein coding	1	94.99	101.845	92.4646	127.549	110.954	161.819	175.527	174.518	171.707	88.0474	93.0781	89.3548	96.5211	108.372	105.736	93.8158	116.495	107.82	96.4333	133.441	173.917	90.1601	103.543	106.044	117.256	470.654	-0.0822485	-0.467474	-0.703389	0.471546	2.89136e-05	5.64558e-10	0.999751	0.000148173	1.35317e-08	No	yes	Yes
BCL2A1	ENSG00000140379	597	BCL2 related protein A1	15	79960892	79971196	protein coding	-1	17.9001	18.0425	18.4929	4.68608	4.65292	6.89363	7.17206	6.45226	7.64274	13.2648	14.7711	20.8635	10.101	11.6529	10.8782	12.1839	10.9129	11.845	18.1452	5.41088	7.08902	16.2998	10.8774	11.6473	11.5783	46.6967	-0.143112	0.95697	0.719512	0.473086	0.000167109	0.00621121	0.999751	0.000672153	0.0390537	No	yes	Yes
KCNK6	ENSG00000099337	9424	potassium two pore domain channel subfamily K member 6	19	38319845	38332076	protein coding	1	36.9936	33.9485	34.5382	63.7015	68.8991	48.6182	52.4693	51.6181	57.3206	44.0237	36.2195	32.2436	38.7207	45.2133	46.1236	37.77	41.1963	41.0019	35.1601	60.4062	53.8026	37.4956	43.3525	39.9894	45.0344	181.445	0.110929	-0.619258	-0.421011	0.474142	2.66443e-05	0.00711779	0.999751	0.000138109	0.0435428	No	yes	Yes
ADCY9	ENSG00000162104	115	adenylate cyclase 9	16	3953387	4116442	protein coding	-1	58.9511	49.8544	50.0397	83.0316	91.9847	69.2991	65.681	66.9806	65.2181	52.8669	46.7414	47.8385	47.6994	44.9802	46.7763	44.7757	40.105	43.7353	52.9484	81.4385	65.9599	49.1489	46.4853	42.872	56.4755	228.196	-0.0918805	-0.950571	-0.613579	0.474288	4.31022e-14	6.09347e-06	0.999751	8.85821e-13	8.2465e-05	No	yes	Yes
CENPF	ENSG00000117724	1063	centromere protein F	1	214603185	214664574	protein coding	1	17.9001	23.5028	22.0283	10.6901	8.23209	9.43339	9.8144	9.83201	10.1903	23.4537	22.0555	22.3387	31.1449	33.5604	33.7225	27.7183	24.2812	27.3346	21.1437	9.45187	9.94558	22.6159	32.8092	26.4447	20.4018	81.6017	0.114976	1.66069	1.41548	0.475057	9.13298e-21	2.19002e-12	0.999751	3.08999e-19	6.69662e-11	No	yes	Yes
WDR81	ENSG00000167716	124997	WD repeat domain 81	17	1716523	1738599	protein coding	1	111.697	101.133	91.1048	261.103	322.304	199.19	215.162	196.64	203.042	129.187	95.9109	100.524	120.932	128.881	140.764	147.12	154.418	133.028	101.312	260.866	204.948	108.541	130.192	144.855	158.452	639.571	0.115694	-1.13357	-0.491094	0.475528	9.19019e-13	0.00221658	0.999751	1.60942e-11	0.0162359	No	yes	Yes
WAS	ENSG00000015285	7454	WASP actin nucleation promoting factor	X	48676596	48691431	protein coding	1	128.404	115.14	139.785	244.994	230.857	191.208	160.05	160.999	163.809	123.42	114.324	120.755	97.3629	113.266	104.431	111.787	119.769	124.828	127.776	222.353	161.62	119.5	105.02	118.795	142.511	576.315	-0.0790431	-1.21212	-0.435508	0.47627	2.83163e-28	0.000121411	0.999751	1.53077e-26	0.00125799	No	yes	Yes
ZC3H8	ENSG00000144161	84524	zinc finger CCCH-type containing 8	2	112211529	112255136	protein coding	-1	37.2323	43.4445	43.7847	24.0162	20.2223	31.9284	42.2774	38.099	37.7042	36.7185	38.0406	40.2518	73.7938	65.0232	73.1016	64.2699	81.0284	68.3364	41.4872	25.389	39.3602	38.337	70.6395	71.2116	47.7374	190.253	-0.0975197	1.39885	0.872076	0.477246	8.36838e-24	3.57596e-10	0.999751	3.46834e-22	8.69685e-09	No	yes	Yes
LMO2	ENSG00000135363	4005	LIM domain only 2	11	33858576	33892076	protein coding	-1	24.1055	21.3662	30.187	31.6311	28.8123	33.0169	42.6549	36.87	30.3162	25.9528	19.425	22.5494	4.76994	6.99175	5.00398	18.2758	15.2781	11.845	25.2195	31.1534	36.6137	22.6424	5.58855	15.133	22.7251	92.0745	-0.132708	-2.58853	-1.25464	0.477884	1.46116e-27	6.64463e-10	0.999751	7.49183e-26	1.5812e-08	No	yes	Yes
TOR4A	ENSG00000198113	54863	torsin family 4 member A	9	137277726	137282641	protein coding	1	39.1416	28.7256	38.3456	62.9693	68.7201	39.9105	46.4297	46.0876	40.5065	40.1788	26.507	27.818	19.6409	18.1785	19.3632	29.8505	25.6454	21.5639	35.4043	57.1999	44.3413	31.5013	19.0609	25.6866	35.5324	144.159	-0.148416	-1.73051	-0.775905	0.478015	6.816e-16	0.000357566	0.999751	1.61811e-14	0.00328716	No	yes	Yes
ATP6V0D1	ENSG00000159720	9114	ATPase H+ transporting V0 subunit d1	16	67438014	67481181	protein coding	-1	62.0538	55.7894	63.0935	86.3997	87.8687	74.3786	70.2107	66.6733	62.6705	72.0912	59.6914	59.8509	66.4986	69.2183	54.6086	102.954	77.4817	77.4479	60.3122	82.8823	66.5182	63.8778	63.4418	85.9611	70.4989	283.993	0.101018	-0.520092	0.381605	0.478565	0.000215862	0.0082809	0.999751	0.000837433	0.0493339	No	yes	Yes
HMOX1	ENSG00000100292	3162	heme oxygenase 1	22	35380361	35394214	protein coding	1	48.927	52.2284	50.0397	63.1157	62.6355	66.7594	100.409	108.459	103.177	54.4049	48.7648	55.0038	48.2606	63.1588	51.7803	148.339	137.776	135.458	50.3984	64.1702	104.015	52.7245	54.3999	140.524	77.7053	310.837	0.0807331	-0.352034	0.44215	0.480517	0.00158492	1.651e-05	0.999751	0.0045538	0.000205796	No	yes	Yes
SAMHD1	ENSG00000101347	25939	SAM and HD domain containing deoxynucleoside triphosphate triphosphohydrolase 1	20	36890229	36951893	protein coding	-1	283.538	287.968	368.227	473.734	451.155	487.271	642.466	609.892	617.024	314.318	290.97	280.287	261.786	301.81	267.169	423.389	432.697	439.479	313.244	470.72	623.127	295.192	276.922	431.855	401.843	1614.72	-0.0676938	-0.884409	-0.519857	0.482423	2.98581e-20	4.89392e-08	0.999751	9.80193e-19	9.29005e-07	No	yes	Yes
NFKBIZ	ENSG00000144802	64332	NFKB inhibitor zeta	3	101827991	101861022	protein coding	1	243.203	222.445	223.003	136.482	127.061	152.023	94.3693	92.1751	91.9677	203.778	221.971	230.131	87.2618	86.9307	82.4568	67.0113	75.8448	68.3364	229.55	138.522	92.8373	218.627	85.5498	70.3975	139.247	566.335	-0.0557595	-0.808252	-0.386752	0.48493	2.0315e-19	0.000126751	0.999751	6.23684e-18	0.00130652	No	yes	Yes
COX7A2	ENSG00000112695	1347	cytochrome c oxidase subunit 7A2	6	75237675	75250323	protein coding	-1	22.1962	28.4882	25.2918	18.305	14.6746	33.3797	21.1387	24.8873	24.7115	24.2227	21.8531	21.9172	33.109	32.6282	27.1955	35.6378	31.3746	28.8532	25.3254	22.1198	23.5792	22.6643	30.9776	31.9552	26.1036	104.564	-0.14358	0.430716	0.442504	0.48634	0.0358528	0.0370173	0.999751	0.06318	0.164233	No	yes	Yes
UCP2	ENSG00000175567	7351	uncoupling protein 2	11	73974672	73982843	protein coding	-1	137.712	138.168	167.252	188.176	186.475	187.216	162.315	154.547	158.46	159.754	145.687	151.102	106.622	103.012	108.347	84.3733	100.672	91.1152	147.711	187.289	158.441	152.181	105.994	92.0534	140.611	568.746	0.0619539	-0.944865	-0.771746	0.487355	2.73587e-25	1.9507e-15	0.999751	1.24264e-23	7.55006e-14	No	yes	Yes
DZIP3	ENSG00000198919	9666	DAZ interacting zinc finger protein 3	3	108589705	108694840	protein coding	1	32.9362	28.963	26.1076	28.5558	23.8015	37.7335	42.6549	42.7078	38.2137	29.99	35.0055	28.8717	43.21	38.9207	44.3831	33.8102	31.3746	30.6755	29.3356	30.0303	41.1921	31.289	42.1713	31.9534	34.3286	137.482	0.105388	0.407783	-0.353205	0.488212	0.0057763	0.023683	0.999751	0.0135625	0.115761	No	yes	Yes
ORAI1	ENSG00000276045	84876	ORAI calcium release-activated calcium modulator 1	12	121626509	121643218	protein coding	1	49.8817	42.7323	43.7847	46.1286	50.6453	52.9721	49.072	46.0876	39.2328	43.447	49.9789	50.3675	31.4255	37.7554	32.1995	26.4999	30.0105	31.8903	45.4662	49.9153	44.7974	47.9311	33.7935	29.4669	41.8951	169.327	0.0895005	-0.673815	-0.584813	0.489017	5.05097e-07	7.30957e-05	0.999751	3.96231e-06	0.000792894	No	yes	Yes
CERK	ENSG00000100422	64781	ceramide kinase	22	46684410	46738252	protein coding	-1	251.079	248.085	242.855	242.358	270.406	210.437	213.652	235.354	217.309	252.223	221.971	226.127	359.71	345.625	377.474	301.246	282.645	293.998	247.34	241.067	222.105	233.44	360.936	292.63	266.253	1067.82	-0.0671673	0.450418	0.406455	0.489035	2.76184e-06	4.01934e-05	0.999751	1.83636e-05	0.000464348	No	yes	Yes
TBL1X	ENSG00000101849	6907	transducin beta like 1 X-linked	X	9463320	9741037	protein coding	1	150.122	159.534	151.207	131.65	140.661	122.634	136.647	151.167	139.098	151.68	167.945	155.106	106.622	100.914	104.648	88.333	94.3967	88.3818	153.621	131.648	142.304	158.244	104.062	90.3705	130.042	525.4	0.057852	-0.473067	-0.64565	0.490891	8.43768e-08	5.98196e-12	0.999751	7.71411e-07	1.73984e-10	No	yes	Yes
CD4	ENSG00000010610	920	CD4 molecule	12	6786858	6820799	protein coding	1	159.43	172.829	177.042	390.995	391.382	326.903	470.714	411.101	410.415	199.741	173.206	159.532	115.32	104.876	119.225	106	133.138	110.553	169.767	369.76	430.743	177.493	113.141	116.563	229.578	927.596	0.0814858	-1.83619	-1.87511	0.491364	7.7454e-54	8.47289e-55	0.999751	1.24264e-51	2.34111e-52	No	yes	Yes
TIMP1	ENSG00000102265	7076	TIMP metallopeptidase inhibitor 1	X	47582408	47586789	protein coding	1	150.361	153.599	155.286	121.692	133.682	123.723	54.3567	56.8413	57.3206	160.908	126.465	137.826	36.7566	58.9637	40.6845	29.8505	23.7356	27.0309	153.082	126.365	56.1729	141.733	45.4683	26.8723	91.6156	374.487	-0.0941658	-1.59252	-1.05867	0.491555	1.96465e-27	2.59434e-10	0.999751	9.97058e-26	6.43538e-09	No	yes	Yes
NOTCH2	ENSG00000134250	4853	notch receptor 2	1	119911553	120100779	protein coding	-1	767.796	797.907	809.065	737.18	764.332	648.727	740.232	746.618	707.973	883.358	773.155	792.181	556.68	645.804	595.256	998.772	956.79	951.85	791.59	716.746	731.608	816.231	599.247	969.138	770.76	3105.6	0.0606425	-0.383176	0.414877	0.492902	1.68757e-05	3.21764e-06	0.999751	9.24865e-05	4.61846e-05	No	yes	Yes
ADAM28	ENSG00000042980	10863	ADAM metallopeptidase domain 28	8	24294069	24359014	protein coding	1	42.9603	44.6315	49.2238	105.73	82.3209	141.864	275.181	270.073	241.765	44.216	45.1226	57.1112	174.243	195.769	154.471	372.217	319.748	382.684	45.6052	109.971	262.34	48.8166	174.828	358.217	166.63	660.218	0.114039	0.566326	0.459022	0.493499	0.000218245	0.00219738	0.999751	0.000845358	0.0161071	No	yes	Yes
CLEC4E	ENSG00000166523	26253	C-type lectin domain family 4 member E	12	8533305	8540905	protein coding	-1	11.9334	13.5319	11.966	22.1125	24.6963	33.0169	12.8342	17.8205	14.2665	11.9191	12.7477	8.4297	14.5904	8.62315	11.3133	6.39653	4.63799	4.55576	12.4771	26.6085	14.9737	11.0321	11.509	5.19676	13.6329	55.2221	-0.160067	-1.31456	-1.52643	0.494053	2.71216e-09	9.51331e-08	0.999751	3.19264e-08	1.7395e-06	No	yes	Yes
SLC22A23	ENSG00000137266	63027	solute carrier family 22 member 23	6	3268962	3457050	protein coding	-1	42.483	49.3796	50.3116	29.7273	34.36	30.1143	32.8405	40.2498	42.0351	49.2143	51.8	47.8385	56.6781	55.4679	59.6126	95.6434	96.3065	81.0926	47.3914	31.4006	38.3751	49.6176	57.2529	91.0141	52.5086	210.189	0.0839383	0.736249	1.24396	0.494186	7.04638e-09	2.46531e-22	0.999751	7.81386e-08	1.56194e-20	No	yes	Yes
KIAA1671	ENSG00000197077	85379	KIAA1671	22	24952716	25197448	protein coding	1	33.6522	35.3729	42.9688	46.1286	44.7396	50.7952	48.6945	46.3948	45.3469	35.9495	34.3984	33.7188	108.306	110.47	121.618	91.0744	88.3946	87.7743	37.3313	47.2212	46.8121	34.6889	113.465	89.0811	61.4332	244.255	-0.0833886	1.1552	0.941553	0.494431	1.25398e-28	1.89565e-16	0.999751	6.89133e-27	7.95615e-15	No	yes	Yes
TYROBP	ENSG00000011600	7305	transmembrane immune signaling adaptor TYROBP	19	35904401	35908295	protein coding	-1	74.4645	65.9977	111.501	213.363	226.741	260.869	200.44	179.434	189.285	74.9749	77.9023	78.3962	88.1036	101.613	77.0177	116.661	127.681	127.258	83.9879	233.658	189.72	77.0911	88.9116	123.866	132.872	535.749	-0.103801	-1.51017	-0.605614	0.49556	1.83417e-24	4.6401e-05	0.999751	7.86399e-23	0.000526885	No	yes	Yes
NDUFA13	ENSG00000186010	51079	NADH:ubiquinone oxidoreductase subunit A13	19	19515736	19529054	protein coding	1	19.3321	19.2295	17.949	35.585	37.4023	14.5129	16.2315	13.8263	16.5593	26.1451	19.2226	17.7024	17.9574	18.8777	22.6267	26.8045	21.553	20.6528	18.8369	29.1667	15.539	21.0234	19.8206	23.0034	21.2317	85.8992	0.176079	-0.718941	0.574592	0.495614	0.00466478	0.0342724	0.999751	0.0112623	0.154607	No	yes	Yes
RBBP9	ENSG00000089050	10741	RB binding protein 9, serine hydrolase	20	18486540	18497225	protein coding	-1	27.4469	28.2508	29.3711	16.1084	10.3796	21.7694	22.2711	17.5133	24.4568	26.9141	30.9586	33.7188	24.1303	23.5389	23.2794	14.316	18.0063	13.3636	28.3563	16.0858	21.4137	30.5305	23.6495	15.2286	22.5441	90.7895	0.121427	0.490319	-0.481534	0.499398	0.0122035	0.0231361	0.999751	0.0254483	0.113872	No	yes	Yes
CYBB	ENSG00000165168	1536	cytochrome b-245 beta chain	X	37780018	37813461	protein coding	1	545.835	518.723	705.722	1980.31	1790.84	2659.13	1996.85	1803.25	1837.06	544.241	533.176	557.835	916.67	1189.53	840.451	1198.89	1115.85	1231.27	590.093	2143.43	1879.06	545.084	982.217	1182	1220.31	4904.08	-0.0979295	-1.23929	-0.65983	0.504146	1.68419e-17	5.94311e-06	0.999751	4.51555e-16	8.08702e-05	No	yes	Yes
MAD2L2	ENSG00000116670	10459	mitotic arrest deficient 2 like 2	1	11658918	11691811	protein coding	-1	14.7974	6.64725	17.1331	18.8908	22.5488	14.5129	19.6288	16.2843	18.0878	14.6105	8.70078	9.9049	13.1875	10.9537	9.57283	11.5747	10.6401	8.80781	12.8593	18.6508	18.0003	11.0721	11.238	10.3409	13.6936	55.2688	-0.187892	-0.884651	-0.787166	0.504443	0.00135311	0.00686995	0.999751	0.00397502	0.0423392	No	yes	Yes
IL12RB1	ENSG00000096996	3594	interleukin 12 receptor subunit beta 1	19	18058995	18098944	protein coding	-1	101.911	93.2989	87.2974	63.8479	75.3416	46.0785	69.8332	53.4616	54.5182	112.078	90.8523	97.5738	48.8217	49.1753	54.8262	45.0803	39.5593	35.8387	94.1692	61.756	59.271	100.168	50.9411	40.1594	67.7441	274.739	0.105041	-0.421867	-0.546613	0.505416	0.01081	0.00171062	0.999751	0.0229269	0.0129199	No	yes	Yes
RAP2B	ENSG00000181467	5912	RAP2B, member of RAS oncogene family	3	153162226	153170627	protein coding	1	259.433	255.919	234.969	219.221	227.456	206.809	285.373	283.899	286.348	246.071	229.255	241.089	169.473	150.323	161.868	166.614	186.884	167.045	250.107	217.829	285.207	238.805	160.555	173.514	221.003	891.389	-0.0516167	-0.570656	-0.70687	0.505741	1.38641e-12	4.91619e-18	0.999751	2.3818e-11	2.35103e-16	No	yes	Yes
ZSWIM4	ENSG00000132003	65249	zinc finger SWIM-type containing 4	19	13795443	13832254	protein coding	1	22.9122	17.5677	20.9405	35.7314	42.2342	26.1232	15.4766	11.6755	12.2284	25.3761	16.5922	12.2231	23.2885	26.3356	25.2374	22.8448	22.6443	17.0082	20.4735	34.6963	13.1268	18.0638	24.9539	20.8324	22.0244	89.0754	-0.158616	-0.617578	0.687474	0.50594	0.00666318	0.00788855	0.999751	0.0153018	0.047556	No	yes	Yes
RASSF4	ENSG00000107551	83937	Ras association domain family member 4	10	44959407	44995891	protein coding	1	73.2712	66.4725	84.034	258.028	249.468	220.596	258.194	240.27	245.587	74.2059	65.7617	67.4376	42.9295	62.4596	45.9061	116.965	99.0347	99.6193	74.5926	242.697	248.017	69.1351	50.4317	105.206	131.68	531.788	-0.0908165	-2.38875	-1.22802	0.506203	8.03822e-70	6.45938e-21	0.999751	2.85558e-67	3.69261e-19	No	yes	Yes
TNFRSF1A	ENSG00000067182	7132	TNF receptor superfamily member 1A	12	6328757	6342114	protein coding	-1	109.787	115.852	130.538	191.544	196.318	179.234	194.401	165.301	171.707	129.187	114.931	123.706	127.385	126.318	124.012	130.063	118.951	131.813	118.726	189.032	177.136	122.608	125.905	126.942	143.392	577.782	0.0647426	-0.714538	-0.469364	0.507466	6.65948e-14	2.0501e-06	0.999751	1.33822e-12	3.05275e-05	No	yes	Yes
ACTB	ENSG00000075624	60	actin beta	7	5526409	5563902	protein coding	-1	3354.01	3248.84	3962.38	7682.4	7730.3	6943.7	5172.19	4925.22	4881.93	3623.4	3091.61	3272.41	2177.9	2551.75	2273.55	3229.94	3192.03	3028.37	3521.74	7452.13	4993.11	3329.14	2334.4	3150.11	4130.11	16741.7	-0.0645402	-1.79662	-0.655678	0.507592	5.99651e-76	1.75147e-11	0.999751	2.4853e-73	4.8394e-10	No	yes	Yes
TMEM39B	ENSG00000121775	55116	transmembrane protein 39B	1	32072031	32102866	protein coding	1	16.2295	17.5677	10.6062	19.7694	20.0434	23.5835	24.536	19.0495	20.8902	15.9562	16.5922	15.8057	13.1875	16.7802	13.0539	17.362	15.0053	14.2747	14.8011	21.1321	21.4919	16.118	14.3405	15.5473	17.2385	69.447	0.128173	-0.660261	-0.450107	0.508215	0.000504693	0.0251449	0.999751	0.00172274	0.121475	No	yes	Yes
TAPBPL	ENSG00000139192	55080	TAP binding protein like	12	6451690	6466517	protein coding	1	59.6671	56.0268	50.5836	72.9272	80.3524	51.158	54.3567	59.2993	61.9062	66.7084	54.6328	55.0038	50.5052	51.0398	54.1735	44.7757	45.5614	38.5721	55.4258	68.1459	58.5207	58.7817	51.9062	42.9698	55.9583	226.004	0.100501	-0.53849	-0.43879	0.508466	0.000391163	0.00652673	0.999751	0.0013911	0.0407031	No	yes	Yes
RCOR1	ENSG00000089902	23186	REST corepressor 1	14	102592649	102730561	protein coding	1	123.153	128.197	111.773	108.219	97.7114	155.651	118.528	118.291	106.744	116.884	129.5	134.875	86.7007	94.8547	83.3271	85.8963	84.0295	87.1669	121.041	120.527	114.521	127.086	88.2942	85.6975	109.528	442.078	0.0844177	-0.547823	-0.407674	0.510604	2.86416e-05	0.00251423	0.999751	0.000147006	0.0180962	No	yes	Yes
BMPR2	ENSG00000204217	659	bone morphogenetic protein receptor type 2	2	202376327	202567751	protein coding	1	82.3406	78.1052	98.4476	69.8519	74.4468	123.36	105.316	119.828	125.851	75.7439	83.1632	79.2392	163.861	154.051	153.818	133.109	148.416	164.311	86.2978	89.2195	116.998	79.3821	157.244	148.612	112.959	450.575	-0.103386	0.723553	0.351731	0.511356	2.80185e-06	0.0238578	0.999751	1.86173e-05	0.116501	No	yes	Yes
SLC12A7	ENSG00000113504	10723	solute carrier family 12 member 7	5	1050384	1112063	protein coding	-1	325.066	285.832	259.173	214.242	229.425	160.005	161.56	152.396	153.874	341.809	300.278	273.544	93.7153	83.2018	95.7283	93.5112	90.0316	76.8405	290.024	201.224	155.943	305.21	90.8818	86.7944	188.346	767.42	0.0895237	-1.28032	-0.835294	0.511575	1.98324e-19	1.031e-08	0.999751	6.10751e-18	2.1015e-07	No	yes	Yes
CSF1	ENSG00000184371	1435	colony stimulating factor 1	1	109910242	109930992	protein coding	1	6.68271	7.59686	6.52691	6.73625	9.12689	5.80516	7.54954	4.3015	6.11419	8.4587	7.28437	7.79747	67.6209	119.093	69.8381	19.7988	16.6422	23.0825	6.93549	7.22277	5.98841	7.84685	85.5173	19.8412	22.2253	87.139	0.192914	3.41353	1.74985	0.512273	2.24765e-40	5.83349e-09	0.999751	2.32889e-38	1.22676e-07	No	yes	Yes
ZNF664	ENSG00000179195	144348	zinc finger protein 664	12	123971845	124015439	protein coding	1	73.5099	75.9686	77.779	56.233	44.3817	82.7235	84.9323	90.3316	83.3059	69.7843	89.4359	81.5573	89.5065	93.2233	90.7243	99.9077	112.676	123.917	75.7525	61.1128	86.1899	80.2592	91.1514	112.167	84.4388	338.069	0.0984057	0.489422	0.38909	0.512747	0.00124505	0.0101349	0.999751	0.0037035	0.058239	No	yes	Yes
ARHGAP10	ENSG00000071205	79658	Rho GTPase activating protein 10	4	147732063	148072776	protein coding	1	30.0722	30.3874	31.5467	51.4005	50.4663	42.4502	52.4693	59.2993	47.1303	33.2581	29.5422	34.351	26.0944	29.3653	25.6726	37.77	34.3757	30.068	30.6688	48.1057	52.9663	32.3838	27.0441	34.0712	37.54	151.312	0.0951469	-0.972193	-0.623497	0.513146	1.10936e-11	1.90001e-05	0.999751	1.76274e-10	0.000234194	No	yes	Yes
NAIP	ENSG00000249437	4671	NLR family apoptosis inhibitory protein	5	70968166	71025339	protein coding	-1	142.008	132.945	163.989	191.983	173.232	237.286	380.119	388.364	367.871	132.263	146.092	135.929	145.623	146.361	139.241	185.499	187.157	176.156	146.314	200.834	378.785	138.095	143.742	182.937	198.451	794.909	-0.0659824	-0.590939	-1.04057	0.513292	3.07293e-09	3.77036e-26	0.999751	3.58761e-08	3.02449e-24	No	yes	Yes
ACE	ENSG00000159640	1636	angiotensin I converting enzyme	17	63477061	63498380	protein coding	1	11.4561	11.1579	12.238	17.7193	20.4013	14.5129	22.6486	21.5075	21.3997	13.0725	7.8914	10.1156	11.7846	9.78845	11.7485	12.7931	11.7314	13.0598	11.6173	17.5445	21.8519	10.3599	11.1072	12.5281	14.1681	57.0082	-0.142726	-0.816366	-0.792611	0.513442	7.82546e-05	0.000201463	0.999751	0.000348433	0.00198019	No	yes	Yes
APIP	ENSG00000149089	51074	APAF1 interacting protein	11	34853094	34916379	protein coding	-1	11.4561	14.7189	15.5014	10.5437	9.12689	15.6014	17.7414	16.2843	17.8331	12.1113	11.7359	13.6983	19.3603	16.7802	18.493	21.6264	21.2802	27.0309	13.8921	11.7573	17.2863	12.5152	18.2112	23.3125	16.1624	64.5874	-0.132013	0.574616	0.438557	0.513678	0.00377008	0.0250956	0.999751	0.00944848	0.121296	No	yes	Yes
FAM20C	ENSG00000177706	56975	FAM20C golgi associated secretory pathway kinase	7	192571	260772	protein coding	1	23.1508	15.9059	23.1161	101.483	120.976	76.1927	64.5486	50.6963	55.792	27.4908	19.425	20.442	76.0385	83.4348	67.6625	160.218	124.953	130.902	20.7243	99.5506	57.0123	22.4526	75.7119	138.691	69.0238	276.406	0.137218	-0.530331	1.29483	0.515332	0.0038631	5.10302e-12	0.999751	0.00965241	1.49734e-10	No	yes	Yes
GLB1L2	ENSG00000149328	89944	galactosidase beta 1 like 2	11	134331988	134378341	protein coding	1	13.3654	12.3449	11.1501	14.4976	13.9588	14.1501	10.1919	11.061	10.6998	13.457	10.7242	8.85118	9.82047	10.2546	8.70257	8.22411	6.27493	4.85948	12.2868	14.2021	10.6509	11.0108	9.59253	6.45284	10.6993	43.2773	-0.140251	-0.696636	-0.717644	0.516101	0.00143817	0.00729455	0.999751	0.00417801	0.0443243	No	yes	Yes
STX11	ENSG00000135604	8676	syntaxin 11	6	144150487	144191939	protein coding	1	83.5339	72.645	86.4816	46.568	51.898	41.3618	40.39	39.0208	36.6852	79.012	89.4359	83.6648	42.3683	39.1538	36.1157	52.086	54.0189	51.632	80.8868	46.6092	38.6987	84.0376	39.2126	52.579	57.004	230.948	0.0719306	-0.39706	0.457217	0.51654	0.00165257	0.000635697	0.999751	0.00471681	0.00550329	No	yes	Yes
AATK	ENSG00000181409	9625	apoptosis associated tyrosine kinase	17	81110487	81166221	protein coding	-1	84.2499	81.6662	85.1218	160.498	195.602	103.404	53.9792	52.5398	48.1493	95.7372	60.2984	68.702	18.5186	24.4711	20.8862	43.5573	41.7419	26.7271	83.6793	153.168	51.5561	74.9125	21.292	37.3421	70.325	288.362	-0.141792	-2.97742	-0.453592	0.516669	2.07294e-38	0.0499359	0.999751	1.98265e-36	0.205168	No	yes	Yes
LDLRAD4	ENSG00000168675	753	low density lipoprotein receptor class A domain containing 4	18	13217498	13652755	protein coding	1	79.2379	87.8387	89.745	59.3083	60.1301	62.7683	73.608	70.3603	77.956	95.1604	87.4125	81.7681	175.085	172.929	182.319	193.114	210.074	188.912	85.6072	60.7355	73.9748	88.1137	176.778	197.367	113.763	453.109	0.0602896	1.42268	1.42325	0.517149	3.88051e-54	5.64127e-51	0.999751	6.43324e-52	1.33604e-48	No	yes	Yes
ARHGAP24	ENSG00000138639	83478	Rho GTPase activating protein 24	4	85475150	86002668	protein coding	1	11.9334	11.1579	13.8697	14.0583	13.7798	19.2296	14.7216	19.0495	16.814	14.995	12.5453	12.2231	23.5691	27.0348	21.974	24.6723	26.7366	21.8677	12.3203	15.6892	16.8617	13.2544	24.1926	24.4255	17.7906	71.0751	0.129523	0.547366	0.539194	0.517593	0.00221212	0.00472368	0.999751	0.00603674	0.0310142	No	yes	Yes
OLR1	ENSG00000173391	4973	oxidized low density lipoprotein receptor 1	12	10158301	10172138	protein coding	-1	109.31	104.694	106.062	8.05421	8.41105	18.504	1.13243	1.53625	1.01903	82.0879	92.8757	115.276	145.062	198.1	147.944	134.023	112.676	154.592	106.689	11.6564	1.22924	96.7466	163.702	133.764	85.6311	341.723	-0.126385	3.79767	6.78415	0.517696	5.67378e-65	1.63344e-49	0.999751	1.48519e-62	3.61062e-47	No	yes	Yes
PEA15	ENSG00000162734	8682	proliferation and apoptosis adaptor protein 15	1	160205380	160215376	protein coding	1	106.923	102.32	117.484	207.652	175.379	279.736	175.527	157.312	153.874	102.466	105.826	95.0449	92.0318	115.597	89.854	108.132	105.31	106.605	108.909	220.923	162.238	101.112	99.1609	106.682	133.171	537.511	-0.0902243	-1.26197	-0.594376	0.518043	4.57466e-20	2.35321e-05	0.999751	1.49194e-18	0.000285108	No	yes	Yes
IDH2	ENSG00000182054	3418	isocitrate dehydrogenase (NADP(+)) 2	15	90083045	90102477	protein coding	-1	70.4072	70.9831	72.3399	183.05	193.633	136.421	127.965	118.906	131.965	80.5499	70.8203	72.7062	68.4627	64.5571	74.407	87.7238	85.1208	78.0554	71.2434	171.035	126.278	74.6921	69.1423	83.6333	99.3374	401.762	0.085126	-1.4421	-0.585472	0.518714	2.35365e-29	8.27985e-06	0.999751	1.35328e-27	0.000108511	No	yes	Yes
CD84	ENSG00000066294	8832	CD84 molecule	1	160541095	160579516	protein coding	-1	176.137	176.627	181.394	161.084	131.892	252.525	292.545	311.245	272.336	164.945	195.869	206.317	430.417	460.29	400.971	483.7	504.995	568.863	178.053	181.834	292.042	189.043	430.559	519.186	298.453	1186.46	0.10154	1.1411	0.83896	0.519414	2.74325e-13	7.21171e-08	0.999751	5.15823e-12	1.34335e-06	No	yes	Yes
FTH1	ENSG00000167996	2495	ferritin heavy chain 1	11	61959718	61967634	protein coding	-1	341.534	308.385	407.932	736.74	748.763	788.776	827.052	691.313	815.99	405.249	290.768	410.316	308.924	317.658	282.616	513.55	503.358	523.913	352.617	758.093	778.119	368.777	303.066	513.607	512.38	2064.62	0.0820729	-1.44298	-0.590281	0.520048	7.71921e-30	3.25029e-06	0.999751	4.57041e-28	4.65859e-05	No	yes	Yes
MNDA	ENSG00000163563	4332	myeloid cell nuclear differentiation antigen	1	158831351	158849506	protein coding	1	34.8456	34.4233	75.6034	44.9571	32.2125	63.1311	66.0585	65.1371	62.6705	43.0625	42.4922	41.3055	4.20877	10.9537	7.83231	25.8907	28.3736	27.6383	48.2907	46.7669	64.622	42.2867	7.66494	27.3009	39.4887	159.733	-0.170915	-2.692	-1.23368	0.520297	1.67287e-19	6.27436e-06	0.999751	5.21632e-18	8.41797e-05	No	yes	Yes
SIPA1L3	ENSG00000105738	23094	signal induced proliferation associated 1 like 3	19	37907208	38208369	protein coding	1	91.41	88.5509	109.598	207.213	237.657	186.854	137.402	154.854	149.798	100.735	96.7203	103.053	129.35	125.851	128.363	106.913	116.223	107.516	96.5195	210.574	147.351	100.17	127.855	110.217	132.114	533.008	0.0719339	-0.850763	-0.411043	0.520742	1.63371e-15	0.000260153	0.999751	3.7792e-14	0.0024906	No	yes	Yes
DPYSL2	ENSG00000092964	1808	dihydropyrimidinase like 2	8	26514031	26658178	protein coding	1	88.546	77.1556	105.79	173.532	177.706	184.677	242.34	217.84	217.563	89.7776	79.5211	85.7722	55.2752	62.6927	60.7004	130.367	126.863	119.361	90.4973	178.638	225.915	85.0236	59.5561	125.53	127.527	513.454	-0.069934	-1.70155	-0.83675	0.521112	2.10933e-54	1.11116e-15	0.999751	3.6175e-52	4.31746e-14	No	yes	Yes
ZNF219	ENSG00000165804	51222	zinc finger protein 219	14	21090077	21104722	protein coding	-1	7.39872	5.93504	6.25496	17.1335	16.2852	10.8847	13.2117	10.7538	10.9546	6.53627	4.24922	6.32227	9.2593	11.1868	10.4431	28.9367	20.7345	20.9565	6.52957	14.7678	11.64	5.70259	10.2964	23.5426	12.0798	48.4387	-0.179818	-0.684699	1.0343	0.521943	0.00319578	1.0611e-05	0.999751	0.00820981	0.000136897	No	yes	Yes
SDHD	ENSG00000204370	6392	succinate dehydrogenase complex subunit D	11	112086824	112120016	protein coding	1	27.2082	36.7973	32.0906	15.2298	13.064	32.654	43.4099	50.6963	38.7232	27.4908	25.6976	33.0866	45.1741	52.205	47.8641	68.5343	63.2949	79.574	32.032	20.3159	44.2765	28.7583	48.4144	70.4677	40.7108	162.117	-0.140597	1.20954	0.680462	0.523436	5.62881e-08	0.00152358	0.999751	5.32728e-07	0.0116937	No	yes	Yes
PPP1R14B	ENSG00000173457	26472	protein phosphatase 1 regulatory inhibitor subunit 14B	11	64244479	64246943	protein coding	-1	17.9001	20.8914	20.9405	32.8026	35.0759	23.2206	16.9865	19.9713	21.6544	22.4925	16.1875	15.1735	48.5412	44.2811	46.3412	83.1549	62.2036	60.4398	19.9107	30.3664	19.5374	17.9511	46.3878	68.5994	33.7921	134.885	-0.12796	0.456523	1.81084	0.523564	0.0110746	1.06148e-20	0.999751	0.0233934	5.96528e-19	No	yes	Yes
SCML1	ENSG00000047634	6322	Scm polycomb group protein like 1	X	17737449	17754988	protein coding	1	15.7521	17.5677	15.2295	6.15049	6.08459	12.6988	14.7216	15.977	18.5973	12.1113	18.6156	12.8553	29.742	26.1025	31.5468	25.8907	35.1942	38.5721	16.1831	8.31129	16.432	14.5274	29.1304	33.219	19.6339	78.0603	-0.143013	1.8007	1.01535	0.524057	1.4517e-14	4.70738e-06	0.999751	3.08547e-13	6.54886e-05	No	yes	Yes
VASH1	ENSG00000071246	22846	vasohibin 1	14	76761468	76783015	protein coding	1	68.0205	63.3863	69.6204	158.888	181.822	104.493	77.3828	57.4558	71.3323	75.3594	55.8469	51.8426	89.2259	96.2531	89.4189	109.959	105.855	103.871	67.0091	148.401	68.7236	61.0163	91.6326	106.562	90.5574	365.712	-0.116818	-0.831045	0.643629	0.52489	3.12289e-06	0.000477326	0.999751	2.05755e-05	0.00428516	No	yes	Yes
GCLC	ENSG00000001084	2729	glutamate-cysteine ligase catalytic subunit	6	53497341	53616970	protein coding	-1	79.9539	79.5296	73.9717	81.1278	80.3524	124.448	95.5017	96.4766	101.648	62.4791	77.2953	77.3425	70.4268	80.172	68.0976	71.5802	72.5709	61.0472	77.8184	95.3095	97.8756	72.3723	72.8988	68.3994	80.779	325.036	-0.0910371	-0.482795	-0.508166	0.525321	0.000711551	0.000540345	0.999751	0.0022965	0.00477761	No	yes	Yes
TCF4	ENSG00000196628	6925	transcription factor 4	18	55222185	55664787	protein coding	-1	62.2924	75.9686	75.0595	50.0825	44.0238	62.4055	96.2566	85.1083	74.8989	66.3239	73.2484	84.7185	80.8084	72.2481	71.7962	51.4768	58.6569	66.8178	71.1068	52.1706	85.4213	74.7636	74.9509	58.9839	69.5662	279.18	0.0876523	0.420333	-0.520124	0.528455	0.00312025	0.000333994	0.999751	0.00805114	0.00309622	No	yes	Yes
UBXN2B	ENSG00000215114	137886	UBX domain protein 2B	8	58411359	58451501	protein coding	1	57.2804	61.0123	59.83	37.928	27.2017	56.6003	49.827	56.2268	55.792	41.909	63.1312	58.3757	70.9879	72.2481	67.2273	75.2354	76.3904	83.2186	59.3742	40.5767	53.9486	54.472	70.1544	78.2815	59.4679	237.999	-0.110577	0.708001	0.54363	0.529314	6.95689e-05	0.00238014	0.999751	0.000313691	0.0172812	No	yes	Yes
CPLANE1	ENSG00000197603	65250	ciliogenesis and planar polarity effector complex subunit 1	5	37106228	37249376	protein coding	-1	65.6338	70.7457	72.8838	45.6893	35.4338	57.6888	70.9657	75.8908	71.8418	60.1722	86.8054	73.7599	83.3337	71.0828	67.0098	55.4366	51.8364	57.4026	69.7545	46.2706	72.8994	73.5791	73.8087	54.8918	65.2007	261.667	0.0918608	0.575735	-0.401301	0.529738	0.000128567	0.00908181	0.999751	0.000535534	0.0532077	No	yes	Yes
TNFAIP8L2	ENSG00000163154	79626	TNF alpha induced protein 8 like 2	1	151156649	151159749	protein coding	1	14.5588	14.7189	14.6855	34.267	33.1073	20.6809	23.7811	25.1945	31.8448	13.457	12.7477	13.4875	14.871	14.9157	16.0998	21.6264	18.2791	17.6156	14.6544	29.3517	26.9401	13.2307	15.2955	19.1737	19.7744	79.716	-0.131492	-1.10299	-0.493516	0.530548	1.25774e-08	0.0137765	0.999751	1.33234e-07	0.0747601	No	yes	Yes
ZNF704	ENSG00000164684	619279	zinc finger protein 704	8	80628451	80874781	protein coding	-1	16.2295	9.73347	12.7819	12.4474	13.064	15.2385	36.2378	38.7135	37.959	14.995	14.9734	11.8016	17.9574	17.2463	21.5389	20.1034	18.2791	13.971	12.9149	13.5833	37.6368	13.9233	18.9142	17.4512	19.0706	76.0844	0.126916	0.382975	-1.0999	0.530789	0.0475331	4.05959e-09	0.999751	0.0802055	8.77843e-08	No	yes	Yes
NUDT4B	ENSG00000177144	440672	nudix hydrolase 4B	1	148748774	148752415	protein coding	1	55.8484	55.552	59.0142	42.6141	37.5813	57.326	66.8134	68.2096	76.937	50.3677	63.3336	65.1194	88.1036	88.3291	81.5866	105.39	92.7598	112.679	56.8049	45.8405	70.6533	59.6069	86.0064	103.61	70.4203	281.258	0.0840955	0.818641	0.556613	0.53133	1.00488e-09	2.81462e-05	0.999751	1.27984e-08	0.000336907	No	yes	Yes
GLMP	ENSG00000198715	112770	glycosylated lysosomal membrane protein	1	156290089	156295689	protein coding	-1	10.2627	13.0571	14.1416	21.966	20.5802	18.1411	46.4297	38.4063	33.3733	12.4958	16.5922	11.3801	13.7487	18.6447	18.0578	31.6781	26.7366	32.8015	12.4872	20.2291	39.4031	13.4894	16.817	30.4054	22.1385	88.5108	0.132233	-0.400506	-0.3566	0.532255	0.0392527	0.0489637	0.999751	0.0679865	0.202765	No	yes	Yes
ARHGEF19	ENSG00000142632	128272	Rho guanine nucleotide exchange factor 19	1	16197854	16212652	protein coding	-1	13.1268	10.4457	7.61473	14.0583	17.5379	6.53081	11.3243	9.83201	10.9546	14.6105	11.9383	8.64044	9.2593	8.62315	10.6606	8.8333	4.91081	5.77063	10.3957	12.709	10.7036	11.7297	9.51437	6.50492	10.2596	41.5291	0.187537	-0.595602	-0.713403	0.533159	0.0486306	0.0343314	0.999751	0.0818214	0.154733	No	yes	Yes
CAB39	ENSG00000135932	51719	calcium binding protein 39	2	230712842	230821075	protein coding	1	212.654	200.13	208.045	321.436	292.418	375.159	271.028	248.566	267.241	186.668	202.546	203.999	208.194	209.752	202.335	194.333	193.977	189.216	206.943	329.671	262.278	197.738	206.76	192.509	232.65	937.97	-0.0503693	-0.785082	-0.436506	0.533262	3.8504e-23	1.40477e-07	0.999751	1.5259e-21	2.53597e-06	No	yes	Yes
FRA10AC1	ENSG00000148690	118924	FRA10A associated CGG repeat 1	10	93667883	93702592	protein coding	-1	25.7762	25.8768	29.0991	22.1125	14.1377	23.2206	26.4234	21.8148	27.0044	22.877	23.6742	27.818	32.2672	31.4629	28.2833	30.1551	32.4659	34.0164	26.9174	19.8236	25.0808	24.7897	30.6712	32.2125	26.5825	106.526	-0.102487	0.526542	0.369714	0.533334	0.00164894	0.0323757	0.999751	0.00470782	0.148133	No	yes	Yes
CPED1	ENSG00000106034	79974	cadherin like and PC-esterase domain containing 1	7	120988697	121297442	protein coding	1	5.72804	7.83426	10.6062	20.2087	15.9273	26.8489	40.7675	43.015	35.1566	6.34403	7.48672	7.37599	3.6476	3.26282	3.26346	4.56895	6.27493	5.1632	8.05618	20.995	39.6464	7.06891	3.39129	5.33569	14.0822	56.5413	-0.162551	-2.72105	-2.87459	0.534144	5.69711e-21	2.26542e-27	0.999751	1.97453e-19	1.95949e-25	No	yes	Yes
TNRC18	ENSG00000182095	84629	trinucleotide repeat containing 18	7	5306790	5425414	protein coding	-1	497.385	466.495	448.181	797.513	940.785	462.599	375.967	401.576	395.385	603.644	472.472	438.134	302.751	313.696	325.694	306.12	256.181	249.352	470.687	733.632	390.976	504.75	314.047	270.551	447.44	1820.36	0.117405	-1.35555	-0.521748	0.534939	8.46466e-13	0.00629127	0.999751	1.4876e-11	0.0394822	No	yes	Yes
MICALL2	ENSG00000164877	79778	MICAL like 2	7	1428465	1459470	protein coding	-1	6.68271	5.69764	8.15864	25.4806	25.949	12.336	10.5694	7.06676	5.85944	6.72852	5.66562	5.26856	14.3098	17.2463	16.5349	23.4539	16.3694	20.3491	6.84633	21.2552	7.83185	5.88757	16.0303	20.0575	12.9848	52.2613	-0.192134	-0.570599	1.39456	0.535632	0.0247713	1.7959e-06	0.999751	0.0464117	2.70664e-05	No	yes	Yes
LILRA2	ENSG00000239998	11027	leukocyte immunoglobulin like receptor A2	19	54572920	54590287	protein coding	1	21.4802	20.8914	32.6346	36.1707	41.8763	39.1848	18.1189	17.8205	17.5783	22.6847	22.0555	23.6032	15.4322	18.1785	14.1417	44.7757	33.83	35.8387	25.002	39.0773	17.8392	22.7811	15.9175	38.1481	26.4609	107.057	-0.109976	-1.4181	1.10603	0.536988	6.21475e-15	5.58108e-09	0.999751	1.37374e-13	1.17617e-07	No	yes	Yes
SUSD1	ENSG00000106868	64420	sushi domain containing 1	9	112040783	112175297	protein coding	-1	49.4044	44.6315	49.7677	31.6311	35.2548	29.3886	39.6351	35.0265	39.7423	48.4453	52.407	49.3137	19.0798	20.043	15.6646	29.5459	22.0987	26.1197	47.9345	32.0915	38.1346	50.0554	18.2625	25.9214	35.4	143.469	0.0790629	-0.957966	-0.551953	0.537829	5.3921e-10	0.000323535	0.999751	7.12287e-09	0.0030133	No	yes	Yes
KLRD1	ENSG00000134539	3824	killer cell lectin like receptor D1	12	10226058	10329608	protein coding	1	573.759	597.778	543.909	237.965	219.761	392.937	385.781	369.008	411.18	450.426	580.119	562.05	430.978	408.318	382.913	228.752	227.807	246.011	571.815	283.554	388.656	530.865	407.403	234.19	402.747	1623.48	-0.0924031	0.41631	-0.722024	0.537882	0.00594818	2.31513e-06	0.999751	0.0138954	3.40455e-05	No	yes	Yes
IGSF9B	ENSG00000080854	22997	immunoglobulin superfamily member 9B	11	133896438	133956968	protein coding	-1	460.391	463.883	405.484	155.959	172.158	113.201	80.7801	79.8851	67.2561	500.217	503.229	395.564	112.514	111.169	131.409	48.1263	50.7451	42.8242	443.253	147.106	75.9738	466.336	118.364	47.2318	216.377	885.213	0.0889472	-0.448469	-0.672537	0.538408	0.00290577	4.80413e-05	0.999751	0.00758827	0.000544268	No	yes	Yes
SLC39A10	ENSG00000196950	57181	solute carrier family 39 member 10	2	195575977	195737702	protein coding	1	59.9058	67.4221	64.1813	38.5138	27.5596	58.4144	75.4954	82.9576	74.6441	44.0237	62.5242	68.9128	76.8802	69.2183	70.0557	55.7412	64.659	54.6691	63.8364	41.4959	77.699	58.4869	72.0514	58.3565	61.9877	248.073	-0.112685	0.711168	-0.403309	0.541563	0.00014703	0.0316941	0.999751	0.000601607	0.145483	No	yes	Yes
CCDC30	ENSG00000186409	728621	coiled-coil domain containing 30	1	42463221	42657190	protein coding	1	5.72804	6.64725	5.983	6.15049	7.87418	9.07056	15.0991	12.5973	16.0498	4.22935	4.85625	7.16524	12.0651	12.5851	11.5309	8.8333	10.3673	11.2375	6.11943	7.69841	14.582	5.41695	12.0604	10.146	9.33721	37.2071	-0.16959	0.569575	-0.51631	0.541821	0.0164562	0.0318235	0.999751	0.0327774	0.145942	No	yes	Yes
CNPY3	ENSG00000137161	10695	canopy FGF signaling regulator 3	6	42929480	42939294	protein coding	1	75.1805	68.8465	78.5949	186.565	191.844	118.643	98.144	100.778	93.751	95.5449	71.4273	69.1235	70.1462	73.1803	69.1854	82.2411	74.2078	69.855	74.2073	165.684	97.5577	78.6986	70.8373	75.4346	93.7366	379.954	0.103111	-1.36124	-0.36139	0.541962	3.21651e-16	0.0350627	0.999751	7.88045e-15	0.157529	No	yes	Yes
TTC16	ENSG00000167094	158248	tetratricopeptide repeat domain 16	9	127716079	127731590	protein coding	1	9.30807	9.97088	11.966	13.6189	14.6746	11.2475	11.7018	11.6755	10.9546	13.0725	10.1172	10.7479	14.5904	8.62315	8.26744	6.09193	6.54775	7.89665	10.415	13.1803	11.444	11.3125	10.4937	6.84545	10.6152	42.8538	0.143153	-0.50333	-0.730058	0.543226	0.0298768	0.00766893	0.999751	0.054132	0.0463012	No	yes	Yes
REEP4	ENSG00000168476	80346	receptor accessory protein 4	8	22138020	22141951	protein coding	-1	29.3562	21.841	26.1076	39.246	41.3394	30.4771	37.7477	40.8643	37.4494	28.8365	27.1141	25.9213	18.7992	21.2083	22.4091	32.5918	28.9192	23.0825	25.7683	37.0208	38.6871	27.2906	20.8055	28.1979	29.6284	119.525	0.100265	-0.974969	-0.446131	0.544227	4.20093e-09	0.00798476	0.999751	4.80306e-08	0.0479326	No	yes	Yes
HOMER3	ENSG00000051128	9454	homer scaffold protein 3	19	18929201	18941261	protein coding	-1	5.96671	2.84882	7.07082	13.9118	16.4642	12.336	9.8144	11.061	10.4451	6.72852	4.6539	6.11153	9.82047	10.0215	9.1377	21.6264	19.6433	17.0082	5.29545	14.2373	10.4402	5.83132	9.65989	19.4259	10.815	43.3873	0.173247	-0.707594	0.902192	0.545646	0.00209607	0.000141806	0.999751	0.00578032	0.00144375	No	yes	Yes
MREG	ENSG00000118242	55686	melanoregulin	2	215942584	216034096	protein coding	-1	12.4108	9.02127	11.4221	24.8948	37.4023	22.8578	9.43693	11.3683	9.68081	11.3424	9.91484	8.00821	23.5691	23.5389	21.3213	35.3332	28.3736	30.068	10.9514	28.385	10.162	9.75514	22.8098	31.2583	18.8869	75.9288	-0.145287	-0.461344	1.628	0.546487	0.0220563	4.87655e-12	0.999751	0.0421264	1.43865e-10	No	yes	Yes
TOP1MT	ENSG00000184428	116447	DNA topoisomerase I mitochondrial	8	143304384	143359979	protein coding	-1	10.9787	10.4457	10.0623	20.3552	22.5488	14.8757	16.2315	11.9828	17.8331	11.3424	11.5336	11.3801	15.1516	13.9835	13.7065	24.0631	16.3694	24.2974	10.4956	19.2599	15.3491	11.4187	14.2805	21.5766	15.3967	61.9185	0.135795	-0.595285	0.491035	0.550598	0.00384256	0.0227366	0.999751	0.00960834	0.112183	No	yes	Yes
CLDND2	ENSG00000160318	125875	claudin domain containing 2	19	51367098	51369003	protein coding	-1	13.1268	14.0067	14.4136	19.3301	19.6854	11.9731	15.854	11.9828	16.0498	18.4554	13.1523	13.4875	9.82047	8.3901	8.70257	7.00572	5.18364	10.3264	13.849	16.9962	14.6289	15.0317	8.97104	7.50525	12.8304	52.0136	0.138634	-1.09458	-0.963414	0.550671	7.2648e-06	0.000404105	0.999751	4.31678e-05	0.00368436	No	yes	Yes
TMEM138	ENSG00000149483	51524	transmembrane protein 138	11	61361964	61377890	protein coding	1	80.4312	68.3717	82.4023	116.127	113.281	152.385	224.221	187.423	197.947	71.13	71.4273	74.8136	100.73	90.8927	97.6863	109.959	133.956	123.309	77.0684	127.264	203.197	72.457	96.4363	122.408	116.472	466.221	-0.0720451	-0.506325	-0.719554	0.551076	1.21794e-05	3.55096e-10	0.999751	6.91092e-05	8.6572e-09	No	yes	Yes
NUDT4	ENSG00000173598	11163	nudix hydrolase 4	12	93377883	93408146	protein coding	1	95.9447	94.7233	109.326	76.5882	63.1724	110.661	121.17	123.207	142.665	87.4707	113.919	114.644	156.286	155.45	147.726	183.367	165.058	202.58	99.9979	83.4738	129.014	105.345	153.154	183.668	125.775	502.223	0.0906123	0.77878	0.516684	0.551081	2.86053e-07	0.000627248	0.999751	2.35088e-06	0.00544694	No	yes	Yes
TNFRSF4	ENSG00000186827	7293	TNF receptor superfamily member 4	1	1211326	1214153	protein coding	-1	31.9816	29.2004	21.7564	33.0955	45.0976	24.6719	16.609	15.6698	14.776	37.4874	27.5187	25.0784	5.61169	6.75869	6.0918	3.65516	3.00105	3.34089	27.6461	34.2883	15.6849	30.0282	6.15406	3.33237	19.5223	80.1145	0.134129	-2.62022	-2.2252	0.552009	1.19495e-22	5.24091e-11	0.999751	4.58924e-21	1.40138e-09	No	yes	Yes
CEMIP	ENSG00000103888	57214	cell migration inducing hyaluronidase 1	15	80779343	80951776	protein coding	1	14.7974	16.1433	16.3173	21.8196	22.0119	21.4065	20.7612	23.9655	20.3806	16.3407	13.3547	13.4875	30.0226	36.3571	35.463	34.1148	26.7366	24.2974	15.7527	21.746	21.7025	14.3943	33.9475	28.383	22.6543	90.5096	-0.109988	0.519155	0.39612	0.552356	0.00108518	0.0236414	0.999751	0.00329396	0.115672	No	yes	Yes
POLR3B	ENSG00000013503	55703	RNA polymerase III subunit B	12	106357748	106510198	protein coding	1	22.4348	22.3158	22.3003	13.7654	12.3481	15.6014	15.0991	18.7423	18.5973	22.108	26.3047	22.5494	21.0439	24.005	18.9281	20.7126	21.0074	27.0309	22.3503	13.905	17.4796	23.654	21.3256	22.9169	20.2719	81.4644	0.09694	0.515033	0.385731	0.553209	0.00370799	0.0367446	0.999751	0.0093187	0.163106	No	yes	Yes
ABCG1	ENSG00000160179	9619	ATP binding cassette subfamily G member 1	21	42199689	42297244	protein coding	1	77.8059	83.5654	57.6544	16.9871	16.6431	15.2385	10.1919	11.061	12.7379	82.8569	78.1047	69.7558	29.742	30.7637	36.9859	22.8448	18.552	25.816	73.0086	16.2896	11.3303	76.9058	32.4972	22.4042	38.7393	157.463	0.0885209	0.861579	0.975102	0.553647	1.58617e-06	5.37515e-06	0.999751	1.12216e-05	7.42592e-05	No	yes	Yes
C11orf65	ENSG00000166323	160140	chromosome 11 open reading frame 65	11	108308519	108467531	protein coding	-1	14.7974	19.7043	19.0368	12.0081	12.5271	17.4155	22.6486	27.9598	23.4377	16.5329	17.6039	14.752	24.4109	22.6066	24.3672	17.362	14.7324	22.7788	17.8462	13.9836	24.682	16.2963	23.7949	18.2911	19.149	76.5817	-0.112133	0.693948	-0.4302	0.553936	0.000229297	0.0262735	0.999751	0.000883012	0.125645	No	yes	Yes
IRAK3	ENSG00000090376	11213	interleukin 1 receptor associated kinase 3	12	66189195	66254622	protein coding	1	148.69	137.456	166.708	151.566	125.808	254.701	242.34	231.36	218.073	121.306	149.734	144.991	91.4706	105.575	77.888	127.931	146.506	143.051	150.951	177.358	230.591	138.677	91.6447	139.162	154.731	622.761	-0.106705	-1.05481	-0.719533	0.555068	7.33263e-09	7.35276e-05	0.999751	8.10418e-08	0.000796709	No	yes	Yes
DLG5	ENSG00000151208	9231	discs large MAGUK scaffold protein 5	10	77790791	77926755	protein coding	-1	58.9511	49.617	52.4872	39.0995	47.603	29.7515	30.9531	25.809	30.8257	66.7084	54.6328	49.5245	31.9867	34.0265	32.8522	23.4539	13.914	17.0082	53.6851	38.818	29.196	56.9552	32.9551	18.1254	38.2891	155.429	0.102529	-0.382901	-0.682981	0.558594	0.0378793	0.00108603	0.999751	0.0660796	0.00876133	No	yes	Yes
SLC25A53	ENSG00000269743	401612	solute carrier family 25 member 53	X	104099214	104157009	protein coding	-1	6.44405	9.25867	10.8782	6.29693	5.54772	10.5219	10.5694	13.8263	11.7189	7.68973	8.70078	7.16524	29.4614	26.5686	29.5887	22.8448	33.0116	37.0535	8.8603	7.4555	12.0382	7.85192	28.5396	30.97	15.9526	63.1355	-0.149542	1.9024	1.36791	0.558682	3.74392e-16	2.20971e-09	0.999751	9.12763e-15	4.93932e-08	No	yes	Yes
ATOSA	ENSG00000047346	56204	atos homolog A	15	52581317	52709817	protein coding	-1	160.624	166.656	159.637	82.0065	69.7938	126.625	132.117	137.648	134.003	141.491	190.203	179.553	248.879	231.194	227.79	171.793	186.065	194.075	162.306	92.8085	134.589	170.416	235.954	183.978	163.342	653.148	0.0848185	1.25126	0.459638	0.558889	1.63081e-17	0.00189134	0.999751	4.38424e-16	0.0140712	No	yes	Yes
PLXNA1	ENSG00000114554	5361	plexin A1	3	126982693	127037389	protein coding	1	69.4525	66.4725	53.847	89.182	108.807	76.5556	72.4756	54.9978	58.3396	69.5921	54.6328	51.4212	45.1741	52.9042	45.2534	48.4309	44.1973	43.1279	63.2573	91.5148	61.9377	58.5487	47.7772	45.252	61.3813	248.656	-0.0959872	-1.07018	-0.43893	0.5608	9.49075e-11	0.0114342	0.999751	1.35444e-09	0.0641489	No	yes	Yes
REC8	ENSG00000100918	9985	REC8 meiotic recombination protein	14	24171853	24180257	protein coding	1	21.9575	18.9921	25.2918	24.1626	26.4859	21.7694	27.1783	19.3568	22.6735	26.1451	22.6625	21.0742	17.6768	19.1108	21.1037	14.9252	14.4596	18.8305	22.0805	24.1393	23.0695	23.2939	19.2971	16.0718	21.3254	86.0789	0.100173	-0.458382	-0.505169	0.562687	0.00904286	0.00970051	0.999751	0.0197647	0.0561974	No	yes	Yes
LDHA	ENSG00000134333	3939	lactate dehydrogenase A	11	18394560	18408425	protein coding	1	278.287	284.645	258.357	143.804	143.704	191.208	150.613	141.335	159.224	251.07	254.751	276.283	240.461	248.207	240.844	222.965	193.431	220.499	273.763	159.572	150.391	260.701	243.171	212.298	216.649	872.144	-0.0556449	0.503545	0.504931	0.563406	3.51063e-07	8.33771e-07	0.999751	2.84136e-06	1.34417e-05	No	yes	Yes
PVR	ENSG00000073008	5817	PVR cell adhesion molecule	19	44643798	44666162	protein coding	1	10.9787	10.4457	11.1501	45.6893	49.5715	41.3618	26.8009	26.1163	25.4758	9.22768	9.51015	10.9586	12.0651	12.8182	10.6606	19.4942	16.915	15.4896	10.8582	45.5409	26.131	9.89881	11.848	17.2996	20.2627	82.1166	-0.119043	-2.08269	-0.5837	0.563752	2.14728e-33	0.00119371	0.999751	1.54775e-31	0.0094474	No	yes	Yes
DOK2	ENSG00000147443	9046	docking protein 2	8	21908873	21913690	protein coding	-1	80.1926	73.832	82.1303	153.323	161.6	91.0685	75.1179	84.4938	89.1653	96.6984	78.5093	75.2351	43.7712	44.048	48.0817	62.7469	51.0179	57.4026	78.7183	135.33	82.9257	83.4809	45.3003	57.0558	80.4686	327.113	0.102275	-1.71649	-0.533135	0.563753	1.4353e-21	0.00368026	0.999751	5.09891e-20	0.0250393	No	yes	Yes
RRP1	ENSG00000160214	8568	ribosomal RNA processing 1	21	43789513	43805293	protein coding	1	35.5616	37.5095	28.5552	73.3665	81.963	49.3439	49.072	44.8585	45.0922	39.9866	32.5773	35.8262	25.5332	23.5389	28.5009	20.7126	28.9192	22.1714	33.8754	68.2245	46.3409	36.1301	25.8577	23.9344	39.0605	158.506	0.106715	-1.54261	-0.938384	0.564556	6.54125e-17	1.73463e-06	0.999751	1.67264e-15	2.61826e-05	No	yes	Yes
ITGAX	ENSG00000140678	3687	integrin subunit alpha X	16	31355134	31382999	protein coding	1	377.335	371.771	411.195	781.112	813.904	758.299	414.847	356.103	347.49	414.669	389.309	394.088	310.607	387.576	292.406	282.666	279.644	249.656	386.767	784.438	372.813	399.355	330.196	270.655	424.038	1721.4	0.0626788	-1.36972	-0.451586	0.564928	1.56734e-36	4.99724e-05	0.999751	1.36757e-34	0.000563578	No	yes	Yes
PAPLN	ENSG00000100767	89932	papilin, proteoglycan like sulfated glycoprotein	14	73237497	73274640	protein coding	1	13.8428	10.2083	13.3258	7.61489	8.59001	6.89363	9.05945	5.53051	9.93557	12.8803	14.1641	13.066	12.3457	11.886	11.966	23.4539	20.7345	17.6156	12.4589	7.69951	8.17517	13.3701	12.0659	20.6014	12.3952	49.7572	0.120165	0.49839	1.33625	0.564932	0.0280563	1.24572e-08	0.999751	0.0513574	2.51853e-07	No	yes	Yes
CXCL8	ENSG00000169429	3576	C-X-C motif chemokine ligand 8	4	73740519	73743716	protein coding	1	570.656	459.135	508.283	129.746	101.648	294.249	37.3702	35.3338	30.0615	396.406	462.76	498.406	300.226	366.601	327.869	317.694	300.651	323.763	512.691	175.215	34.2552	452.524	331.565	314.036	303.381	1225.88	-0.164836	0.820328	3.2078	0.566653	0.00453536	6.13501e-27	0.999751	0.011014	5.1716e-25	No	yes	Yes
CLIP2	ENSG00000106665	7461	CAP-Gly domain containing linker protein 2	7	74289407	74405935	protein coding	1	36.9936	36.7973	40.7932	97.3827	101.112	69.2991	47.1846	39.328	45.6017	45.3694	31.5656	27.818	27.2167	27.7339	29.1536	25.5861	26.4638	18.5268	38.1947	89.2645	44.0381	34.9177	28.0348	23.5256	42.9959	174.939	-0.10889	-1.80618	-0.891974	0.567019	7.83038e-22	1.11202e-05	0.999751	2.81187e-20	0.000143095	No	yes	Yes
CMTM3	ENSG00000140931	123920	CKLF like MARVEL transmembrane domain containing 3	16	66603874	66613892	protein coding	1	60.3831	62.6741	56.2946	75.4167	81.2472	92.8826	90.972	97.0911	79.4845	63.0558	54.4304	51.8426	62.0092	56.6332	60.2653	58.178	58.6569	60.1361	59.7839	83.1821	89.1825	56.443	59.6359	58.9903	67.8696	273.098	-0.0667999	-0.589558	-0.583303	0.568629	2.39142e-07	1.02026e-06	0.999751	2.00076e-06	1.61343e-05	No	yes	Yes
MCTP1	ENSG00000175471	79772	multiple C2 and transmembrane domain containing 1	5	94703690	95285094	protein coding	-1	45.1083	45.1063	57.6544	73.2201	60.667	85.6261	92.1044	99.5491	99.8652	47.0996	48.5625	42.57	21.605	22.1405	21.5389	52.9998	44.1973	47.6836	49.2897	73.1711	97.1729	46.0774	21.7615	48.2936	55.961	225.583	-0.0763943	-1.85371	-1.00316	0.56966	6.19888e-37	6.94257e-14	0.999751	5.50538e-35	2.43161e-12	No	yes	Yes
TM6SF1	ENSG00000136404	53346	transmembrane 6 superfamily member 1	15	83107572	83144854	protein coding	1	7.87606	6.40985	9.24646	14.4976	10.9165	19.2296	13.2117	19.0495	17.5783	4.99833	7.48672	8.4297	8.41754	10.2546	8.485	9.1379	13.3683	10.3264	7.84412	14.8812	16.6132	6.97158	9.05237	10.9442	11.0511	44.342	-0.154147	-0.794714	-0.598201	0.57294	0.00133178	0.0179336	0.999751	0.00392277	0.0921891	No	yes	Yes
RRAS2	ENSG00000133818	22800	RAS related 2	11	14277922	14364506	protein coding	-1	23.6282	24.215	35.0821	16.9871	11.4533	20.6809	26.8009	25.5018	26.4948	26.1451	30.3515	31.1899	32.5478	24.9372	26.978	15.839	18.552	17.9193	27.6418	16.3738	26.2658	29.2288	28.1543	17.4368	24.1836	97.1107	0.101477	0.69336	-0.579766	0.57537	0.000312815	0.00447365	0.999751	0.00115329	0.0295481	No	yes	Yes
MAP3K7CL	ENSG00000156265	56911	MAP3K7 C-terminal like	21	29077221	29175889	protein coding	1	23.6282	23.7402	23.932	14.7905	11.8113	11.2475	9.8144	10.4465	11.9736	19.8011	21.4484	25.0784	37.5984	37.5224	32.6346	20.408	20.7345	24.6011	23.7668	12.6164	10.7448	22.1093	35.9185	21.9145	21.1784	84.7925	-0.0910155	1.34726	1.02224	0.575868	1.77848e-15	5.74604e-07	0.999751	4.08558e-14	9.49433e-06	No	yes	Yes
NECTIN3	ENSG00000177707	25945	nectin cell adhesion molecule 3	3	111070071	111275563	protein coding	1	14.7974	18.5173	9.79037	5.27184	3.75813	6.53081	9.05945	11.9828	12.4831	11.9191	15.3781	12.0123	15.9933	14.9157	15.2295	19.1896	13.914	14.8822	14.3684	5.18693	11.1751	13.1032	15.3795	15.9952	12.5347	50.1582	-0.127429	1.49438	0.508216	0.576026	1.24458e-08	0.0396463	0.999751	1.32263e-07	0.173073	No	yes	Yes
DHRSX	ENSG00000169084	207063	dehydrogenase/reductase X-linked	X	2219506	2502805	protein coding	-1	21.9575	20.654	21.4844	33.0955	37.7603	27.9373	37.7477	33.7975	36.4304	19.2243	21.2461	18.7561	19.3603	15.3818	22.8442	22.5402	25.9182	18.8305	21.3653	32.931	35.9919	19.7422	19.1955	22.4296	25.2759	101.818	-0.097931	-0.922695	-0.667335	0.576255	5.25039e-08	0.000135095	0.999751	4.99883e-07	0.00137935	No	yes	Yes
STAG3	ENSG00000066923	10734	stromal antigen 3	7	100177563	100214387	protein coding	1	24.8215	22.7906	25.5637	19.1837	21.654	18.1411	23.4036	26.1163	23.6925	23.6459	26.3047	26.7643	39.2819	35.6579	31.5468	37.77	38.7409	32.8015	24.3919	19.6596	24.4041	25.5716	35.4955	36.4374	27.66	110.726	0.0842166	0.705637	0.588625	0.576308	2.16036e-06	0.000168977	0.999751	1.48303e-05	0.00169266	No	yes	Yes
NUP58	ENSG00000139496	9818	nucleoporin 58	13	25301524	25365390	protein coding	1	105.491	116.564	121.836	59.7476	57.9826	106.307	90.217	99.8564	92.2224	86.7017	120.192	112.536	112.795	119.559	107.042	131.281	141.049	140.925	114.63	74.6791	94.0986	106.477	113.132	137.752	106.795	428.233	-0.091496	0.50974	0.558416	0.578994	0.00230535	0.000873428	0.999751	0.00624375	0.00727028	No	yes	Yes
PPP1R3B	ENSG00000173281	79660	protein phosphatase 1 regulatory subunit 3B	8	9136255	9151574	protein coding	-1	24.1055	25.6394	21.2125	13.1796	17.0011	14.8757	15.0991	15.6698	16.3045	23.6459	22.8648	19.599	23.5691	25.8695	26.978	26.8045	27.0095	27.0309	23.6525	15.0188	15.6911	22.0366	25.4722	26.9483	21.4699	86.1882	-0.0879205	0.645298	0.784875	0.579157	0.000105272	1.38842e-05	0.999751	0.00045155	0.000174597	No	yes	Yes
CXCL1	ENSG00000163739	2919	C-X-C motif chemokine ligand 1	4	73869393	73871308	protein coding	1	23.6282	22.3158	25.2918	3.80744	4.29501	9.79621	3.01982	3.0725	4.07613	24.2227	23.4719	28.0287	27.4973	27.967	25.8901	25.8907	18.0063	22.1714	23.7452	5.96622	3.38948	25.2411	27.1181	22.0228	17.9138	71.9013	0.10461	2.2342	2.68157	0.579867	3.83365e-21	2.0504e-18	0.999751	1.34272e-19	1.01977e-16	No	yes	Yes
PLD3	ENSG00000105223	23646	phospholipase D family member 3	19	40348456	40389472	protein coding	1	51.5524	51.991	59.83	126.378	144.777	111.024	189.493	157.927	170.178	61.1334	54.6328	54.1608	75.1967	93.9225	76.365	271.7	249.633	250.871	54.4578	127.393	172.533	56.6423	81.8281	257.401	125.043	499.822	0.0757617	-0.769148	0.587904	0.580239	1.85686e-09	1.81195e-06	0.999751	2.25521e-08	2.72257e-05	No	yes	Yes
MRPL15	ENSG00000137547	29088	mitochondrial ribosomal protein L15	8	54135241	54148514	protein coding	1	11.4561	11.1579	10.0623	8.93285	11.0954	9.43339	22.2711	17.5133	12.4831	9.03543	12.343	8.00821	14.871	21.4414	15.4471	33.201	23.7356	25.5123	10.8921	9.82056	17.4225	9.79554	17.2531	27.483	15.4445	61.619	-0.139359	0.688778	0.687323	0.580515	0.00427794	0.00294554	0.999751	0.0104913	0.0207355	No	yes	Yes
TIMM21	ENSG00000075336	29090	translocase of inner mitochondrial membrane 21	18	74148523	74160531	protein coding	1	15.0361	13.0571	14.6855	13.6189	7.69522	13.0616	16.2315	19.664	19.6164	9.99665	14.1641	14.9627	20.4827	17.7124	18.0578	24.9769	23.1899	28.5494	14.2596	11.4586	18.504	13.0411	18.751	25.5721	16.9311	67.6264	-0.116754	0.597074	0.465548	0.581115	0.00430164	0.0221249	0.999751	0.010539	0.109654	No	yes	Yes
AIF1	ENSG00000204472	199	allograft inflammatory factor 1	6	31615217	31617021	protein coding	1	34.1296	36.0851	48.4079	119.642	103.438	96.148	180.057	163.457	183.171	44.0237	31.1609	34.351	27.7779	36.8232	30.2414	93.2066	74.4807	85.6483	39.5409	106.409	175.562	36.5119	31.6142	84.4452	79.0138	317.013	-0.0919501	-1.87604	-1.04754	0.581413	7.02114e-31	6.45118e-12	0.999751	4.36495e-29	1.87084e-10	No	yes	Yes
ATP9A	ENSG00000054793	10079	ATPase phospholipid transporting 9A (putative)	20	51596514	51768390	protein coding	-1	17.6615	18.7547	17.6771	25.3341	26.3069	20.3181	23.4036	25.5018	18.8521	17.4941	17.6039	14.752	21.8856	20.2761	17.8403	9.1379	11.7314	9.41524	18.0311	23.9864	22.5858	16.6167	20.0006	10.0948	18.5526	74.7994	-0.100952	-0.419919	-1.13669	0.581535	0.0154229	8.95596e-08	0.999751	0.0309423	1.64972e-06	No	yes	Yes
TTLL12	ENSG00000100304	23170	tubulin tyrosine ligase like 12	22	43166622	43187134	protein coding	-1	26.9695	25.402	29.6431	55.0615	67.8253	50.4323	37.3702	42.7078	38.978	30.7589	26.507	28.661	33.3896	41.9505	43.2953	54.5228	52.6548	49.8097	27.3382	57.773	39.6853	28.6423	39.5451	52.3291	40.8855	164.563	0.0867309	-0.677859	0.406667	0.582338	2.18264e-06	0.0072791	0.999751	1.49317e-05	0.0443116	No	yes	Yes
BATF	ENSG00000156127	10538	basic leucine zipper ATF-like transcription factor	14	75522455	75546993	protein coding	1	9.54674	10.9205	7.88668	16.2549	13.4219	5.80516	11.3243	10.1393	14.5212	11.9191	10.1172	9.27267	6.45345	6.29257	7.39718	5.17814	3.81952	3.64461	9.4513	11.8273	11.9949	10.4363	6.7144	4.21409	9.10639	36.8904	0.15645	-1.01042	-1.51247	0.583773	0.000612667	9.07233e-06	0.999751	0.00202532	0.000117964	No	yes	Yes
TTLL3	ENSG00000214021	26140	tubulin tyrosine ligase like 3	3	9808086	9855138	protein coding	1	52.507	54.1276	54.9348	75.1238	69.7938	75.4671	67.9459	74.9691	67.7657	56.7118	55.8469	53.9501	63.9733	53.3703	63.3112	47.2125	60.2939	53.758	53.8565	73.4616	70.2269	55.5029	60.2183	53.7548	61.1702	246.157	0.0603848	-0.41064	-0.373327	0.584821	0.000113094	0.00121929	0.999751	0.000480049	0.00961666	No	yes	Yes
LAIR1	ENSG00000167613	3903	leukocyte associated immunoglobulin like receptor 1	19	54351384	54370558	protein coding	-1	82.1019	69.7961	85.9377	121.399	123.839	126.262	128.72	133.961	129.672	76.1283	70.8203	76.2888	59.484	79.939	59.6126	98.9939	71.7524	96.8859	79.2786	123.833	130.784	74.4125	66.3452	89.2107	93.9774	378.667	-0.073994	-1.0186	-0.544695	0.584901	3.51584e-14	5.4715e-05	0.999751	7.25561e-13	0.000613586	No	yes	Yes
TENT5A	ENSG00000112773	55603	terminal nucleotidyltransferase 5A	6	81491439	81752774	protein coding	-1	49.8817	47.4804	53.3031	59.0154	54.0455	62.7683	94.7467	79.8851	86.1082	45.7539	47.3484	49.3137	37.3178	41.2513	35.8981	42.6435	39.8321	49.5059	50.2217	58.6097	86.9134	47.472	38.1557	43.9939	54.2277	218.141	-0.0642656	-0.733335	-0.971876	0.58515	1.01353e-09	8.46032e-16	0.999751	1.28921e-08	3.35278e-14	No	yes	Yes
PHOSPHO1	ENSG00000173868	162466	phosphoethanolamine/phosphocholine phosphatase 1	17	49223366	49230787	protein coding	-1	42.7216	33.4737	41.881	49.7896	59.5932	37.7335	34.7279	32.8758	33.6281	40.5633	34.6008	34.1403	28.6196	26.3356	30.8941	27.1091	19.9161	21.5639	39.3588	49.0388	33.7439	36.4348	28.6164	22.863	35.0093	141.865	-0.0926933	-0.923411	-0.553825	0.585498	7.96708e-08	0.00349472	0.999751	7.30401e-07	0.0240069	No	yes	Yes
TMCO3	ENSG00000150403	55002	transmembrane and coiled-coil domains 3	13	113491021	113554590	protein coding	1	36.2776	40.8331	41.6091	66.1909	82.3209	59.5029	38.5027	42.7078	51.7159	42.678	36.6242	30.7684	54.714	45.9125	43.5128	65.1837	57.2928	62.2621	39.5733	69.3383	44.3088	36.6902	48.0464	61.5795	49.9227	201.121	-0.0897723	-0.66911	0.474723	0.585608	2.0245e-05	0.00391596	0.999751	0.000108693	0.0264441	No	yes	Yes
VSIG4	ENSG00000155659	11326	V-set and immunoglobulin domain containing 4	X	66021738	66040125	protein coding	-1	2.62535	2.13662	1.90368	12.5939	8.94793	9.79621	7.54954	7.37401	7.8975	1.73019	2.63047	1.26445	5.33111	9.78845	6.30936	97.4709	68.4786	85.952	2.22188	10.446	7.60702	1.87504	7.14297	83.9672	18.8767	74.8693	-0.232961	-0.680017	3.47114	0.585627	0.0091972	1.53329e-44	0.999751	0.0200448	2.87767e-42	No	yes	Yes
PLIN3	ENSG00000105355	10226	perilipin 3	19	4838341	4867694	protein coding	-1	26.9695	25.1646	25.2918	72.195	73.9099	47.5298	36.2378	34.7193	32.3543	30.1822	25.0906	26.7643	31.7061	28.2	35.463	50.2585	45.8343	36.1424	25.8086	64.5449	34.4371	27.3457	31.7897	44.0784	38.0007	153.588	0.100084	-1.16684	0.36977	0.586755	1.32281e-11	0.0417689	0.999751	2.07539e-10	0.18025	No	yes	Yes
PFDN2	ENSG00000143256	5202	prefoldin subunit 2	1	161100556	161118055	protein coding	-1	10.9787	11.3953	10.8782	13.6189	15.7484	17.0527	14.7216	8.91026	15.5402	12.1113	12.1406	11.3801	9.82047	10.7207	13.0539	16.4482	18.0063	18.223	11.0841	15.4733	13.0574	11.8773	11.1983	17.5592	13.3749	53.812	0.115476	-0.558446	0.434255	0.587151	0.00666559	0.042487	0.999751	0.0153018	0.182556	No	yes	Yes
ARVCF	ENSG00000099889	421	ARVCF delta catenin family member	22	19969896	20016823	protein coding	-1	12.8881	13.5319	12.238	20.2087	26.4859	8.34492	12.4567	13.2118	9.93557	11.7268	11.7359	10.9586	9.82047	10.0215	9.79039	8.8333	6.82057	7.28922	12.886	18.3465	11.868	11.4738	9.87745	7.6477	12.0166	48.7733	-0.152351	-1.07214	-0.619799	0.587923	0.000129778	0.0481147	0.999751	0.000539676	0.200198	No	yes	Yes
ABHD12	ENSG00000100997	26090	abhydrolase domain containing 12, lysophospholipase	20	25294742	25390835	protein coding	-1	37.9483	36.0851	37.5297	64.1408	84.8264	65.6709	150.991	147.787	141.391	37.2952	32.1726	34.7725	46.2965	51.0398	38.944	123.057	104.491	106.301	37.1877	71.546	146.723	34.7468	45.4267	111.283	74.4856	297.584	-0.0809526	-0.787758	-0.389126	0.588053	1.67701e-08	0.00281983	0.999751	1.74489e-07	0.0199352	No	yes	Yes
TASL	ENSG00000120280	80231	TLR adaptor interacting with endolysosomal SLC15A4	X	30558809	30577766	protein coding	-1	15.0361	15.9059	14.4136	24.7484	25.77	25.0348	18.8739	15.977	20.6354	15.9562	12.343	13.4875	8.41754	9.78845	9.79039	10.6609	12.0042	9.41524	15.1185	25.1844	18.4954	13.9289	9.33213	10.6934	15.4588	62.6291	-0.101561	-1.55062	-0.781745	0.58817	1.14024e-15	0.000201838	0.999751	2.66244e-14	0.00198192	No	yes	Yes
PLBD1	ENSG00000121316	79887	phospholipase B domain containing 1	12	14503661	14567883	protein coding	-1	26.0149	33.4737	37.2578	83.3244	71.0466	112.838	74.7404	82.0358	73.8799	29.221	31.3633	28.0287	15.1516	25.6364	15.2295	36.247	36.8311	49.8097	32.2488	89.0696	76.8854	29.5377	18.6725	40.9626	47.8961	193.442	-0.108033	-2.3536	-0.900721	0.588597	1.41825e-31	3.38219e-06	0.999751	9.04315e-30	4.83371e-05	No	yes	Yes
SNTB1	ENSG00000172164	6641	syntrophin beta 1	8	120535745	120813273	protein coding	-1	22.4348	23.028	36.7139	36.61	38.1182	27.2117	40.39	42.4005	47.385	24.2227	26.7094	24.8676	47.98	53.6034	52.8681	102.649	105.037	100.227	27.3922	33.98	43.3919	25.2665	51.4838	102.638	47.3587	188.74	-0.0914512	0.449037	1.24633	0.590325	0.00416506	7.50695e-16	0.999751	0.0102702	3.01095e-14	No	yes	Yes
LACC1	ENSG00000179630	144811	laccase domain containing 1	13	43879284	43893932	protein coding	1	92.126	78.8174	96	136.922	86.258	199.19	271.028	292.502	270.298	73.0525	80.1281	91.8837	53.8723	65.4894	46.5587	144.988	145.96	170.993	88.9811	140.79	277.943	81.6881	55.3068	153.98	133.115	532.971	-0.107682	-1.44993	-0.843374	0.59063	6.16209e-13	1.72995e-05	0.999751	1.09454e-11	0.000214561	No	yes	Yes
WASL	ENSG00000106299	8976	WASP like actin nucleation promoting factor	7	123681943	123749003	protein coding	-1	27.2082	37.2721	27.7394	20.5016	22.1909	41.3618	35.4828	36.2555	36.1757	31.9124	34.8031	31.6114	50.7858	42.6497	41.3372	38.9884	52.9276	50.7208	30.7399	28.0181	35.9713	32.7756	44.9242	47.5456	36.6625	146.597	0.106177	0.614168	0.411697	0.593738	0.00190262	0.0395827	0.999751	0.00531911	0.172916	No	yes	Yes
CALM2	ENSG00000143933	805	calmodulin 2	2	47160084	47176921	protein coding	-1	149.406	164.519	176.771	233.426	198.823	250.348	292.545	279.598	285.839	149.758	158.435	161.218	160.214	166.87	149.684	183.672	185.52	194.987	163.565	227.532	285.994	156.47	158.923	188.059	196.757	790.659	-0.047259	-0.632565	-0.595498	0.595377	5.75571e-13	1.5864e-11	0.999751	1.03343e-11	4.39553e-10	No	yes	Yes
OR2A1	ENSG00000221970	346528	olfactory receptor family 2 subfamily A member 1	7	144312419	144322737	protein coding	1	10.7401	12.5823	13.3258	8.78641	7.87418	9.43339	12.4567	10.7538	12.9927	10.9579	10.1172	12.4338	15.7127	11.1868	13.0539	7.31032	8.73033	7.89665	12.216	8.69799	12.0677	11.1696	13.3178	7.9791	10.908	43.7852	-0.111422	0.494641	-0.586453	0.596959	0.0225909	0.0173934	0.999751	0.0429003	0.0899231	No	yes	Yes
ATP5MK	ENSG00000173915	84833	ATP synthase membrane subunit k	10	103389041	103396492	protein coding	-1	18.3775	16.8555	16.3173	8.63997	10.2006	21.7694	16.609	15.0553	17.5783	14.8027	17.1992	14.9627	21.3244	23.5389	19.7983	28.6321	25.6454	22.7788	17.1834	13.5367	16.4142	15.6549	21.5539	25.6854	18.3381	73.362	-0.120262	0.656295	0.65343	0.597215	0.00415217	0.00485187	0.999751	0.0102511	0.031751	No	yes	Yes
NFKB2	ENSG00000077150	4791	nuclear factor kappa B subunit 2	10	102394110	102402524	protein coding	1	520.536	476.94	423.161	302.545	331.431	193.747	158.54	154.547	152.6	589.226	458.915	442.348	149.552	140.767	151.207	120.316	110.766	105.39	473.546	275.908	155.229	496.83	147.175	112.157	276.808	1130.43	0.0856299	-1.04008	-0.459457	0.597748	3.31899e-10	0.0068825	0.999751	4.49782e-09	0.0423902	No	yes	Yes
VCL	ENSG00000035403	7414	vinculin	10	73995193	74121363	protein coding	1	125.062	123.212	159.637	128.135	126.524	115.015	127.587	123.822	116.424	131.302	129.298	126.867	80.5278	81.8034	83.9798	98.3847	85.1208	96.8859	135.97	123.225	122.611	129.156	82.1037	93.4638	114.422	462.46	-0.0553758	-0.715402	-0.381456	0.598489	6.35346e-11	0.000693455	0.999751	9.3488e-10	0.00594638	No	yes	Yes
NUS1	ENSG00000153989	116150	NUS1 dehydrodolichyl diphosphate synthase subunit	6	117675469	117710727	protein coding	1	84.7273	78.3426	75.3314	64.2872	54.4034	99.7762	92.8593	94.3259	98.3366	78.8197	89.2336	80.9251	108.867	108.372	96.1634	117.574	117.041	133.636	79.4671	72.8223	95.1739	82.9928	104.467	122.75	92.9457	372.009	0.0773196	0.431574	0.374885	0.599004	0.00326877	0.0109168	0.999751	0.00837727	0.0619093	No	yes	Yes
CXXC5	ENSG00000171604	51523	CXXC finger protein 5	5	139647299	139683882	protein coding	1	29.5949	28.0134	40.7932	29.4345	37.2234	30.1143	29.4432	27.6525	24.7115	36.5262	31.768	34.1403	50.2247	50.3406	50.91	73.1032	60.2939	65.603	32.8005	32.2574	27.2691	34.1448	50.4918	66.3333	40.5495	162.369	0.0814716	0.514376	1.29918	0.599198	0.000616716	4.84113e-16	0.999751	0.00203484	1.98986e-14	No	yes	Yes
DST	ENSG00000151914	667	dystonin	6	56457987	56954830	protein coding	-1	29.3562	32.9989	33.9943	15.962	15.3904	21.0437	20.3838	24.8873	22.6735	26.9141	32.1726	30.7684	9.82047	16.3141	12.6187	19.4942	14.4596	17.3119	32.1165	17.4654	22.6482	29.9517	12.9178	17.0886	22.0313	89.1302	-0.0848056	-0.506295	-0.406729	0.599589	0.00893718	0.0354765	0.999751	0.0195638	0.158957	No	yes	Yes
SPATA13	ENSG00000182957	221178	spermatogenesis associated 13	13	23979805	24307074	protein coding	1	261.581	281.321	260.261	144.097	142.451	202.818	183.454	188.652	201.514	218.196	279.032	265.957	310.607	333.04	320.907	252.206	280.462	269.397	267.721	163.122	191.206	254.395	321.518	267.355	244.22	978.944	-0.0591216	0.875177	0.491491	0.599962	1.62458e-14	2.18583e-05	0.999751	3.44556e-13	0.0002658	No	yes	Yes
SCARF1	ENSG00000074660	8578	scavenger receptor class F member 1	17	1633858	1645744	protein coding	-1	14.0814	10.4457	12.5099	18.0121	20.9382	11.9731	21.1387	18.7423	14.0117	15.3795	12.1406	12.4338	8.41754	7.45786	6.96206	12.7931	12.5499	7.28922	12.3457	16.9745	17.9642	13.318	7.61249	10.8774	13.182	53.3213	0.128081	-1.32733	-0.696248	0.601132	2.54507e-07	0.00685123	0.999751	2.11318e-06	0.04225	No	yes	Yes
CNTLN	ENSG00000044459	54875	centlein	9	17134982	17503923	protein coding	1	7.16005	5.69764	10.0623	14.4976	9.12689	14.8757	26.0459	25.5018	23.9473	6.15179	7.28437	6.9545	10.9428	9.32233	5.65667	16.7528	15.0053	18.8305	7.64001	12.8334	25.165	6.79689	8.6406	16.8629	12.9898	51.8983	-0.142198	-0.694297	-0.568075	0.601168	0.00529281	0.0121204	0.999751	0.0125771	0.067192	No	yes	Yes
PRCP	ENSG00000137509	5547	prolylcarboxypeptidase	11	82822936	82970584	protein coding	-1	42.7216	45.8185	48.4079	52.8649	48.8557	83.0864	68.7008	59.6066	62.4157	44.7927	45.7297	52.6856	37.8789	33.7934	35.0278	45.0803	48.8353	44.3427	45.6494	61.6023	63.5744	47.736	35.5667	46.0861	50.0358	201.555	0.0805007	-0.881098	-0.451489	0.601661	1.62476e-08	0.00420261	0.999751	1.69407e-07	0.0280292	No	yes	Yes
RNF24	ENSG00000101236	11237	ring finger protein 24	20	3927309	4015558	protein coding	-1	64.6791	61.4871	66.9008	88.8892	85.3632	106.307	90.5945	80.4996	87.382	61.5179	55.0375	67.0161	59.2034	59.6629	57.2194	59.7009	60.5667	57.4026	64.3557	93.5198	86.1587	61.1905	58.6952	59.2234	70.5239	284.229	-0.0563509	-0.7781	-0.529401	0.602649	2.12277e-13	2.57862e-06	0.999751	4.02961e-12	3.74993e-05	No	yes	Yes
CGAS	ENSG00000164430	115004	cyclic GMP-AMP synthase	6	73413515	73452297	protein coding	-1	38.1869	42.7323	37.5297	44.3714	54.4034	35.9194	44.5423	47.6238	47.1303	36.5262	36.8265	37.5122	24.4109	32.3951	29.1536	24.0631	32.7388	27.3346	39.483	44.8981	46.4321	36.955	28.6532	28.0455	37.4111	151.101	-0.0810889	-0.788951	-0.716492	0.605704	8.46808e-07	2.11554e-05	0.999751	6.31898e-06	0.000258518	No	yes	Yes
LTBP2	ENSG00000119681	4053	latent transforming growth factor beta binding protein 2	14	74498183	74612378	protein coding	-1	12.1721	11.6327	13.3258	55.7937	44.9186	35.1938	30.9531	33.4903	28.0234	12.6881	8.90312	12.2231	10.3816	8.85621	8.485	10.6609	11.1857	11.2375	12.3769	45.302	30.8223	11.2714	9.24095	11.0281	20.0069	81.233	-0.115259	-2.44931	-1.47035	0.605915	9.25197e-31	3.06258e-11	0.999751	5.71611e-29	8.32336e-10	No	yes	Yes
ARHGAP17	ENSG00000140750	55114	Rho GTPase activating protein 17	16	24919389	25015666	protein coding	-1	87.83	92.5867	104.703	112.905	111.312	105.944	125.7	120.442	123.303	94.7759	85.9961	91.0407	90.3483	93.4564	83.5447	102.04	89.4859	93.8487	95.0397	110.054	123.148	90.6042	89.1164	95.1248	100.515	404.54	-0.0500824	-0.434888	-0.363634	0.606001	6.60632e-06	0.000267895	0.999751	3.97538e-05	0.00254756	No	yes	Yes
FZD5	ENSG00000163251	7855	frizzled class receptor 5	2	207762598	207769906	protein coding	-1	3.10269	3.79843	4.89518	10.8366	15.2115	14.8757	25.6684	24.8873	28.2782	2.88365	3.43984	4.00411	2.52526	3.49587	2.61077	9.1379	9.00316	8.80781	3.9321	13.6413	26.278	3.44253	2.8773	8.98295	9.85902	39.4834	-0.169585	-2.34053	-1.54284	0.606777	1.37562e-14	3.67483e-11	0.999751	2.93634e-13	9.90609e-10	No	yes	Yes
PCNX2	ENSG00000135749	80003	pecanex 2	1	232983435	233295725	protein coding	-1	102.389	97.0973	99.2634	94.8932	95.9218	103.404	116.64	132.732	123.558	94.3915	102.184	89.1441	180.977	179.921	183.842	169.66	195.341	157.933	99.5832	98.0731	124.31	95.2397	181.58	174.312	128.85	514.377	-0.0483523	0.772386	0.496374	0.608071	1.15593e-17	8.42369e-08	0.999751	3.14155e-16	1.55455e-06	No	yes	Yes
PKM	ENSG00000067225	5315	pyruvate kinase M1/2	15	72199029	72231819	protein coding	-1	441.059	434.208	462.595	1453.71	1502.54	974.904	694.18	632.936	658.295	539.819	424.922	433.708	551.068	684.958	525.418	1017.35	839.203	947.598	445.954	1310.38	661.804	466.15	587.148	934.718	734.36	2968.29	0.0807039	-1.28459	0.507613	0.608972	2.64169e-16	0.00125231	0.999751	6.53655e-15	0.00983941	No	yes	Yes
STRN4	ENSG00000090372	29888	striatin 4	19	46719511	46746994	protein coding	-1	75.4192	71.6953	86.7535	129.16	126.524	82.7235	80.0251	77.4271	82.7964	95.7372	67.5828	81.3466	74.0744	75.977	83.3271	116.356	105.31	94.4561	77.956	112.802	80.0829	81.5555	77.7928	105.374	89.2606	360.123	0.0836771	-0.673771	0.404901	0.61094	3.66946e-05	0.0150807	0.999751	0.000181864	0.0800896	No	yes	Yes
CTSB	ENSG00000164733	1508	cathepsin B	8	11842524	11869533	protein coding	-1	294.039	289.393	335.592	1007.51	1097.73	1065.61	1178.48	1095.65	1172.14	307.205	290.97	275.44	793.213	1042.47	809.774	2375.24	2069.36	2211.97	306.341	1056.95	1148.76	291.205	881.819	2218.86	983.989	3922.57	-0.0561848	-0.381221	0.959136	0.611117	0.000379051	3.09007e-19	0.999751	0.00135871	1.60927e-17	No	yes	Yes
NDUFS2	ENSG00000158864	4720	NADH:ubiquinone oxidoreductase core subunit S2	1	161197104	161214723	protein coding	1	59.1898	53.178	61.1898	86.2532	82.6789	67.8478	73.2305	71.8966	65.9824	69.0153	55.0375	55.0038	71.5491	64.7902	67.6625	99.9077	96.3065	88.9892	57.8525	78.9266	70.3698	59.6855	68.0006	95.0678	71.6505	288.023	0.0643498	-0.357246	0.446747	0.613673	0.00387058	0.000435053	0.999751	0.00966625	0.00394123	No	yes	Yes
PTGS1	ENSG00000095303	5742	prostaglandin-endoperoxide synthase 1	9	122370530	122395703	protein coding	1	23.6282	24.215	33.7224	101.044	106.659	83.812	44.9198	47.6238	41.7803	27.4908	22.0555	25.9213	12.3457	18.8777	16.0998	33.201	27.0095	30.3717	27.1885	97.1717	44.7746	25.1559	15.7744	30.1941	40.0432	163.122	-0.0889082	-2.74447	-0.559259	0.614852	4.73595e-54	0.00145363	0.999751	7.72271e-52	0.0112261	No	yes	Yes
AP1B1	ENSG00000100280	162	adaptor related protein complex 1 subunit beta 1	22	29327680	29388583	protein coding	-1	136.757	127.96	133.802	267.693	286.155	183.588	237.433	224.293	236.67	150.911	129.298	134.875	112.234	135.64	115.744	188.241	161.238	149.429	132.839	245.812	232.799	138.361	121.206	166.303	172.887	697.753	0.0752984	-1.15159	-0.475892	0.614867	9.54475e-15	0.00141788	0.999751	2.06395e-13	0.0109756	No	yes	Yes
MILR1	ENSG00000271605	284021	mast cell immunoglobulin like receptor 1	17	64449037	64468643	protein coding	1	12.6494	13.0571	14.6855	46.1286	44.7396	74.0158	42.2774	46.7021	39.7423	11.1501	13.3547	12.4338	10.6622	17.0133	15.2295	24.0631	21.2802	20.6528	13.464	54.9614	42.9072	12.3129	14.3017	21.9987	26.6576	107.514	-0.11161	-2.0207	-0.954007	0.615089	2.97135e-24	1.51015e-06	0.999751	1.25237e-22	2.31099e-05	No	yes	Yes
GNLY	ENSG00000115523	10578	granulysin	2	85685175	85698852	protein coding	1	648.701	622.23	545.269	386.456	446.681	257.967	251.022	235.968	295.01	741.867	585.785	578.067	312.571	300.179	317.426	190.678	146.233	151.251	605.4	363.701	260.667	635.239	310.059	162.721	389.631	1584.38	0.0857537	-0.361945	-0.670682	0.615801	0.0356204	0.000132002	0.999751	0.062847	0.00135503	No	yes	Yes
PRR11	ENSG00000068489	55771	proline rich 11	17	59155732	59206709	protein coding	1	8.35339	7.35946	8.15864	14.9369	13.9588	11.2475	18.4964	21.5075	22.9282	6.53627	7.48672	12.0123	3.08643	6.29257	3.91616	3.95976	2.45541	3.94833	7.95716	13.3811	20.9774	8.67844	4.43172	3.4545	9.81337	39.6042	0.135047	-1.72912	-2.61177	0.616256	1.9654e-09	6.04984e-16	0.999751	2.37543e-08	2.44625e-14	No	yes	Yes
IL32	ENSG00000008517	9235	interleukin 32	16	3065297	3082192	protein coding	1	183.297	186.835	165.348	191.251	229.962	128.439	136.269	141.642	161.007	229.154	165.922	167.751	125.141	116.995	122.706	113.31	97.6706	88.0781	178.494	183.217	146.306	187.609	121.614	99.6862	152.821	619.317	0.0885758	-0.726561	-0.545118	0.616471	4.61057e-05	0.00272787	0.999751	0.000220699	0.0194093	No	yes	Yes
RAB35	ENSG00000111737	11021	RAB35, member RAS oncogene family	12	120095099	120117502	protein coding	-1	66.5885	78.8174	81.0425	101.19	106.122	101.228	89.8395	81.7286	100.884	83.6258	74.4625	74.8136	78.2831	77.3753	70.7084	80.1089	62.4765	68.6401	75.4828	102.847	90.8174	77.634	75.4556	70.4085	82.1075	331.033	0.0588371	-0.573322	-0.362892	0.617797	8.22827e-07	0.00312101	0.999751	6.14925e-06	0.0217857	No	yes	Yes
RELB	ENSG00000104856	5971	RELB proto-oncogene, NF-kB subunit	19	45001461	45038192	protein coding	1	132.222	123.449	102.255	66.6303	86.258	65.6709	49.072	47.3166	52.7349	144.951	111.896	116.541	32.2672	38.9207	46.7763	28.3275	31.1018	24.9048	119.309	72.8531	49.7078	124.463	39.3214	28.1114	72.2942	294.79	0.076701	-1.01383	-0.812901	0.618378	9.74776e-10	6.95408e-06	0.999751	1.24784e-08	9.21069e-05	No	yes	Yes
SERPINB2	ENSG00000197632	5055	serpin family B member 2	18	63871692	63903888	protein coding	1	113.367	106.831	101.439	16.1084	12.3481	23.2206	5.28468	5.22326	6.62371	87.4707	103.802	111.483	44.8936	47.5439	40.6845	28.3275	31.9203	41.0019	107.212	17.2257	5.71055	100.919	44.374	33.7499	51.5319	209.399	-0.0732351	1.30326	2.5543	0.618502	1.77467e-13	7.0432e-25	0.999751	3.38173e-12	5.07672e-23	No	yes	Yes
MYLK	ENSG00000065534	4638	myosin light chain kinase	3	123610049	123884332	protein coding	-1	14.0814	17.3303	19.0368	11.7152	8.76897	14.1501	20.3838	17.5133	23.9473	14.4182	11.9383	20.0205	20.7633	16.3141	17.8403	14.6206	15.2781	15.4896	16.8162	11.5448	20.6148	15.459	18.3059	15.1294	16.3117	65.3337	-0.104799	0.573413	-0.443462	0.619243	0.00840446	0.0450027	0.999751	0.0185495	0.190486	No	yes	Yes
CCDC71L	ENSG00000253276	168455	coiled-coil domain containing 71 like	7	106654360	106661158	protein coding	-1	25.7762	20.1792	17.6771	36.3172	42.9501	38.822	29.8207	21.2003	18.8521	23.0692	19.8297	24.2354	28.9002	28.8992	29.5887	31.9827	30.5562	27.942	21.2108	39.3631	23.291	22.3781	29.1294	30.1603	27.5888	111.179	0.0876812	-0.558415	0.405726	0.619398	0.000587282	0.0253011	0.999751	0.00195636	0.121992	No	yes	Yes
RAB24	ENSG00000169228	53917	RAB24, member RAS oncogene family	5	177301198	177303744	protein coding	-1	42.483	34.6607	44.0566	55.3544	65.4988	44.6272	49.072	46.0876	52.9897	43.447	33.1844	36.037	33.6702	23.7719	27.6307	23.7585	32.1931	25.816	40.4001	55.1601	49.3831	37.5561	28.3576	27.2559	39.6855	160.51	-0.0859204	-1.10776	-0.84691	0.620466	2.76915e-10	4.25767e-06	0.999751	3.78286e-09	5.95655e-05	No	yes	Yes
DUSP4	ENSG00000120875	1846	dual specificity phosphatase 4	8	29333064	29350684	protein coding	-1	113.606	112.054	93.8243	26.0663	24.3384	23.9463	9.8144	8.91026	10.1903	121.113	104.814	103.475	60.0451	51.7389	65.4868	34.1148	28.1008	30.068	106.495	24.7837	9.63833	109.801	59.0903	30.7612	56.7615	230.466	0.0590827	1.11933	1.67886	0.621704	3.14116e-15	5.18395e-17	0.999751	7.11735e-14	2.24195e-15	No	yes	Yes
KLRC2	ENSG00000205809	3822	killer cell lectin like receptor C2	12	10426854	10442300	protein coding	-1	18.6161	20.8914	15.5014	8.63997	8.23209	15.6014	15.4766	17.5133	17.8331	14.8027	23.2695	20.6528	17.9574	16.7802	20.0159	11.5747	10.6401	10.9338	18.3363	10.8245	16.941	19.575	18.2512	11.0495	15.8296	63.5855	0.102493	0.720806	-0.614488	0.622446	0.00131466	0.0106046	0.999751	0.0038827	0.0604067	No	yes	Yes
CASS4	ENSG00000087589	57091	Cas scaffold protein family member 4	20	56412112	56460387	protein coding	1	24.3442	26.3516	28.8272	38.2209	36.1496	40.6361	23.4036	21.8148	23.9473	24.4149	24.8883	25.2891	15.1516	20.2761	16.5349	10.6609	12.5499	8.50409	26.5077	38.3355	23.0552	24.8641	17.3208	10.5716	23.4425	95.1423	-0.0738615	-1.25513	-1.10931	0.62283	4.85094e-16	1.78511e-08	0.999751	1.16834e-14	3.53011e-07	No	yes	Yes
PGGHG	ENSG00000142102	80162	protein-glucosylgalactosylhydroxylysine glucosidase	11	289126	296107	protein coding	1	468.029	433.258	381.552	407.836	475.135	242.728	286.128	255.325	253.994	523.863	420.672	404.415	288.161	261.491	305.025	205.603	199.706	184.964	427.613	375.233	265.149	449.65	284.892	196.758	333.216	1351.83	0.088769	-0.530986	-0.421045	0.623974	0.00350788	0.0222635	0.999751	0.00888764	0.110231	No	yes	Yes
SCAMP2	ENSG00000140497	10066	secretory carrier membrane protein 2	15	74843730	74873365	protein coding	-1	120.766	117.039	125.643	191.837	192.559	199.19	199.685	182.199	177.312	131.879	115.741	121.598	128.227	125.851	123.794	140.724	137.23	145.481	121.149	194.529	186.399	123.073	125.958	141.145	148.709	598.849	0.0404698	-0.748839	-0.38873	0.623986	6.40727e-21	2.66336e-06	0.999751	2.19769e-19	3.86188e-05	No	yes	Yes
TRIM25	ENSG00000121060	7706	tripartite motif containing 25	17	56836387	56914080	protein coding	-1	120.528	114.665	127.003	112.466	124.913	97.9621	137.024	122.593	116.424	123.42	113.11	108.532	95.6794	88.5621	87.2433	82.5457	78.3002	82.6111	120.732	111.78	125.347	115.021	90.4949	81.1523	107.421	433.467	-0.0523395	-0.443062	-0.614613	0.625796	5.5688e-05	7.95295e-08	0.999751	0.000260182	1.4759e-06	No	yes	Yes
MKNK1	ENSG00000079277	8569	MAPK interacting serine/threonine kinase 1	1	46557407	46616843	protein coding	-1	61.0991	57.926	72.068	119.056	115.428	129.89	120.038	97.3984	108.782	63.6325	61.7148	55.8468	61.7286	71.3158	60.7004	69.448	74.4807	72.5885	63.6977	121.458	108.739	60.398	64.5816	72.1724	81.8412	329.804	-0.0563249	-1.0261	-0.578406	0.625926	1.44208e-20	4.44827e-07	0.999751	4.8625e-19	7.39915e-06	No	yes	Yes
IL1B	ENSG00000125538	3553	interleukin 1 beta	2	112829751	112836816	protein coding	-1	370.175	298.177	332.057	53.0113	46.3503	74.7415	17.7414	19.9713	19.1069	313.164	345.198	382.919	217.173	289.225	209.079	96.8617	82.3925	94.7598	333.469	58.0344	18.9399	347.094	238.492	91.338	181.228	733.843	0.0730758	1.94512	2.27535	0.626252	8.4741e-35	6.40041e-34	0.999751	6.53425e-33	7.76401e-32	No	yes	Yes
LLGL2	ENSG00000073350	3993	LLGL scribble cell polarity complex component 2	17	75525080	75575209	protein coding	1	97.138	91.1623	85.1218	77.6133	98.6062	50.4323	47.1846	56.8413	48.6588	112.847	89.8406	84.9292	52.4693	50.5736	55.2613	41.1206	36.8311	31.8903	91.1407	75.5506	50.8949	95.8722	52.7681	36.614	67.1401	272.786	0.0895251	-0.661813	-0.466524	0.626548	0.000461686	0.0201331	0.999751	0.00159958	0.101554	No	yes	Yes
ATP5F1C	ENSG00000165629	509	ATP synthase F1 subunit gamma	10	7788147	7807815	protein coding	1	47.7337	53.4154	50.0397	34.267	29.3492	51.158	52.8468	58.3776	59.3586	46.9074	52.0023	59.0079	55.2752	65.9555	46.7763	78.5859	74.4807	76.8405	50.3962	38.2581	56.861	52.6392	56.0023	76.6357	55.1321	220.823	0.0770415	0.469549	0.436694	0.627152	0.003678	0.0062574	0.999751	0.00925034	0.0392944	No	yes	Yes
ZNF629	ENSG00000102870	23361	zinc finger protein 629	16	30778456	30787205	protein coding	-1	16.7068	11.6327	14.4136	23.284	22.9067	22.1322	26.4234	25.5018	28.2782	16.1484	13.9617	14.752	18.7992	15.6149	18.2754	33.5056	39.8321	34.9275	14.251	22.7743	26.7344	14.954	17.5632	36.0884	22.0609	88.3882	0.0876406	-0.510501	0.441061	0.628115	0.00197438	0.0051882	0.999751	0.00549346	0.0335546	No	yes	Yes
TOMM40	ENSG00000130204	10452	translocase of outer mitochondrial membrane 40	19	44890569	44903689	protein coding	1	22.6735	21.841	22.0283	44.5178	50.8242	29.7515	41.145	30.725	38.7232	29.99	19.425	20.8635	32.8284	34.9587	35.0278	55.4366	46.9255	52.8468	22.1809	41.6978	36.8644	23.4261	34.2717	51.7363	35.0296	140.656	0.0981247	-0.432502	0.499709	0.628288	0.0223407	0.00951034	0.999751	0.0425013	0.0552244	No	yes	Yes
DISC1	ENSG00000162946	27185	DISC1 scaffold protein	1	231626790	232041272	protein coding	1	9.0694	12.1075	11.966	20.7945	13.9588	21.4065	37.3702	33.7975	33.8828	8.07422	13.3547	8.85118	10.101	10.0215	8.70257	11.2701	16.915	12.7561	11.0476	18.7199	35.0169	10.0934	9.60837	13.6471	16.3555	65.5313	-0.113727	-1.07327	-1.34144	0.629866	2.37382e-06	6.58528e-10	0.999751	1.60193e-05	1.57083e-08	No	yes	Yes
PRF1	ENSG00000180644	5551	perforin 1	10	70597348	70602759	protein coding	-1	457.289	510.176	489.518	491.453	547.255	383.141	315.193	324.764	337.809	554.43	465.188	480.282	315.097	306.938	312.64	173.316	146.779	155.2	485.661	473.95	325.922	499.967	311.558	158.431	375.915	1526.28	0.0583571	-0.734796	-1.03218	0.630104	1.79055e-09	3.34577e-16	0.999751	2.18804e-08	1.38668e-14	No	yes	Yes
VIPR1	ENSG00000114812	7433	vasoactive intestinal peptide receptor 1	3	42489299	42537573	protein coding	1	19.3321	22.3158	30.187	17.5728	20.2223	14.1501	15.0991	17.5133	20.8902	24.4149	21.6508	20.442	30.0226	33.0943	34.1576	27.1091	25.0997	23.3862	23.945	17.3151	17.8342	22.1692	32.4248	25.1984	23.1478	92.8094	-0.0859794	0.75137	0.491602	0.632227	2.82342e-05	0.0124297	0.999751	0.00014514	0.0685358	No	yes	Yes
LAP3	ENSG00000002549	51056	leucine aminopeptidase 3	4	17577198	17607972	protein coding	1	41.5283	42.2575	38.8895	52.4256	51.898	43.9015	121.925	108.459	106.998	42.678	36.6242	36.8799	38.4401	32.8612	39.1616	45.6895	44.1973	52.5431	40.8918	49.4084	112.461	38.7274	36.821	47.4766	54.2977	217.515	-0.0624335	-0.568721	-1.2332	0.632959	1.14725e-05	3.71544e-23	0.999751	6.54713e-05	2.44751e-21	No	yes	Yes
TFRC	ENSG00000072274	7037	transferrin receptor	3	196012511	196082153	protein coding	-1	110.265	116.802	101.711	91.3786	87.8687	105.581	152.878	124.436	138.334	103.235	104.207	107.689	126.544	147.293	131.626	255.557	238.72	242.063	109.593	94.9429	138.549	105.044	135.154	245.446	138.122	552.183	-0.0472067	0.402059	0.837277	0.635327	5.07946e-05	5.6349e-18	0.999751	0.000240254	2.64389e-16	No	yes	Yes
AHRR	ENSG00000063438	57491	aryl hydrocarbon receptor repressor	5	321714	438291	protein coding	1	16.2295	16.6181	18.7649	59.6011	68.7201	49.7067	53.2243	54.3833	40.2518	17.6864	12.1406	17.4916	14.3098	14.4496	10.8782	23.4539	15.5509	13.0598	17.2041	59.3426	49.2865	15.7729	13.2125	17.3549	28.6956	116.276	-0.10628	-2.30719	-1.49387	0.635371	1.26981e-26	7.01907e-12	0.999751	6.25289e-25	2.02961e-10	No	yes	Yes
FERMT3	ENSG00000149781	83706	FERM domain containing kindlin 3	11	64205926	64223896	protein coding	1	241.055	221.021	226.81	512.98	611.68	396.928	264.611	244.879	268.006	259.721	188.787	200.838	190.517	192.04	192.544	191.287	189.612	184.356	229.629	507.196	259.165	216.448	191.7	188.418	265.426	1077.82	-0.0682381	-1.53298	-0.450881	0.636426	1.35804e-26	0.00203462	0.999751	6.65441e-25	0.015002	No	yes	Yes
ALPK1	ENSG00000073331	80216	alpha kinase 1	4	112285509	112442621	protein coding	1	10.2627	11.1579	15.2295	24.8948	26.6648	34.4681	43.4099	38.4063	34.3923	14.0338	12.1406	12.2231	14.3098	17.0133	16.5349	23.7585	22.3715	20.6528	12.2167	28.6759	38.7362	12.7991	15.9527	22.2609	21.7736	87.3182	0.0952948	-0.929994	-0.781036	0.637522	1.64344e-07	7.73454e-06	0.999751	1.41904e-06	0.000101632	No	yes	Yes
GPR65	ENSG00000140030	8477	G protein-coupled receptor 65	14	88005135	88014811	protein coding	1	81.1473	89.5005	75.8753	33.5348	25.2332	49.7067	45.2972	53.7688	52.2254	69.5921	88.4242	100.103	59.7645	60.8282	52.8681	65.1837	80.7556	81.0926	82.1744	36.1582	50.4305	86.0396	57.8203	75.6773	64.7167	260.44	0.0796668	0.595522	0.591607	0.638333	0.00090996	0.00093585	0.999751	0.00283475	0.00771242	No	yes	Yes
APMAP	ENSG00000101474	57136	adipocyte plasma membrane associated protein	20	24962925	24992751	protein coding	-1	258.239	243.812	223.547	268.132	265.575	259.418	261.592	237.197	272.082	261.835	236.944	238.771	212.683	208.587	204.51	204.689	184.428	185.268	241.866	264.375	256.957	245.85	208.594	191.462	234.851	947.248	0.0388987	-0.467071	-0.416244	0.638628	2.19552e-08	1.49455e-06	0.999751	2.23073e-07	2.29065e-05	No	yes	Yes
H1-0	ENSG00000189060	3005	H1.0 linker histone	22	37805229	37807432	protein coding	1	16.7068	13.0571	22.3003	103.533	103.438	106.307	71.7206	58.0703	72.6061	15.1872	14.5687	18.5453	40.4042	41.2513	34.8103	38.0746	36.8311	43.1279	17.3547	104.426	67.4657	16.1004	38.8219	39.3445	47.2522	190.607	-0.083556	-1.55144	-0.770182	0.639743	1.87666e-29	1.5174e-07	0.999751	1.09165e-27	2.71956e-06	No	yes	Yes
GAL3ST4	ENSG00000197093	79690	galactose-3-O-sulfotransferase 4	7	100159244	100168617	protein coding	-1	7.16005	4.98544	8.15864	5.85761	4.65292	5.07952	8.30449	6.45226	5.85944	7.113	5.46328	5.69005	16.8351	15.1488	17.1876	25.8907	30.5562	34.0164	6.76804	5.19668	6.87206	6.08878	16.3905	30.1544	11.9117	47.2627	-0.123044	1.51466	2.16844	0.639915	3.06373e-10	4.15012e-19	0.999751	4.17465e-09	2.13892e-17	No	yes	Yes
TMEM176A	ENSG00000002933	55365	transmembrane protein 176A	7	150800403	150805118	protein coding	1	9.0694	6.17245	11.966	41.8819	47.9609	51.158	64.926	62.9863	68.0204	11.1501	7.68906	9.69415	6.73403	7.22481	8.485	25.5861	22.9171	21.8677	9.06928	47.0003	65.3109	9.51111	7.48128	23.457	26.9716	108.385	0.102628	-2.75234	-1.46996	0.640564	3.38874e-43	1.46157e-19	0.999751	3.87446e-41	7.8585e-18	No	yes	Yes
TDRKH	ENSG00000182134	11022	tudor and KH domain containing	1	151770107	151791416	protein coding	-1	10.5014	13.0571	13.3258	21.966	24.5173	19.5924	24.1585	18.1278	24.9663	10.9579	12.1406	10.9586	12.3457	12.3521	14.1417	10.9655	11.1857	12.7561	12.2948	22.0253	22.4175	11.3524	12.9465	11.6358	15.4454	62.2274	-0.0961937	-0.905697	-0.939411	0.640838	1.61499e-06	6.1584e-06	0.999751	1.13931e-05	8.32304e-05	No	yes	Yes
AP5M1	ENSG00000053770	55745	adaptor related protein complex 5 subunit mu 1	14	57268924	57298742	protein coding	1	90.9327	98.2843	101.711	58.4296	44.2028	101.228	93.2368	104.465	102.668	71.899	101.577	97.363	134.4	124.22	115.744	124.58	136.139	141.229	96.976	67.9533	100.123	90.2795	124.788	133.982	102.35	409.117	-0.0885067	0.787333	0.428235	0.641671	3.79124e-05	0.0250369	0.999751	0.000186783	0.12107	No	yes	Yes
PLEKHA1	ENSG00000107679	59338	pleckstrin homology domain containing A1	10	122374696	122432354	protein coding	1	121.96	130.096	111.773	61.6513	54.9403	100.502	107.958	120.749	115.405	90.1621	133.344	118.648	100.169	98.3506	104.213	91.6836	89.4859	86.8632	121.276	72.3645	114.704	114.052	100.911	89.3442	102.109	410.222	-0.0750473	0.388325	-0.352148	0.642156	0.0187099	0.0340231	0.999751	0.0366426	0.153911	No	yes	Yes
TMEM176B	ENSG00000106565	28959	transmembrane protein 176B	7	150791285	150801360	protein coding	-1	19.5708	20.1792	24.204	112.173	118.113	97.5993	162.693	128.738	128.143	25.9528	22.0555	18.7561	14.5904	18.1785	13.0539	50.563	59.4754	44.3427	21.318	109.295	139.858	22.2548	15.2743	51.4604	59.9101	241.301	0.0851578	-2.96861	-1.4288	0.642197	1.33408e-62	9.82155e-20	0.999751	3.08608e-60	5.30951e-18	No	yes	Yes
TNFSF12	ENSG00000239697	8742	TNF superfamily member 12	17	7548508	7557890	protein coding	1	10.9787	9.25867	13.3258	18.305	20.0434	13.0616	17.7414	21.5075	20.8902	10.3811	7.8914	12.4338	10.101	11.4199	11.5309	12.7931	16.3694	12.7561	11.1877	17.1367	20.0464	10.2354	11.0173	13.9729	13.9327	56.0527	-0.107224	-0.795539	-0.513816	0.642378	0.00027134	0.0206727	0.999751	0.00102274	0.103889	No	yes	Yes
UBXN11	ENSG00000158062	91544	UBX domain protein 11	1	26281328	26318363	protein coding	-1	88.7846	67.4221	75.3314	119.788	141.377	80.5466	91.3494	66.9806	68.5299	91.7	60.5008	62.169	61.7286	61.5274	57.2194	107.218	89.7587	103.871	77.1794	113.904	75.62	71.4566	60.1585	100.283	83.1002	335.97	-0.0933856	-1.05757	0.419557	0.64279	1.48407e-07	0.0388491	0.999751	1.28927e-06	0.170761	No	yes	Yes
ARHGAP31	ENSG00000031081	57514	Rho GTPase activating protein 31	3	119294383	119420714	protein coding	1	179.24	184.461	158.006	123.595	120.976	146.218	125.322	110.303	103.941	168.405	163.898	166.908	39.2819	41.9505	44.3831	40.2068	46.1071	31.8903	173.902	130.263	113.189	166.404	41.8718	39.4014	110.839	451.382	-0.048881	-1.74524	-1.50414	0.643168	1.2228e-47	6.32964e-32	0.999751	1.55938e-45	6.91879e-30	No	yes	Yes
CPM	ENSG00000135678	1368	carboxypeptidase M	12	68842197	68971570	protein coding	-1	8.11473	7.12205	11.4221	17.7193	17.359	19.9552	47.9396	43.6295	43.5636	8.84319	11.3312	7.79747	33.109	46.1455	39.5967	132.5	130.955	138.191	8.88629	18.3445	45.0443	9.32397	39.6171	133.882	42.5163	168.108	0.100348	1.00994	1.58466	0.643246	1.18261e-10	4.13987e-31	0.999751	1.65916e-09	4.28951e-29	No	yes	Yes
ASAP1	ENSG00000153317	50807	ArfGAP with SH3 domain, ankyrin repeat and PH domain 1	8	130052104	130443674	protein coding	-1	157.044	161.433	163.717	100.458	87.6897	156.014	121.925	120.442	112.094	126.304	164.505	162.693	226.151	269.415	209.732	197.683	206.527	240.848	160.731	114.72	118.154	151.167	235.1	215.019	165.815	663.26	-0.073688	0.936137	0.873348	0.644679	4.96293e-09	7.28172e-08	0.999751	5.62258e-08	1.35386e-06	No	yes	Yes
SLC11A1	ENSG00000018280	6556	solute carrier family 11 member 1	2	218382029	218396894	protein coding	1	76.1352	68.3717	85.9377	22.9911	25.77	23.9463	11.3243	7.98851	8.15226	80.7422	78.7117	78.3962	489.059	604.087	448.617	746.871	622.582	637.503	76.8149	24.2358	9.15503	79.2834	513.921	668.985	228.733	899.836	0.0635988	4.2821	6.22628	0.645025	5.8575e-188	4.88261e-218	0.999751	8.32351e-185	9.71346e-215	No	yes	Yes
MT2A	ENSG00000125148	4502	metallothionein 2A	16	56608584	56609497	protein coding	1	9.0694	11.6327	9.79037	9.51861	10.7375	9.07056	6.79459	6.75951	8.15226	14.226	8.49843	9.9049	19.0798	22.1405	18.7105	18.885	9.27598	14.5784	10.1642	9.77556	7.23545	10.8764	19.9769	14.2465	12.0458	48.2233	0.116983	0.895808	0.96928	0.646168	0.000212144	0.000556308	0.999751	0.000824295	0.00490132	No	yes	Yes
SNX29	ENSG00000048471	92017	sorting nexin 29	16	11976734	12574287	protein coding	1	63.9631	75.019	88.9292	132.968	124.913	100.139	159.295	177.283	154.638	84.2026	76.6882	74.3921	89.2259	74.1125	81.1515	84.9825	103.946	81.0926	75.9704	119.34	163.739	78.4276	81.4966	90.0069	101.497	407.857	0.0651187	-0.687119	-0.852965	0.647356	8.96501e-07	1.33004e-09	0.999751	6.65982e-06	3.08388e-08	No	yes	Yes
GNAI2	ENSG00000114353	2771	G protein subunit alpha i2	3	50226292	50259362	protein coding	1	307.166	311.709	380.193	712.138	761.827	579.79	543.567	523.247	570.403	366.416	324.964	331.709	330.248	342.129	326.346	403.286	389.318	369.32	333.022	684.585	545.739	341.029	332.908	387.308	437.432	1766.51	0.0515581	-1.16715	-0.485727	0.648048	2.16039e-25	1.69682e-05	0.999751	9.85753e-24	0.000210978	No	yes	Yes
MMP14	ENSG00000157227	4323	matrix metallopeptidase 14	14	22836560	22849041	protein coding	1	40.5736	32.2866	44.3286	121.985	130.461	111.387	134.004	120.749	114.386	40.9478	35.8148	33.5081	33.6702	38.6877	36.3332	95.948	87.849	76.8405	39.063	121.277	123.047	36.7569	36.2304	86.8791	73.8756	297.545	-0.0662119	-1.86947	-0.489797	0.648673	2.28886e-42	0.000171558	0.999751	2.4747e-40	0.00171506	No	yes	Yes
ADAP1	ENSG00000105963	11033	ArfGAP with dual PH domains 1	7	897900	955407	protein coding	-1	63.0085	62.4367	67.7167	95.9183	120.26	64.9452	71.7206	52.8471	59.3586	75.1671	53.6211	50.5782	37.0372	39.1538	35.463	40.816	35.467	39.1795	64.3873	93.7079	61.3088	59.7888	37.218	38.4875	59.1497	240.325	-0.0884069	-1.47129	-0.660184	0.652829	1.61454e-13	0.00135135	0.999751	3.11237e-12	0.0105344	No	yes	Yes
PLXNC1	ENSG00000136040	10154	plexin C1	12	94148577	94307675	protein coding	1	147.02	136.743	166.708	268.864	245.531	339.602	319.723	308.172	310.55	139.569	145.08	146.255	96.2406	106.275	91.8121	153.212	162.602	160.667	150.157	284.666	312.815	143.635	98.1091	158.827	191.368	771.47	-0.0469163	-1.64656	-0.968425	0.656339	2.56907e-54	2.28356e-20	0.999751	4.33128e-52	1.26192e-18	No	yes	Yes
MTMR6	ENSG00000139505	9107	myotubularin related protein 6	13	25246222	25287510	protein coding	-1	102.627	106.593	107.422	46.2751	44.9186	76.9184	59.6414	66.9806	63.9443	86.894	106.837	106.636	87.5424	86.6977	84.85	82.8503	86.7577	91.4189	105.548	56.0374	63.5221	100.122	86.3634	87.009	83.1003	334.272	-0.0613096	0.544133	0.461042	0.656675	0.000157215	0.00175808	0.999751	0.000636473	0.0132482	No	yes	Yes
TMEM104	ENSG00000109066	54868	transmembrane protein 104	17	74776499	74839753	protein coding	1	25.0602	30.15	25.2918	36.0243	35.9707	35.5566	34.7279	33.183	37.1947	26.1451	28.5305	21.285	27.2167	24.4711	26.5428	21.931	28.6464	20.6528	26.834	35.8505	35.0352	25.3202	26.0769	23.7434	28.81	116.045	-0.0682349	-0.587772	-0.549107	0.656813	8.04237e-05	0.000707218	0.999751	0.000357451	0.00603836	No	yes	Yes
ARHGEF7	ENSG00000102606	8874	Rho guanine nucleotide exchange factor 7	13	111114559	111305737	protein coding	1	180.195	192.533	185.473	107.341	114.176	128.076	106.449	111.532	125.086	184.169	196.273	185.664	180.135	164.073	166.219	144.988	157.692	141.532	186.067	116.531	114.356	188.702	170.142	148.071	153.978	619.886	0.0358129	0.434923	0.376777	0.656989	2.55228e-07	2.76722e-05	0.999751	2.11739e-06	0.000332033	No	yes	Yes
GABARAPL1	ENSG00000139112	23710	GABA type A receptor associated protein like 1	12	10212458	10223128	protein coding	1	206.448	214.374	183.025	94.0146	98.9641	104.856	78.1377	85.1083	96.2986	202.048	205.784	206.317	164.703	160.344	148.161	139.505	126.317	129.384	201.282	99.2781	86.5149	204.716	157.736	131.735	146.877	592.623	0.0386224	0.550649	0.606974	0.657086	2.97812e-09	1.38841e-09	0.999751	3.4892e-08	3.2043e-08	No	yes	Yes
GASK1B	ENSG00000164125	51313	golgi associated kinase 1B	4	158124474	158173318	protein coding	-1	21.9575	22.5532	40.5212	34.5599	33.4653	54.7862	73.2305	75.8908	79.4845	28.6443	29.1375	31.4006	117.846	136.805	93.7702	271.396	251.27	295.213	28.344	40.9371	76.202	29.7275	116.14	272.626	93.9962	371.779	0.0921545	1.41341	1.84724	0.659547	4.76376e-13	4.12812e-22	0.999751	8.64691e-12	2.58055e-20	No	yes	Yes
CAMKK2	ENSG00000110931	10645	calcium/calmodulin dependent protein kinase kinase 2	12	121237675	121298308	protein coding	-1	117.902	115.377	132.17	108.805	119.007	88.8915	94.7467	90.6389	82.2869	125.535	112.503	109.586	48.5412	60.5951	53.0857	67.6205	65.7503	58.9212	121.816	105.568	89.2242	115.875	54.074	64.0973	91.7758	372.366	-0.054402	-1.09864	-0.464282	0.660748	6.43902e-17	0.000607049	0.999751	1.65075e-15	0.00530142	No	yes	Yes
HSPA1A	ENSG00000204389	3303	heat shock protein family A (Hsp70) member 1A	6	31815543	31817946	protein coding	1	101.673	95.9103	115.581	619.735	710.466	376.247	270.651	250.409	291.698	133.225	95.9109	98.8382	140.292	171.997	151.642	196.465	167.24	177.978	104.388	568.816	270.919	109.325	154.644	180.561	231.442	940.641	0.0847323	-2.00879	-0.576165	0.661168	2.5009e-26	0.00251679	0.999751	1.21348e-24	0.0181016	No	yes	Yes
CTTNBP2NL	ENSG00000143079	55917	CTTNBP2 N-terminal like	1	112396214	112463456	protein coding	1	18.1388	16.8555	18.221	39.246	34.1811	56.9631	48.6945	49.1601	43.3089	12.3036	18.4133	18.9668	14.0292	15.1488	14.5768	25.8907	28.1008	31.8903	17.7384	43.4634	47.0545	16.5612	14.5849	28.6273	28.005	112.631	-0.0870807	-1.66192	-0.70546	0.662155	3.68169e-18	0.000108425	0.999751	1.03744e-16	0.00113169	No	yes	Yes
NT5C3B	ENSG00000141698	115024	5'-nucleotidase, cytosolic IIIB	17	41825057	41836260	protein coding	-1	10.0241	11.1579	14.4136	12.0081	11.8113	9.79621	11.7018	8.91026	13.7569	12.1113	11.9383	13.2768	17.9574	14.2166	18.9281	22.5402	19.0976	20.9565	11.8652	11.2052	11.4563	12.4421	17.034	20.8648	14.1446	56.6476	0.0916922	0.448458	0.861663	0.662994	0.0266199	6.64436e-05	0.999751	0.049144	0.00072788	No	yes	Yes
PDCD4	ENSG00000150593	27250	programmed cell death 4	10	110871795	110900006	protein coding	1	389.268	430.172	394.606	198.134	149.073	205.358	221.579	208.316	243.549	383.141	383.441	399.357	375.703	376.855	371.6	276.574	283.736	323.155	404.682	184.188	224.481	388.646	374.719	294.488	311.868	1253.96	-0.0428196	0.910569	0.399141	0.663376	1.81641e-19	0.000101626	0.999751	5.62862e-18	0.00107426	No	yes	Yes
KIAA1958	ENSG00000165185	158405	KIAA1958	9	112486827	112669397	protein coding	1	19.5708	21.3662	19.0368	10.8366	11.6323	17.4155	16.609	17.206	15.5402	19.4166	22.4601	20.6528	26.0944	24.2381	23.4969	21.0172	23.4628	25.816	19.9913	13.2948	16.4518	20.8432	24.6098	23.432	19.7705	79.2285	0.0731857	0.835736	0.523681	0.663398	2.20205e-06	0.00489964	0.999751	1.50335e-05	0.0320426	No	yes	Yes
SOWAHC	ENSG00000198142	65124	sosondowah ankyrin repeat domain family member C	2	109614364	109618990	protein coding	1	7.63739	6.17245	5.983	17.5728	17.8959	19.9552	10.1919	14.748	14.2665	6.34403	5.46328	6.32227	7.2952	5.5934	5.22154	6.39653	5.45646	6.07435	6.59761	18.4746	13.0688	6.04319	6.03671	5.97578	9.36612	37.8873	-0.114575	-1.74119	-1.14086	0.663444	2.13587e-13	1.70966e-05	0.999751	4.04676e-12	0.00021231	No	yes	Yes
MTHFR	ENSG00000177000	4524	methylenetetrahydrofolate reductase	1	11785723	11806455	protein coding	-1	85.9206	79.767	89.4731	135.75	152.831	111.749	134.004	124.436	129.927	87.4707	83.5679	71.231	97.3629	84.6001	103.343	102.04	101.763	86.5595	85.0536	133.443	129.456	80.7565	95.102	96.7874	103.433	416.411	-0.0570204	-0.624257	-0.409257	0.663445	1.03006e-06	0.00179405	0.999751	7.58405e-06	0.0134886	No	yes	Yes
ZNF438	ENSG00000183621	220929	zinc finger protein 438	10	30820207	31031937	protein coding	-1	12.1721	9.49607	18.7649	13.7654	14.6746	15.2385	21.1387	25.1945	21.9092	14.8027	11.5336	15.8057	22.7274	28.8992	24.5848	43.2527	46.3799	41.913	13.4777	14.5595	22.7475	14.0473	25.4038	43.8485	22.3474	89.0394	0.0899185	0.691916	0.955207	0.663627	0.000296115	2.13946e-07	0.999751	0.0011011	3.73354e-06	No	yes	Yes
GPD2	ENSG00000115159	2820	glycerol-3-phosphate dehydrogenase 2	2	156435290	156613735	protein coding	1	41.2896	48.43	47.0482	37.6351	35.6128	37.0079	48.6945	47.3166	49.4231	40.9478	42.4922	46.5741	56.1169	58.9637	43.0777	82.2411	73.935	68.9439	45.5892	36.7519	48.4781	43.338	52.7195	75.04	50.3195	201.565	-0.0576347	0.391739	0.639089	0.664491	0.00337225	1.64509e-06	0.999751	0.00859877	2.49447e-05	No	yes	Yes
H3-5	ENSG00000188375	440093	H3.5 histone	12	31791185	31792298	protein coding	-1	26.0149	28.4882	22.8442	30.1667	29.8861	25.3976	15.4766	20.5858	21.6544	27.683	22.8648	22.3387	23.2885	20.043	23.2794	16.7528	14.1868	13.0598	25.7824	28.4834	19.2389	24.2955	22.2036	14.6665	22.4451	90.7623	-0.0710042	-0.504881	-0.401038	0.664597	0.00216178	0.0429657	0.999751	0.0059254	0.183978	No	yes	Yes
CRELD2	ENSG00000184164	79174	cysteine rich with EGF like domains 2	22	49918167	49927540	protein coding	1	26.0149	25.402	20.3966	50.5218	57.9826	19.9552	28.3108	25.809	26.4948	28.0675	18.4133	18.7561	19.3603	19.1108	19.3632	21.0172	16.915	13.3636	23.9378	42.8199	26.8715	21.7456	19.2781	17.0986	25.2919	102.687	-0.121967	-1.30463	-0.641557	0.664896	2.97056e-06	0.0283345	0.999751	1.96725e-05	0.133535	No	yes	Yes
KLF2	ENSG00000127528	10365	KLF transcription factor 2	19	16324826	16328685	protein coding	1	348.456	320.492	368.77	243.53	267.364	240.914	281.598	268.537	280.234	368.338	322.333	365.427	202.021	182.252	220.175	130.063	163.421	152.77	345.906	250.603	276.79	352.033	201.483	148.751	262.594	1062.51	0.042032	-0.440145	-0.886093	0.666491	1.15199e-05	1.34162e-17	0.999751	6.56667e-05	6.12159e-16	No	yes	Yes
SARDH	ENSG00000123453	1757	sarcosine dehydrogenase	9	133663560	133739955	protein coding	-1	15.5134	15.6685	12.5099	11.4223	14.6746	11.2475	7.92702	7.37401	6.62371	17.8786	12.7477	9.69415	26.6555	22.6066	34.8103	34.4194	31.1018	30.9792	14.564	12.4481	7.30825	13.4401	28.0242	32.1668	17.9919	71.8283	-0.0978582	1.03494	2.1583	0.668204	2.14287e-06	3.81744e-17	0.999751	1.47305e-05	1.67278e-15	No	yes	Yes
RIF1	ENSG00000080345	55183	replication timing regulatory factor 1	2	151409883	151508013	protein coding	1	310.03	348.268	308.668	203.698	174.127	291.347	278.201	328.143	291.189	278.561	340.949	300.94	418.071	400.394	403.364	390.493	395.593	430.064	322.322	223.057	299.177	306.817	407.276	405.383	327.339	1310.15	-0.056196	0.762323	0.446804	0.66834	7.03079e-09	0.000716144	0.999751	7.80528e-08	0.00609366	No	yes	Yes
PDE4DIP	ENSG00000178104	9659	phosphodiesterase 4D interacting protein	1	148808140	149048286	protein coding	1	374.948	347.794	360.884	436.831	423.595	393.3	600.188	585.619	546.711	369.492	363.005	361.423	673.403	653.029	645.295	1000.9	951.879	949.724	361.208	417.909	577.506	364.64	657.243	967.503	557.668	2225.19	0.0295776	0.525166	0.75471	0.669153	7.07881e-15	2.83223e-29	0.999751	1.54754e-13	2.76198e-27	No	yes	Yes
MRPL47	ENSG00000136522	57129	mitochondrial ribosomal protein L47	3	179588285	179604649	protein coding	-1	15.2748	16.1433	17.6771	9.81149	8.59001	13.4244	12.4567	15.977	12.9927	14.995	12.95	17.9131	15.1516	18.4116	16.7524	19.4942	19.3704	22.4751	16.365	10.6086	13.8088	15.286	16.7719	20.4466	15.5478	62.3417	-0.0816274	0.59933	0.571784	0.669468	0.00305253	0.00540576	0.999751	0.00790717	0.034691	No	yes	Yes
SENP7	ENSG00000138468	57337	SUMO specific peptidase 7	3	101324205	101513241	protein coding	-1	123.63	122.737	105.79	77.7597	63.1724	124.448	131.739	131.81	131.71	97.4673	121.406	113.801	209.036	194.837	204.728	162.045	188.793	197.113	117.386	88.4601	131.753	110.891	202.867	182.651	139.001	554.279	-0.0681104	1.10395	0.479972	0.669626	4.16023e-12	0.0026546	0.999751	6.83997e-11	0.018915	No	yes	Yes
STX3	ENSG00000166900	6809	syntaxin 3	11	59713456	59805882	protein coding	1	26.4922	20.8914	26.3796	32.8026	30.7809	40.2733	33.9729	40.557	43.5636	26.5296	25.0906	24.4461	23.0079	24.005	23.2794	57.5688	51.2907	51.632	24.5877	34.6189	39.3645	25.3554	23.4308	53.4971	33.4758	134.308	0.0641285	-0.658309	0.439752	0.670622	7.81172e-06	0.00159423	0.999751	4.60873e-05	0.0121295	No	yes	Yes
CORO1C	ENSG00000110880	23603	coronin 1C	12	108645109	108731526	protein coding	-1	76.3739	70.0335	85.3938	142.047	124.555	151.66	112.111	126.894	124.322	72.0912	69.6062	78.8177	99.6076	127.483	88.9838	211.695	200.525	213.21	77.2671	139.421	121.109	73.505	105.358	208.476	120.856	484.431	-0.0546665	-0.518781	0.790612	0.671462	2.54313e-05	1.48624e-10	0.999751	0.000132721	3.82995e-09	No	yes	Yes
OSBPL5	ENSG00000021762	114879	oxysterol binding protein like 5	11	3087107	3166739	protein coding	-1	37.2323	42.9697	54.6629	69.7055	89.4793	54.4234	62.2837	57.7631	56.5563	49.5988	48.9672	41.5163	45.1741	39.853	40.2494	35.0286	27.8279	30.068	44.955	71.2027	58.8677	46.6941	41.7588	30.9749	49.0755	198.479	0.0750065	-0.912752	-0.916742	0.672078	1.9228e-07	8.93097e-07	0.999751	1.64597e-06	1.43025e-05	No	yes	Yes
ERBB2	ENSG00000141736	2064	erb-b2 receptor tyrosine kinase 2	17	39687914	39730426	protein coding	1	26.7309	32.2866	31.0028	34.4134	40.2657	23.2206	18.4964	19.664	23.6925	35.7573	31.9703	26.1321	30.3031	24.005	28.936	15.2298	14.7324	14.2747	30.0068	32.6333	20.6176	31.2865	27.7481	14.7457	26.173	105.953	0.0788463	-0.394086	-0.484537	0.673167	0.0360237	0.028382	0.999751	0.0634097	0.133672	No	yes	Yes
ARPIN	ENSG00000242498	348110	actin related protein 2/3 complex inhibitor	15	89895006	89912952	protein coding	-1	4.05736	5.69764	6.79887	41.2961	42.2342	37.0079	61.1513	58.0703	58.8491	6.72852	5.26094	5.4793	5.33111	5.12728	4.56885	24.9769	21.2802	18.5268	5.51796	40.1794	59.3569	5.82292	5.00908	21.5946	22.9135	92.0248	0.109413	-3.14726	-1.44866	0.676097	1.21818e-44	3.49469e-19	0.999751	1.44252e-42	1.8105e-17	No	yes	Yes
TRIM65	ENSG00000141569	201292	tripartite motif containing 65	17	75880335	75896951	protein coding	-1	42.2443	44.3941	40.5212	77.174	84.6474	64.2196	68.7008	72.2038	60.1229	51.7134	40.4687	38.7766	48.8217	46.1455	49.3871	55.7412	49.1081	50.7208	42.3866	75.347	67.0092	43.6529	48.1181	51.8567	54.7284	220.566	0.059835	-0.785859	-0.358049	0.679687	1.45453e-08	0.0132259	0.999751	1.53103e-07	0.0723097	No	yes	Yes
MBD2	ENSG00000134046	8932	methyl-CpG binding domain protein 2	18	54151606	54224669	protein coding	-1	104.059	89.9753	121.02	71.1699	60.309	105.219	93.6143	99.5491	96.5533	87.0862	105.219	104.95	133.839	158.713	123.141	174.229	174.607	216.551	105.018	78.8992	96.5722	99.0849	138.564	188.462	117.767	470.835	-0.0675584	0.7161	0.972883	0.679696	1.27427e-05	3.28139e-09	0.999751	7.18141e-05	7.15789e-08	No	yes	Yes
PLCXD2	ENSG00000240891	257068	phosphatidylinositol specific phospholipase C X domain containing 2	3	111674676	111846447	protein coding	1	78.2832	84.0402	78.5949	36.3172	38.4761	35.9194	40.0126	45.7803	47.6398	76.1283	76.8906	79.0284	72.6714	69.6844	66.3571	58.178	63.2949	60.7435	80.3061	36.9042	44.4775	77.3491	69.571	60.7388	61.5578	247.705	-0.0393737	0.781019	0.449905	0.680951	3.47238e-13	9.75549e-05	0.999751	6.46811e-12	0.00103452	No	yes	Yes
ZSCAN20	ENSG00000121903	7579	zinc finger and SCAN domain containing 20	1	33472645	33501643	protein coding	1	9.0694	12.3449	9.24646	20.3552	16.6431	19.9552	10.5694	11.6755	15.795	9.99665	11.3312	11.1694	14.871	16.5471	12.4012	23.1493	14.7324	20.9565	10.2202	18.9845	12.68	10.8324	14.6064	19.6128	14.4894	58.2451	0.0943494	-0.500296	0.611602	0.683418	0.0160018	0.00666211	0.999751	0.0320068	0.0413282	No	yes	Yes
PLXND1	ENSG00000004399	23129	plexin D1	3	129555214	129606676	protein coding	-1	180.672	190.634	189.28	630.571	683.98	523.19	481.661	445.82	423.663	202.432	181.705	189.036	158.25	180.853	162.956	263.476	241.448	210.78	186.862	612.58	450.381	191.058	167.353	238.568	307.8	1246.49	0.0484075	-1.99801	-0.906916	0.68367	3.04655e-65	1.14282e-14	0.999751	8.19028e-63	4.21023e-13	No	yes	Yes
HK1	ENSG00000156515	3098	hexokinase 1	10	69269984	69401884	protein coding	1	126.017	119.413	147.127	301.813	302.082	226.401	201.573	181.892	193.107	153.026	130.714	119.069	145.904	175.726	157.081	267.74	241.721	252.693	130.852	276.766	192.191	134.27	159.57	254.052	191.283	770.732	0.0554812	-0.923078	0.412191	0.684194	4.94414e-12	0.00223022	0.999751	8.04899e-11	0.0162965	No	yes	Yes
FAM89B	ENSG00000176973	23625	family with sequence similarity 89 member B	11	65572349	65574198	protein coding	1	24.3442	24.9272	24.204	32.949	34.0021	32.2912	20.3838	24.58	25.9853	24.2227	21.2461	24.0246	23.8497	27.2678	28.936	37.4654	25.6454	34.0164	24.4918	33.0808	23.6497	23.1645	26.6845	32.3757	27.2412	109.691	-0.0646514	-0.432529	0.444827	0.686344	0.00458687	0.00766323	0.999751	0.0111108	0.0463012	No	yes	Yes
MPEG1	ENSG00000197629	219972	macrophage expressed 1	11	59208510	59212927	protein coding	-1	366.117	364.649	486.799	1181.33	1021.14	1471.25	1363.45	1316.26	1244.49	378.335	388.702	394.299	123.738	144.729	120.313	147.425	175.425	159.452	405.855	1224.57	1308.07	387.112	129.593	160.767	602.661	2439.4	-0.0515066	-3.35447	-3.01546	0.686885	3.21325e-146	1.60474e-118	0.999751	2.66351e-143	1.99529e-115	No	yes	Yes
RNF19B	ENSG00000116514	127544	ring finger protein 19B	1	32936445	32964809	protein coding	-1	114.083	103.982	109.326	129.307	131.714	109.21	78.5152	79.5778	67.2561	120.344	102.386	111.061	54.9946	49.6414	51.5627	45.3849	40.6506	40.0907	109.13	123.41	75.1164	111.264	52.0662	42.0421	85.5048	347.891	0.0445754	-1.38203	-0.823936	0.686923	7.91091e-32	2.99982e-10	0.999751	5.21125e-30	7.39769e-09	No	yes	Yes
MARCKS	ENSG00000277443	4082	myristoylated alanine rich protein kinase C substrate	6	113857345	113863475	protein coding	1	358.48	302.45	344.295	606.701	581.973	675.938	759.106	770.891	732.939	355.458	316.465	346.882	82.4919	102.779	87.2433	230.275	227.807	215.639	335.075	621.538	754.312	339.602	90.8379	224.574	394.323	1595.35	0.0358088	-2.88902	-1.73875	0.688205	1.10826e-200	6.97706e-82	0.999751	2.20478e-197	3.65267e-79	No	yes	Yes
TEC	ENSG00000135605	7006	tec protein tyrosine kinase	4	48135783	48269838	protein coding	-1	8.35339	6.64725	9.51841	20.7945	19.6854	33.3797	28.3108	28.5743	26.4948	5.57506	9.10546	7.79747	9.82047	8.15704	10.008	14.6206	19.3704	11.2375	8.17302	24.6199	27.7933	7.49266	9.32849	15.0762	15.4139	61.8706	-0.107793	-1.48085	-0.865472	0.688517	5.06164e-10	0.000184865	0.999751	6.72204e-09	0.00183885	No	yes	Yes
RRBP1	ENSG00000125844	6238	ribosome binding protein 1	20	17613678	17682295	protein coding	-1	165.875	172.354	185.745	230.497	228.172	138.598	144.196	143.793	163.555	216.274	157.626	167.962	92.8735	90.8927	98.1215	112.396	99.5804	114.805	174.658	199.089	150.515	180.62	93.9626	108.927	151.295	613.962	0.0658979	-1.21802	-0.458562	0.6906	4.14626e-13	0.00704174	0.999751	7.59537e-12	0.0431307	No	yes	Yes
DUSP6	ENSG00000139318	1848	dual specificity phosphatase 6	12	89347235	89352501	protein coding	-1	86.1593	72.645	102.527	181.439	151.757	296.789	116.263	119.828	115.405	80.3577	72.0343	91.673	86.9813	131.678	87.4608	63.9653	57.2928	67.4253	87.1104	209.995	117.165	81.355	102.04	62.8945	110.093	444.716	-0.081489	-1.14463	-0.888932	0.691095	1.42816e-08	1.99802e-05	0.999751	1.50486e-07	0.000245362	No	yes	Yes
FPR3	ENSG00000187474	2359	formyl peptide receptor 3	19	51795157	51826190	protein coding	1	26.2535	35.6103	43.5127	125.939	94.8481	207.535	248.38	202.785	215.78	33.4503	31.9703	32.0329	23.8497	39.1538	23.9321	94.1204	96.3065	103.568	35.1255	142.774	222.315	32.4845	28.9785	97.9982	93.2792	373.541	-0.0936892	-2.39964	-1.17281	0.69207	3.71554e-25	1.46768e-07	0.999751	1.67233e-23	2.63997e-06	No	yes	Yes
DCXR	ENSG00000169738	51181	dicarbonyl and L-xylulose reductase	17	82035136	82037709	protein coding	-1	34.1296	26.589	25.2918	31.0453	41.6974	21.0437	18.4964	23.0438	21.6544	32.6814	20.2344	26.975	15.9933	12.119	16.97	14.9252	15.2781	13.0598	28.6701	31.2621	21.0649	26.6303	15.0275	14.4211	22.846	92.8226	-0.090401	-1.2105	-0.540984	0.692081	3.8423e-07	0.0340413	0.999751	3.07477e-06	0.153911	No	yes	Yes
IFNGR1	ENSG00000027697	3459	interferon gamma receptor 1	6	137197483	137219449	protein coding	-1	111.935	116.089	126.459	264.178	218.687	412.529	292.922	249.18	273.101	90.3543	121.609	122.02	100.73	117.461	85.0676	166.919	163.694	185.875	118.161	298.465	271.734	111.328	101.086	172.163	178.823	720.097	-0.0709267	-1.66915	-0.649398	0.693053	7.60425e-21	0.000256113	0.999751	2.58155e-19	0.00245903	No	yes	Yes
PRDX1	ENSG00000117450	5052	peroxiredoxin 1	1	45510914	45542732	protein coding	-1	42.483	42.0201	41.0651	118.031	126.703	129.528	145.329	109.688	131.71	44.216	40.8734	43.6237	38.1595	44.2811	35.8981	61.2239	69.0242	71.981	41.8561	124.754	128.909	42.9044	39.4462	67.4097	74.2132	299.053	0.0511986	-1.77978	-0.923209	0.694225	1.2178e-47	1.1025e-14	0.999751	1.55938e-45	4.07679e-13	No	yes	Yes
TNFRSF9	ENSG00000049249	3604	TNF receptor superfamily member 9	1	7915871	7943165	protein coding	-1	34.6069	42.7323	27.7394	9.37217	9.48481	10.8847	15.4766	13.8263	9.68081	29.7977	32.1726	36.8799	5.61169	3.26282	3.0459	6.70113	4.09234	3.34089	35.0262	9.91388	12.9945	32.9501	3.97347	4.71145	16.5949	67.7871	-0.0773281	-1.45833	-1.43789	0.695861	8.92578e-07	1.64944e-06	0.999751	6.64059e-06	2.49726e-05	No	yes	Yes
PPFIBP2	ENSG00000166387	8495	PPFIA binding protein 2	11	7513298	7657127	protein coding	1	12.1721	14.7189	17.4051	22.8447	22.0119	15.6014	30.1982	26.4235	26.7496	16.1484	12.7477	12.2231	9.82047	10.7207	13.9241	17.362	19.0976	14.2747	14.7654	20.1526	27.7904	13.7064	11.4884	16.9114	17.4691	70.3021	-0.0821265	-0.961762	-0.699363	0.696021	4.48961e-06	0.000647294	0.999751	2.81755e-05	0.0055794	No	yes	Yes
FZD1	ENSG00000157240	8321	frizzled class receptor 1	7	91264433	91271326	protein coding	1	9.0694	9.25867	11.694	35.1456	33.6442	29.0258	28.6883	31.954	32.609	8.84319	8.29609	10.7479	9.2593	13.0513	8.485	14.316	13.0955	13.0598	10.0074	32.6052	31.0838	9.29572	10.2652	13.4905	17.7913	71.792	-0.0859969	-1.8065	-1.20125	0.696561	6.40693e-21	7.96321e-10	0.999751	2.19769e-19	1.88595e-08	No	yes	Yes
MRC2	ENSG00000011028	9902	mannose receptor C type 2	17	62627670	62693597	protein coding	1	6.20538	5.93504	5.43909	8.20065	12.5271	7.61927	4.9072	6.45226	6.87847	8.4587	5.26094	5.05782	20.7633	22.8397	16.7524	67.6205	49.1081	45.2539	5.85984	9.44901	6.07931	6.25915	20.1185	53.9942	16.96	67.3411	0.115561	0.936225	3.14125	0.698622	0.000152823	4.15276e-30	0.999751	0.000621475	4.17247e-28	No	yes	Yes
SIK1	ENSG00000142178	150094	salt inducible kinase 1	21	43414483	43427131	protein coding	-1	62.7698	62.1993	51.1275	29.8738	30.6019	21.7694	22.2711	18.7423	14.2665	69.0153	54.4304	58.3757	17.9574	18.1785	20.451	7.91951	7.36622	9.11152	58.6988	27.415	18.4266	60.6072	18.8623	8.13242	32.0237	130.744	0.0612073	-0.691029	-1.15237	0.698678	0.000177902	1.28313e-06	0.999751	0.000708121	1.97268e-05	No	yes	Yes
RGS19	ENSG00000171700	10287	regulator of G protein signaling 19	20	64073181	64079988	protein coding	-1	43.199	40.5957	60.3739	93.2824	92.5216	64.9452	56.999	58.9921	63.6895	51.5212	41.6828	42.57	46.0159	40.3191	43.2953	43.2527	45.8343	49.8097	48.0562	83.5831	59.8935	45.258	43.2101	46.2989	54.3833	219.853	-0.0646266	-1.0936	-0.364946	0.6989	2.70417e-11	0.0327618	0.999751	4.10662e-10	0.14942	No	yes	Yes
DDHD1	ENSG00000100523	80821	DDHD domain containing 1	14	53036745	53153323	protein coding	-1	196.901	215.798	208.317	127.11	107.554	183.225	235.923	256.861	242.784	180.901	243.622	213.693	251.123	218.842	227.137	176.971	208.71	180.104	207.006	139.297	245.19	212.739	232.367	188.595	204.199	818.163	0.0542318	0.634784	-0.369774	0.699765	7.71156e-06	0.0093593	0.999751	4.55504e-05	0.0545383	No	yes	Yes
RASSF1	ENSG00000068028	11186	Ras association domain family member 1	3	50329782	50340980	protein coding	-1	98.0927	92.5867	98.7195	149.222	171.621	99.4134	130.23	114.297	110.056	114.769	91.6617	92.7267	80.8084	71.3158	81.8041	77.063	65.2047	59.5286	96.4663	140.086	118.194	99.7192	77.9761	67.2654	99.9511	404.516	0.0650283	-0.983349	-0.802419	0.700007	5.90956e-09	3.81711e-06	0.999751	6.6271e-08	5.40866e-05	No	yes	Yes
PFKFB3	ENSG00000170525	5209	6-phosphofructo-2-kinase/fructose-2,6-biphosphatase 3	10	6144934	6254644	protein coding	1	244.874	237.402	196.079	97.0898	90.553	69.6619	67.5684	61.4501	62.6705	247.033	204.367	195.99	174.804	193.205	199.289	237.281	201.071	199.542	226.118	85.7683	63.8963	215.797	189.099	212.631	165.552	666.696	-0.0515777	1.002	1.74606	0.700202	4.73138e-13	1.24813e-33	0.999751	8.60385e-12	1.47799e-31	No	yes	Yes
TAP2	ENSG00000204267	6891	transporter 2, ATP binding cassette subfamily B member	6	32821833	32838739	protein coding	-1	101.911	109.442	114.765	66.0445	68.3622	98.3249	115.885	112.761	105.47	88.4319	125.048	121.809	118.126	113.965	107.477	70.0572	89.2131	82.0037	108.706	77.5772	111.372	111.763	113.189	80.4247	100.505	403.602	0.0547087	0.445943	-0.45863	0.700831	0.00205487	0.00194493	0.999751	0.00569036	0.0144482	No	yes	Yes
IL6R	ENSG00000160712	3570	interleukin 6 receptor	1	154405193	154469450	protein coding	1	144.394	146.24	159.365	179.682	181.643	146.943	200.44	206.165	195.399	160.139	156.816	139.301	143.659	140.301	138.806	153.821	156.055	144.266	150	169.423	200.668	152.085	140.922	151.381	160.746	647.003	0.0374544	-0.401886	-0.396766	0.701345	3.94419e-05	6.60622e-05	0.999751	0.00019317	0.000724499	No	yes	Yes
GALNT6	ENSG00000139629	11226	polypeptide N-acetylgalactosaminyltransferase 6	12	51351247	51392867	protein coding	-1	48.4497	46.2934	47.5921	61.6513	64.962	52.9721	43.4099	47.9311	44.8374	49.5988	43.3015	42.9915	35.0731	36.5901	30.2414	35.6378	29.7377	30.6755	47.445	59.8618	45.3928	45.2973	33.9682	32.017	43.997	178.081	-0.0493727	-0.960679	-0.497763	0.701452	2.76999e-13	0.000583724	0.999751	5.19869e-12	0.00512924	No	yes	Yes
CCR1	ENSG00000163823	1230	C-C motif chemokine receptor 1	3	46201711	46208313	protein coding	-1	45.5857	42.4949	56.2946	147.905	140.125	214.065	154.766	135.497	139.862	49.2143	47.1461	52.6856	112.234	147.293	100.515	217.177	211.983	234.774	48.1251	167.365	143.375	49.682	120.014	221.311	124.979	499.601	0.0644615	-0.585589	0.636217	0.701719	0.000170024	4.55193e-05	0.999751	0.000681673	0.000519244	No	yes	Yes
CELSR1	ENSG00000075275	9620	cadherin EGF LAG seven-pass G-type receptor 1	22	46360834	46537620	protein coding	-1	15.5134	16.1433	18.221	21.8196	24.5173	14.5129	16.609	17.5133	21.6544	19.0321	15.9851	16.8594	36.476	45.4464	38.7264	88.6376	83.211	64.6918	16.6259	20.2833	18.5922	17.2922	40.2163	78.8468	31.9761	127.295	0.0770758	0.821558	2.08219	0.702221	7.03082e-06	6.84987e-28	0.999751	4.1953e-05	6.36782e-26	No	yes	Yes
CDK14	ENSG00000058091	5218	cyclin dependent kinase 14	7	90466424	91210590	protein coding	1	24.8215	26.3516	27.4674	22.1125	21.8329	27.2117	16.609	15.977	15.0307	29.221	25.6976	25.7106	53.0305	58.9637	51.9978	55.132	48.8353	57.4026	26.2135	23.719	15.8722	26.8764	54.664	53.79	33.5225	133.806	0.0553886	1.11146	1.77546	0.702444	3.29834e-16	1.11348e-27	0.999751	8.06107e-15	9.9782e-26	No	yes	Yes
CDKN2D	ENSG00000129355	1032	cyclin dependent kinase inhibitor 2D	19	10566460	10569059	protein coding	-1	8.35339	18.0425	19.3088	17.2799	15.3904	7.9821	15.854	13.519	14.776	14.995	11.5336	15.1735	12.0651	6.29257	9.57283	7.61492	7.63904	10.0227	15.2349	13.5508	14.7163	13.9007	9.31018	8.42554	12.5231	50.6395	-0.111301	-0.723534	-0.795226	0.704831	0.018246	0.0135592	0.999751	0.0358612	0.0737898	No	yes	Yes
RSAD1	ENSG00000136444	55316	radical S-adenosyl methionine domain containing 1	17	50478860	50485974	protein coding	1	51.075	47.9552	45.1445	61.3584	63.1724	39.9105	40.7675	37.4845	42.7994	52.0979	41.6828	42.7807	40.9654	44.2811	54.8262	56.655	54.0189	53.1506	48.0582	54.8138	40.3505	45.5205	46.6909	54.6082	48.3403	194.904	-0.0619242	-0.37772	0.444414	0.706007	0.0206002	0.00948318	0.999751	0.039773	0.055131	No	yes	Yes
NECTIN2	ENSG00000130202	5819	nectin cell adhesion molecule 2	19	44846175	44889223	protein coding	1	16.7068	18.0425	19.3088	59.4547	65.6778	56.2375	31.7081	26.4235	24.4568	20.7623	19.2226	15.8057	7.57579	9.55539	6.0918	15.839	15.0053	15.1859	18.0194	60.4567	27.5295	18.5969	7.74099	15.3434	24.6145	100.444	0.0670077	-3.09986	-0.822177	0.707164	1.22555e-55	1.40627e-05	0.999751	2.13869e-53	0.000176468	No	yes	Yes
LILRA1	ENSG00000104974	11024	leukocyte immunoglobulin like receptor A1	19	54593582	54602381	protein coding	1	31.5042	28.0134	42.6969	59.0154	51.3611	62.7683	26.4234	18.7423	22.4187	37.103	31.5656	27.1858	45.7353	52.6712	33.94	73.1032	73.935	64.0844	34.0715	57.7149	22.5281	31.9514	44.1155	70.3742	43.4593	174.852	-0.0694978	-0.504599	1.66067	0.707458	0.00436267	8.2282e-18	0.999751	0.0106675	3.7717e-16	No	yes	Yes
PDZK1	ENSG00000174827	5174	PDZ domain containing 1	1	145670852	145708148	protein coding	-1	12.4108	15.6685	12.238	6.44337	5.1898	10.5219	15.4766	15.977	12.7379	9.80441	12.95	14.9627	16.5545	12.3521	10.4431	10.6609	9.82163	10.3264	13.4391	7.38501	14.7305	12.5724	13.1166	10.2696	11.9189	47.7755	-0.0875897	0.780413	-0.504255	0.707999	0.00212394	0.0482715	0.999751	0.00583938	0.200567	No	yes	Yes
CD3G	ENSG00000160654	917	CD3 gamma subunit of T-cell receptor complex	11	118344344	118355161	protein coding	1	101.434	99.7088	94.0963	60.4798	56.9088	79.0953	77.7603	95.5549	83.5607	76.1283	100.969	104.739	149.271	140.301	139.894	89.5514	124.953	124.828	98.413	65.4946	85.6253	93.9456	143.155	113.111	99.9574	399.712	-0.0535046	1.02501	0.409228	0.708617	1.17502e-12	0.00533325	0.999751	2.04334e-11	0.0343326	No	yes	Yes
BCL6	ENSG00000113916	604	BCL6 transcription repressor	3	187721377	187745725	protein coding	-1	123.153	120.6	120.204	60.6262	54.0455	76.9184	50.5819	49.1601	50.6969	110.732	129.095	131.714	88.9454	103.245	77.0177	115.138	105.31	112.072	121.319	63.8634	50.1463	123.847	89.736	110.84	93.2919	376.156	0.0444059	0.392451	1.15318	0.708797	0.00183335	4.47451e-18	0.999751	0.00515586	2.17112e-16	No	yes	Yes
ADAM8	ENSG00000151651	101	ADAM metallopeptidase domain 8	10	133262420	133276868	protein coding	-1	425.068	372.009	361.428	320.997	386.014	211.888	178.547	151.782	150.053	477.725	360.374	359.737	209.316	195.07	209.949	119.706	109.675	104.175	386.168	306.3	160.127	399.279	204.778	111.185	261.306	1064.07	0.0647847	-0.714067	-0.516084	0.70887	4.51843e-05	0.00419817	0.999751	0.000217125	0.0280263	No	yes	Yes
TMEM129	ENSG00000168936	92305	transmembrane protein 129, E3 ubiquitin ligase	4	1715952	1721358	protein coding	-1	41.767	38.4591	33.1785	59.894	65.3199	40.6361	43.4099	33.183	45.8565	45.5617	30.7562	30.1362	42.9295	41.4844	48.5168	63.6607	49.1081	54.3654	37.8015	55.2833	40.8165	35.4847	44.3102	55.7114	44.9013	180.808	-0.0743515	-0.46156	0.456762	0.70956	0.0177537	0.0228846	0.999751	0.0349903	0.112746	No	yes	Yes
B3GALT2	ENSG00000162630	8707	beta-1,3-galactosyltransferase 2	1	193178730	193186613	protein coding	-1	19.5708	23.5028	18.7649	9.37217	6.26355	13.4244	24.9135	20.5858	26.2401	17.4941	22.6625	24.6569	22.1662	13.0513	16.5349	15.5344	18.552	16.097	20.6128	9.68672	23.9131	21.6045	17.2508	16.7278	18.2993	73.3853	0.0784785	0.767491	-0.505564	0.709902	0.00110228	0.0248881	0.999751	0.00333771	0.120409	No	yes	Yes
H1-5	ENSG00000184357	3009	H1.5 linker histone, cluster member	6	27866792	27867588	protein coding	-1	22.1962	23.2654	22.5722	16.8406	19.5065	14.1501	8.68197	9.52476	8.40702	24.9916	18.818	20.2313	8.13696	9.32233	9.57283	7.91951	6.27493	3.64461	22.6779	16.8324	8.87125	21.347	9.0107	5.94635	14.1143	57.5354	-0.0690609	-1.04629	-0.563607	0.710328	1.59363e-06	0.0444797	0.999751	1.12664e-05	0.18905	No	yes	Yes
CLEC12A	ENSG00000172322	160364	C-type lectin domain family 12 member A	12	9951316	9995694	protein coding	1	15.0361	13.7693	20.9405	2.34304	1.43167	2.53976	1.88739	1.8435	1.27379	17.6864	18.6156	15.8057	12.6263	21.9075	11.7485	23.4539	25.3725	30.3717	16.582	2.10482	1.66823	17.3692	15.4274	26.3994	13.2585	53.1578	0.0895103	2.79122	4.0236	0.710858	6.68421e-16	1.32357e-21	0.999751	1.59062e-14	7.88358e-20	No	yes	Yes
ITGB5	ENSG00000082781	3693	integrin subunit beta 5	3	124761948	124901418	protein coding	-1	2.86402	7.12205	5.71105	24.1626	24.6963	20.6809	26.8009	23.351	27.2591	6.34403	5.86797	4.42559	3.36702	3.49587	2.82833	16.7528	18.552	11.5413	5.23237	23.1799	25.8037	5.54586	3.23041	15.6153	13.1013	52.7844	0.108129	-2.98809	-0.711259	0.711642	2.06361e-24	0.00127219	0.999751	8.77211e-23	0.00997986	No	yes	Yes
TANC2	ENSG00000170921	26115	tetratricopeptide repeat, ankyrin repeat and coiled-coil containing 2	17	62966235	63427703	protein coding	1	60.1444	59.113	60.9178	50.8147	48.6767	55.8747	61.1513	53.1543	57.3206	55.7506	66.9758	60.4831	75.7579	65.9555	77.4529	82.2411	85.9392	87.7743	60.0584	51.7887	57.2087	61.0698	73.0554	85.3182	64.7499	259.589	0.0392274	0.383995	0.589701	0.711948	0.00029974	1.00398e-07	0.999751	0.00111167	1.82904e-06	No	yes	Yes
FHIP2A	ENSG00000151553	57700	FHF complex subunit HOOK interacting protein 2A	10	114821744	114899832	protein coding	1	120.766	131.521	121.02	60.7727	51.0032	75.4671	78.1377	89.1026	87.1273	112.078	122.823	124.76	148.429	140.534	141.852	106.609	125.226	130.598	124.436	62.4143	84.7892	119.887	143.605	120.811	109.324	438.136	-0.0391593	1.10675	0.516614	0.712054	2.00572e-23	5.48737e-06	0.999751	8.04472e-22	7.55996e-05	No	yes	Yes
PRKCD	ENSG00000163932	5580	protein kinase C delta	3	53156009	53192717	protein coding	1	100.002	104.457	116.669	225.518	240.52	204.995	170.997	144.1	150.562	101.12	102.386	105.16	67.9015	74.3456	63.3112	97.4709	87.0305	95.3673	107.042	223.678	155.22	102.889	68.5194	93.2896	125.106	507.211	-0.0398633	-1.83558	-0.723457	0.71208	7.1347e-64	6.51658e-11	0.999751	1.77422e-61	1.72854e-09	No	yes	Yes
NMUR1	ENSG00000171596	10316	neuromedin U receptor 1	2	231523187	231530445	protein coding	-1	22.1962	20.8914	27.7394	21.2338	28.6334	22.495	26.4234	29.496	22.4187	24.6071	23.4719	25.0784	19.6409	14.2166	15.8822	13.0977	11.1857	8.20037	23.609	24.1207	26.1127	24.3858	16.5799	10.8279	20.9393	84.6592	0.0673652	-0.681725	-1.25381	0.712924	0.000379348	8.7175e-09	0.999751	0.00135928	1.79902e-07	No	yes	Yes
SIRPA	ENSG00000198053	140885	signal regulatory protein alpha	20	1894167	1940592	protein coding	1	173.989	164.282	190.912	474.759	500.368	484.731	263.101	237.505	238.199	203.201	171.385	165.433	239.9	317.192	243.019	395.366	314.838	344.416	176.394	486.619	246.268	180.006	266.704	351.54	284.589	1147.73	0.0467976	-0.987543	0.523617	0.713676	1.9975e-15	3.42018e-05	0.999751	4.56762e-14	0.000402134	No	yes	Yes
MRAS	ENSG00000158186	22808	muscle RAS oncogene homolog	3	138347648	138405534	protein coding	1	3.81869	6.17245	10.8782	23.7233	28.0965	23.5835	16.609	18.7423	19.8711	5.38281	7.8914	8.64044	11.7846	15.848	13.0539	36.5516	27.5551	26.1197	6.95644	25.1344	18.4075	7.30489	13.5621	30.0755	16.9068	67.8504	0.102055	-1.01463	0.710652	0.716647	1.05133e-05	0.00203605	0.999751	6.05532e-05	0.015002	No	yes	Yes
HEATR5A	ENSG00000129493	25938	HEAT repeat containing 5A	14	31291788	31420550	protein coding	-1	49.8817	51.7536	47.864	66.3374	56.014	75.4671	107.958	104.772	88.6558	50.1755	55.8469	46.5741	52.7499	55.7009	54.6086	66.7067	70.6611	64.9955	49.8331	65.9395	100.462	50.8655	54.3532	67.4544	64.818	259.917	0.0445704	-0.38264	-0.559284	0.71749	0.00140523	2.54451e-06	0.999751	0.00410027	3.70994e-05	No	yes	Yes
CATSPERG	ENSG00000099338	57828	cation channel sperm associated auxiliary subunit gamma	19	38335775	38370943	protein coding	1	7.63739	9.02127	6.25496	14.0583	14.4956	9.79621	11.7018	11.3683	11.7189	8.84319	9.51015	5.90079	10.9428	7.69092	9.57283	8.52871	8.18469	5.77063	7.63787	12.7834	11.5963	8.08471	9.40218	7.49468	9.49985	38.281	0.0946761	-0.617465	-0.617357	0.717564	0.0103276	0.0235575	0.999751	0.0220684	0.115546	No	yes	Yes
CCDC200	ENSG00000236383	100874261	coiled-coil domain containing 200	17	43216941	43305397	protein coding	-1	15.5134	16.1433	19.0368	20.7945	25.77	18.504	24.9135	24.2728	24.9663	21.5312	15.9851	14.9627	16.2739	11.4199	10.2255	11.8793	13.3683	10.0227	16.8979	21.6895	24.7175	17.493	12.6398	11.7568	17.5324	70.7917	0.073632	-0.94069	-1.05886	0.719169	7.21935e-06	2.02464e-06	0.999751	4.29491e-05	3.02844e-05	No	yes	Yes
NDUFB5	ENSG00000136521	4711	NADH:ubiquinone oxidoreductase subunit B5	3	179604690	179627647	protein coding	1	19.5708	17.3303	25.2918	11.4223	11.4533	25.0348	19.6288	27.3453	23.9473	16.9174	19.6273	21.4957	25.5332	25.6364	26.5428	35.9424	30.5562	38.8758	20.731	15.9701	23.6404	19.3468	25.9042	35.1248	23.4529	93.7205	-0.0808721	0.663265	0.573225	0.719276	0.00345878	0.0102882	0.999751	0.0087789	0.0589835	No	yes	Yes
MAML2	ENSG00000184384	84441	mastermind like transcriptional coactivator 2	11	95976598	96343195	protein coding	-1	78.5219	83.5654	93.8243	60.3333	49.9294	102.316	105.316	106.923	130.946	76.3206	88.6265	99.4704	146.465	153.352	138.153	174.534	194.25	190.431	85.3039	70.8596	114.395	88.1392	145.99	186.405	115.182	459.075	0.0629022	0.953794	0.711418	0.719279	4.48363e-08	3.99784e-05	0.999751	4.30074e-07	0.000462401	No	yes	Yes
HCK	ENSG00000101336	3055	HCK proto-oncogene, Src family tyrosine kinase	20	32052197	32101856	protein coding	1	146.065	127.485	169.428	324.218	330.358	317.107	195.533	169.909	181.388	158.216	140.629	151.313	81.9307	100.448	80.4988	142.856	130.137	122.094	147.659	323.894	182.277	150.053	87.6259	131.696	170.534	692.546	0.0413443	-2.00744	-0.458528	0.720434	3.38388e-66	0.000105113	0.999751	1.01998e-63	0.00110626	No	yes	Yes
FEZ1	ENSG00000149557	105369550	fasciculation and elongation protein zeta 1	11	125442881	125592568	protein coding	-1	50.1204	43.2071	36.4419	17.4264	13.7798	13.7873	6.03963	9.52476	10.1903	48.2531	35.8148	38.5659	3.6476	2.33058	1.74051	1.82758	0.818469	1.8223	43.2565	14.9978	8.58491	40.8779	2.5729	1.48945	18.6299	76.5703	-0.0664493	-2.72565	-2.56791	0.721415	2.8398e-17	3.94079e-09	0.999751	7.51262e-16	8.5401e-08	No	yes	Yes
MAST3	ENSG00000099308	23031	microtubule associated serine/threonine kinase 3	19	18097778	18151692	protein coding	1	224.348	191.108	224.906	265.789	295.998	218.782	208.745	229.516	212.723	233.576	209.628	209.057	197.251	199.032	235.84	172.097	164.512	145.784	213.454	260.189	216.995	217.42	210.707	160.798	213.261	860.72	0.0433813	-0.43421	-0.423355	0.723528	0.000388948	0.000771945	0.999751	0.00138624	0.00652382	No	yes	Yes
PPA1	ENSG00000180817	5464	inorganic pyrophosphatase 1	10	70202835	70233911	protein coding	-1	25.5375	27.3012	22.5722	14.7905	13.7798	18.8668	23.4036	22.7365	20.3806	23.4537	26.3047	28.8717	28.6196	29.1323	24.1496	53.609	31.1018	61.3509	25.137	15.8123	22.1736	26.21	27.3005	48.6873	27.5535	110.325	0.0723901	0.691703	1.14589	0.724976	0.00124503	4.78484e-08	0.999751	0.0037035	9.11779e-07	No	yes	Yes
AP2A2	ENSG00000183020	161	adaptor related protein complex 2 subunit alpha 2	11	924881	1012245	protein coding	1	88.546	90.2127	80.7705	179.828	202.402	132.067	166.467	157.005	166.357	92.2768	80.5328	74.6028	69.3044	88.3291	86.8081	98.0801	100.944	88.6855	86.5097	171.433	163.276	82.4708	81.4805	95.9034	113.512	458.121	-0.0528942	-1.20438	-0.758178	0.725086	3.98079e-16	4.02263e-07	0.999751	9.65777e-15	6.74758e-06	No	yes	Yes
C5AR2	ENSG00000134830	27202	complement C5a receptor 2	19	47332175	47347329	protein coding	1	22.4348	25.402	25.0198	59.1618	64.962	51.158	30.5756	30.1105	22.6735	28.2598	24.4836	22.128	20.2021	24.4711	21.7564	52.086	48.8353	43.1279	24.2855	58.4273	27.7865	24.9571	22.1432	48.0164	34.2693	138.623	0.0586619	-1.53306	0.811947	0.725397	5.75249e-22	8.56579e-07	0.999751	2.08832e-20	1.37648e-05	No	yes	Yes
PLD1	ENSG00000075651	5337	phospholipase D1	3	171600404	171810950	protein coding	-1	10.0241	7.35946	10.3343	9.07929	9.30585	17.4155	18.8739	16.2843	18.5973	7.68973	8.90312	9.27267	21.605	22.3736	18.493	54.8274	58.3841	58.01	9.23927	11.9335	17.9185	8.62184	20.8239	57.0738	20.9351	83.0972	-0.0814562	0.779632	1.68206	0.72636	0.000103044	1.74468e-19	0.999751	0.000443712	9.28037e-18	No	yes	Yes
AGRN	ENSG00000188157	375790	agrin	1	1020120	1056118	protein coding	1	23.3895	19.2295	28.0113	160.059	213.14	96.5108	71.3432	58.0703	59.1039	33.8348	19.0203	21.285	14.3098	18.6447	16.7524	13.7069	13.914	11.845	23.5435	156.57	62.8391	24.7134	16.569	13.1553	49.565	203.448	0.0920974	-3.37176	-2.24452	0.726517	1.56234e-38	2.78884e-16	0.999751	1.5088e-36	1.16557e-14	No	yes	Yes
JPT1	ENSG00000189159	51155	Jupiter microtubule associated homolog 1	17	75135248	75168281	protein coding	-1	22.9122	28.963	26.6516	32.5097	40.8026	35.9194	32.8405	29.8033	26.2401	29.7977	24.2812	26.5536	22.7274	18.4116	20.0159	20.7126	19.0976	21.2602	26.1756	36.4106	29.628	26.8775	20.385	20.3568	26.6389	107.708	0.0559888	-0.967012	-0.523472	0.726535	2.31345e-09	0.00300902	0.999751	2.77251e-08	0.0211375	No	yes	Yes
B3GNT2	ENSG00000170340	10678	UDP-GlcNAc:betaGal beta-1,3-N-acetylglucosaminyltransferase 2	2	62196115	62224731	protein coding	1	37.7096	42.2575	37.5297	24.0162	15.7484	25.3976	31.3306	30.4178	35.9209	41.5246	36.4219	34.351	68.4627	66.8877	73.5367	70.971	73.1165	78.3591	39.1656	21.7207	32.5564	37.4325	69.629	74.1489	45.7755	182.374	-0.0487988	1.58205	1.18992	0.726725	2.87386e-28	1.24778e-16	0.999751	1.54521e-26	5.30415e-15	No	yes	Yes
HVCN1	ENSG00000122986	84329	hydrogen voltage gated channel 1	12	110627841	110704950	protein coding	-1	13.8428	16.1433	14.9575	16.9871	15.5694	17.0527	27.5558	36.5628	28.0234	12.6881	15.3781	14.5412	24.1303	22.8397	23.2794	23.4539	21.8258	24.6011	14.9812	16.5364	30.714	14.2025	23.4165	23.2936	20.524	81.9624	-0.0635675	0.378364	-0.392689	0.727359	0.0232461	0.0180647	0.999751	0.0439098	0.0927668	No	yes	Yes
CHMP2A	ENSG00000130724	27243	charged multivesicular body protein 2A	19	58551452	58555105	protein coding	-1	38.9029	37.0347	45.1445	86.3997	75.5205	54.4234	47.9396	44.244	48.1493	44.7927	36.4219	33.2973	40.4042	36.124	30.8941	34.4194	33.5572	29.4606	40.3607	72.1145	46.7776	38.1706	35.8074	32.4791	44.285	179.3	-0.0601535	-1.15777	-0.516477	0.729063	1.08835e-11	0.00452283	0.999751	1.7349e-10	0.0298333	No	yes	Yes
RGS14	ENSG00000169220	10636	regulator of G protein signaling 14	5	177357924	177372596	protein coding	1	72.3165	54.1276	71.5241	160.206	170.548	90.7056	84.1774	80.1923	82.5416	73.4369	59.6914	53.1071	63.6927	66.1885	70.0557	66.0975	61.658	47.6836	65.9894	140.486	82.3038	62.0785	66.6456	58.4797	79.3305	321.484	-0.069981	-1.21238	-0.483109	0.729852	1.24046e-09	0.0188416	0.999751	1.56983e-08	0.0963092	No	yes	Yes
RBM18	ENSG00000119446	92400	RNA binding motif protein 18	9	122237622	122264840	protein coding	-1	32.4589	33.4737	39.1615	23.284	22.3698	27.9373	35.1054	28.8815	31.8448	33.0658	35.2078	32.0329	39.0013	37.2893	38.0737	37.4654	40.9234	49.5059	35.0313	24.5304	31.9439	33.4355	38.1214	42.6316	34.2824	137.452	-0.0473974	0.53778	0.430394	0.729974	0.000153237	0.00314487	0.999751	0.00062265	0.0219215	No	yes	Yes
TPI1	ENSG00000111669	7167	triosephosphate isomerase 1	12	6867119	6870948	protein coding	1	112.174	105.406	108.238	207.945	214.929	163.27	152.878	137.341	153.619	123.997	94.4945	92.5159	139.451	158.713	144.245	238.804	182.791	197.72	108.606	195.381	147.946	103.669	147.469	206.438	151.585	609.535	-0.0496612	-0.535526	0.490029	0.730377	0.000139273	0.000578916	0.999751	0.000573463	0.00509149	No	yes	Yes
WDR91	ENSG00000105875	29062	WD repeat domain 91	7	135183839	135211555	protein coding	-1	54.8937	49.1422	55.4787	91.6715	108.628	76.5556	87.5747	79.8851	74.8989	56.3273	49.9789	45.9419	59.484	51.0398	61.1355	58.178	57.5656	54.6691	53.1715	92.285	80.7862	50.7493	57.2198	56.8042	65.1693	262.782	-0.0488958	-0.828776	-0.495004	0.730767	1.46254e-09	0.000537046	0.999751	1.82763e-08	0.0047569	No	yes	Yes
C2CD2	ENSG00000157617	25966	C2 calcium dependent domain containing 2	21	41885112	41954018	protein coding	-1	16.2295	14.0067	16.8612	42.3212	43.4869	42.4502	41.145	47.0093	31.3352	16.1484	16.3898	16.0164	18.7992	15.848	17.4051	21.0172	18.2791	18.223	15.6991	42.7528	39.8298	16.1849	17.3508	19.1731	25.1651	101.493	0.062882	-1.43072	-1.03765	0.731519	3.81419e-18	2.06841e-09	0.999751	1.07174e-16	4.66541e-08	No	yes	Yes
TMX2	ENSG00000213593	51075	thioredoxin related transmembrane protein 2	11	57712593	57740973	protein coding	1	29.3562	36.3225	32.9065	30.4595	27.7386	45.3528	35.1054	37.4845	35.9209	27.683	32.375	33.7188	47.6994	56.167	53.0857	50.563	48.2897	66.8178	32.8617	34.517	36.1703	31.2589	52.3174	55.2235	40.3915	161.504	-0.0581395	0.521635	0.61719	0.731982	0.00143374	0.000270575	0.999751	0.00416879	0.00256814	No	yes	Yes
RXRA	ENSG00000186350	6256	retinoid X receptor alpha	9	134317098	134440585	protein coding	1	182.82	185.648	202.606	259.785	311.03	212.977	221.956	217.226	218.328	211.468	173.409	160.375	90.0677	97.8845	77.0177	140.419	135.047	115.716	190.358	261.264	219.17	181.75	88.3233	130.394	178.543	724.205	-0.0493756	-1.69516	-0.739698	0.73263	1.27262e-30	5.32646e-07	0.999751	7.76609e-29	8.81569e-06	No	yes	Yes
FCHSD2	ENSG00000137478	9873	FCH and double SH3 domains 2	11	72836745	73142318	protein coding	-1	80.9086	73.3572	90.8328	118.763	105.407	142.226	156.653	150.245	150.817	80.7422	77.4976	77.5532	106.622	96.2531	97.9039	82.2411	95.2152	93.8487	81.6995	122.132	152.572	78.5977	100.26	90.435	104.283	418.467	-0.0369629	-0.392715	-0.743811	0.733088	0.000156674	4.17863e-12	0.999751	0.000634542	1.24446e-10	No	yes	Yes
ZNF697	ENSG00000143067	90874	zinc finger protein 697	1	119619377	119648266	protein coding	-1	12.6494	20.654	15.2295	11.5688	14.3167	12.6988	6.03963	7.06676	6.36895	14.6105	14.1641	16.8594	19.9215	32.162	20.6686	21.3218	22.6443	19.7416	16.1776	12.8614	6.49178	15.2113	24.2507	21.2359	16.0381	64.3302	-0.0761474	0.796524	1.71732	0.733178	0.000295313	1.75523e-10	0.999751	0.00109936	4.46528e-09	No	yes	Yes
PDLIM7	ENSG00000196923	9260	PDZ and LIM domain 7	5	177483394	177497606	protein coding	-1	32.2202	30.8622	31.5467	43.1998	47.603	34.4681	15.4766	15.977	12.7379	33.8348	30.7562	25.2891	20.4827	18.8777	15.6646	28.6321	31.9203	26.4234	31.5431	41.757	14.7305	29.9601	18.3417	28.9919	27.554	111.931	-0.0559561	-1.34058	0.999332	0.733287	6.5522e-15	3.4777e-07	0.999751	1.44192e-13	5.90318e-06	No	yes	Yes
RAVER1	ENSG00000161847	125950	ribonucleoprotein, PTB binding 1	19	10316212	10333529	protein coding	-1	44.1537	42.7323	39.7054	57.9903	69.9728	41.3618	38.8801	35.641	35.6661	53.8281	33.3867	43.4129	47.6994	46.6116	50.4749	45.3849	44.4701	52.5431	42.1971	56.4416	36.7291	43.5426	48.262	47.4661	45.7731	184.655	0.0622913	-0.370561	0.380875	0.734284	0.0399884	0.0463523	0.999751	0.0690564	0.194954	No	yes	Yes
CPVL	ENSG00000106066	54504	carboxypeptidase vitellogenic like	7	28995235	29195451	protein coding	-1	38.9029	40.3583	49.4957	15.2298	11.8113	11.9731	101.164	100.471	104.196	38.4487	40.2664	44.4667	1.12234	1.16529	2.39321	41.7297	38.1952	38.2684	42.919	13.0047	101.944	41.0606	1.56028	39.3978	39.981	160.266	-0.0449711	-3.1747	-1.36391	0.734419	2.85131e-19	4.79789e-25	0.999751	8.67339e-18	3.50916e-23	No	yes	Yes
CD74	ENSG00000019582	972	CD74 molecule	5	150401637	150412969	protein coding	-1	1169.24	1227.13	1479.43	1127.88	1070.89	1028.24	2481.53	2407.92	2325.43	1312.06	1220.54	1380.57	632.438	640.91	638.333	532.13	615.489	555.195	1291.93	1075.67	2404.96	1304.39	637.227	567.605	1213.63	4888.1	0.0303271	-0.878257	-2.0743	0.736738	5.65816e-22	3.99012e-114	0.999751	2.0616e-20	3.60815e-111	No	yes	Yes
PDCD6IP	ENSG00000170248	10015	programmed cell death 6 interacting protein	3	33798571	33869707	protein coding	1	188.309	198.705	201.246	157.13	143.167	199.19	211.765	199.098	209.921	176.864	190.001	201.681	254.49	266.852	249.546	250.074	270.095	302.503	196.087	166.496	206.928	189.515	256.963	274.224	215.035	860.945	-0.0337065	0.520633	0.415232	0.737175	2.08359e-07	4.12795e-05	0.999751	1.77141e-06	0.00047469	No	yes	Yes
CPQ	ENSG00000104324	10404	carboxypeptidase Q	8	96645242	97149654	protein coding	1	34.6069	31.8118	40.5212	58.7225	54.0455	61.317	49.072	59.2993	51.9707	33.6426	32.375	36.2477	30.3031	34.7257	32.6346	40.2068	36.2855	33.1052	35.6467	58.0283	53.4473	34.0884	32.5545	36.5325	41.7163	168.163	-0.0446514	-0.94724	-0.542416	0.737509	1.69171e-13	6.26829e-05	0.999751	3.25481e-12	0.00069125	No	yes	Yes
TXN2	ENSG00000100348	25828	thioredoxin 2	22	36467046	36481640	protein coding	-1	24.5828	27.0638	32.0906	38.9531	37.9392	30.1143	28.6883	29.8033	28.2782	28.2598	25.9	31.6114	28.6196	33.7934	29.8063	44.1665	35.7398	32.4978	27.9124	35.6689	28.9232	28.5904	30.7398	37.468	31.5505	127.028	0.0540084	-0.36012	0.382721	0.738207	0.02165	0.0218722	0.999751	0.0415018	0.10889	No	yes	Yes
TUFM	ENSG00000178952	7284	Tu translation elongation factor, mitochondrial	16	28842411	28846348	protein coding	-1	83.2953	79.0548	73.6997	110.855	124.913	99.0506	75.1179	74.3546	80.5036	93.4302	70.2133	76.921	78.8443	83.2018	75.4948	121.839	102.036	101.138	78.6833	111.606	76.6587	80.1882	79.1803	108.337	89.109	359.34	0.0437155	-0.627439	0.50628	0.738458	1.20243e-06	0.000153936	0.999751	8.75589e-06	0.00155927	No	yes	Yes
SIGLEC14	ENSG00000254415	100049587	sialic acid binding Ig like lectin 14	19	51639478	51646825	protein coding	-1	49.1657	53.8902	71.2521	86.6926	81.6051	101.59	131.739	136.112	128.908	58.8264	56.2515	51.4212	13.4681	14.9157	11.3133	44.1665	54.8374	48.2911	58.1027	89.9627	132.253	55.4997	13.2324	49.0983	66.3581	267.82	-0.0444535	-2.87965	-1.4183	0.742309	2.89465e-68	2.17161e-25	0.999751	9.5977e-66	1.62413e-23	No	yes	Yes
RALGPS2	ENSG00000116191	55103	Ral GEF with PH domain and SH3 binding motif 2	1	178725165	178921842	protein coding	1	47.495	48.43	56.8385	41.2961	39.5498	66.0337	75.8729	79.5778	76.1727	48.0608	49.5742	59.2186	95.1182	78.3076	103.561	45.9941	60.021	63.4769	50.9212	48.9599	77.2078	52.2846	92.3288	56.4974	63.0333	251.599	0.0547856	0.827795	-0.441449	0.743366	4.58575e-07	0.00872272	0.999751	3.63172e-06	0.051462	No	yes	Yes
MMP23B	ENSG00000189409	8510	matrix metallopeptidase 23B	1	1632163	1635263	protein coding	1	14.5588	14.7189	14.6855	14.4976	17.359	10.5219	15.4766	15.3625	12.2284	16.1484	10.7242	14.3305	8.41754	9.78845	12.1836	8.22411	4.09234	6.07435	14.6544	14.1261	14.3558	13.7344	10.1299	6.13027	12.1885	49.3289	-0.0756915	-0.632116	-1.21982	0.743704	0.0088684	1.64038e-05	0.999751	0.0194218	0.000204729	No	yes	Yes
KCNC3	ENSG00000131398	3748	potassium voltage-gated channel subfamily C member 3	19	50311937	50333515	protein coding	-1	9.54674	11.6327	15.5014	31.0453	26.6648	28.663	17.7414	14.748	13.5022	12.1113	13.7594	11.8016	20.7633	21.6744	18.2754	26.1953	29.1921	32.8015	12.2269	28.791	15.3305	12.5574	20.2377	29.3963	19.7567	79.418	0.0654792	-0.639231	0.965237	0.745057	0.000158939	3.9446e-07	0.999751	0.000642903	6.65011e-06	No	yes	Yes
CAMK4	ENSG00000152495	814	calcium/calmodulin dependent protein kinase IV	5	111223653	111494886	protein coding	1	457.527	475.278	400.045	222.735	203.476	306.222	328.028	346.578	333.224	346.23	479.554	454.782	494.39	488.257	538.254	385.924	468.71	457.398	444.284	244.145	335.943	426.856	506.967	437.344	399.256	1600.06	-0.0434988	0.944359	0.389001	0.745272	2.51723e-12	0.00405495	0.999751	4.20116e-11	0.0271796	No	yes	Yes
WARS1	ENSG00000140105	7453	tryptophanyl-tRNA synthetase 1	14	100333790	100376805	protein coding	-1	167.545	167.843	177.858	82.2994	69.9728	104.493	78.5152	67.5951	77.956	158.985	174.825	188.615	66.218	85.5324	63.7463	102.649	96.5793	109.946	171.082	85.5884	74.6888	174.142	71.8322	103.058	113.399	459.475	0.0410764	-0.352891	0.473597	0.746069	0.00933914	0.000619315	0.999751	0.0202831	0.00538961	No	yes	Yes
VAT1	ENSG00000108828	10493	vesicle amine transport 1	17	43014607	43025123	protein coding	-1	27.6855	28.7256	32.3626	55.0615	63.1724	51.5208	69.8332	62.0646	66.7466	31.7201	26.7094	26.1321	42.3683	37.9885	44.8182	94.7296	85.1208	72.8922	29.5913	56.5849	66.2148	28.1872	41.725	84.2475	51.0918	204.616	-0.0489738	-0.574333	0.358757	0.746107	2.73724e-05	0.00708875	0.999751	0.000141294	0.0433919	No	yes	Yes
LONRF3	ENSG00000175556	79836	LON peptidase N-terminal domain and ring finger 3	X	118974614	119018355	protein coding	1	17.4228	15.1937	14.9575	12.301	9.30585	9.43339	14.3441	11.9828	12.2284	17.8786	16.1875	14.9627	17.3963	20.5091	18.9281	22.2356	25.3725	20.9565	15.858	10.3467	12.8518	16.3429	18.9445	22.8549	16.1998	64.9288	0.0594672	0.71973	0.853803	0.746633	0.000177452	2.00433e-05	0.999751	0.00070661	0.00024553	No	yes	Yes
CYP1B1	ENSG00000138061	1545	cytochrome P450 family 1 subfamily B member 1	2	38066973	38109902	protein coding	-1	524.116	461.272	507.195	553.397	547.971	842.474	614.91	483.919	554.354	480.8	495.135	555.096	992.428	1425.15	980.78	1193.71	1116.94	1338.48	497.528	647.948	551.061	510.344	1132.79	1216.38	759.341	3029.66	0.052352	0.695201	1.15145	0.747523	1.76022e-05	1.35858e-12	0.999751	9.61498e-05	4.19684e-11	No	yes	Yes
ST3GAL2	ENSG00000157350	6483	ST3 beta-galactoside alpha-2,3-sialyltransferase 2	16	70375977	70439237	protein coding	-1	151.554	145.527	136.521	186.565	211.529	164.721	126.077	121.364	120.501	148.989	144.271	125.181	105.5	97.4183	98.5566	96.8617	97.125	83.5223	144.534	187.605	122.647	139.48	100.492	92.503	131.21	531.742	-0.0355389	-1.03368	-0.396021	0.747841	2.50062e-20	0.00081156	0.999751	8.26369e-19	0.00681231	No	yes	Yes
LIMS1	ENSG00000169756	3987	LIM zinc finger domain containing 1	2	108533671	108687246	protein coding	1	168.5	175.203	177.858	112.32	103.975	171.978	138.912	138.57	143.174	156.678	173.004	170.701	164.984	202.295	164.914	245.81	226.989	276.383	173.854	129.424	140.219	166.795	177.397	249.727	172.903	693.53	-0.04425	0.356249	0.841233	0.749944	0.0109556	2.2593e-09	0.999751	0.0231862	4.99405e-08	No	yes	Yes
SLC7A5	ENSG00000103257	8140	solute carrier family 7 member 5	16	87830023	87869507	protein coding	-1	221.246	240.013	189.824	74.9773	86.9739	69.6619	56.6216	51.3108	51.7159	220.311	207.807	231.817	112.795	114.665	110.958	86.2009	75.0263	80.1814	217.028	77.2044	53.2161	219.978	112.806	80.4695	126.784	514.52	0.0339159	0.412091	0.608888	0.750392	0.000365326	2.15764e-06	0.999751	0.00131663	3.19375e-05	No	yes	Yes
CISH	ENSG00000114737	1154	cytokine inducible SH2 containing protein	3	50606489	50611774	protein coding	-1	9.54674	10.9205	17.4051	7.61489	9.12689	5.80516	7.92702	8.91026	11.2094	11.7268	13.1523	10.3264	13.1875	12.5851	18.2754	14.316	12.277	15.7933	12.6241	7.51565	9.34888	11.7352	14.6827	14.1288	11.6725	46.7986	-0.0774567	0.804542	0.584154	0.751069	0.00149076	0.0283303	0.999751	0.0043119	0.133535	No	yes	Yes
N4BP2L1	ENSG00000139597	90634	NEDD4 binding protein 2 like 1	13	32400723	32428311	protein coding	-1	42.7216	54.1276	52.7592	28.7023	26.4859	36.6451	52.4693	54.0761	55.0278	44.0237	50.7883	49.103	48.8217	44.5141	49.3871	41.1206	45.0158	37.661	49.8695	30.6111	53.8577	47.9717	47.5743	41.2658	45.1917	181.316	-0.0398785	0.547854	-0.37467	0.751449	4.22976e-05	0.00571044	0.999751	0.000205036	0.036388	No	yes	Yes
ACADVL	ENSG00000072778	37	acyl-CoA dehydrogenase very long chain	17	7217125	7225266	protein coding	1	165.636	157.16	162.357	294.784	301.545	195.561	196.288	195.718	186.738	196.857	149.532	149.206	186.589	204.858	187.54	270.177	230.263	256.338	161.718	263.964	192.915	165.198	192.996	252.259	204.842	825.28	0.0478699	-0.583643	0.396414	0.75264	0.00010414	0.00908281	0.999751	0.000447657	0.0532077	No	yes	Yes
CLUH	ENSG00000132361	23277	clustered mitochondria homolog	17	2689386	2712663	protein coding	-1	73.0325	62.9115	64.9972	93.7217	114.355	60.2285	78.1377	69.1313	67.0014	72.4757	60.7031	57.5327	67.0597	87.3968	74.6245	119.097	105.582	97.4933	66.9804	89.4349	71.4235	63.5705	76.3604	107.391	79.1934	318.742	-0.058673	-0.367495	0.599911	0.753393	0.0463172	0.00134941	0.999751	0.0784066	0.0105275	No	yes	Yes
AP3M2	ENSG00000070718	10947	adaptor related protein complex 3 subunit mu 2	8	42152946	42171673	protein coding	1	96.1834	99.9462	80.4986	48.7646	44.5607	44.99	49.4495	31.954	35.6661	89.3931	88.6265	88.9333	77.4414	72.2481	85.9379	56.655	54.2918	59.5286	92.2094	46.1051	39.0232	88.9843	78.5424	56.8251	66.9483	269.944	-0.0377601	0.639571	0.567375	0.755164	6.82874e-07	7.01748e-05	0.999751	5.18119e-06	0.000764544	No	yes	Yes
DIPK1A	ENSG00000154511	388650	divergent protein kinase domain 1A	1	92832737	92961522	protein coding	-1	30.3109	37.5095	36.17	18.4515	11.8113	23.5835	21.8937	23.6583	26.4948	31.1434	37.8383	37.9336	40.4042	36.5901	45.4709	33.201	29.1921	40.6981	34.6634	17.9487	24.0156	35.6384	40.8218	34.3637	31.242	125.204	0.0550821	1.11075	0.516204	0.755276	2.82786e-09	0.00740151	0.999751	3.32099e-08	0.0449194	No	yes	Yes
ADI1	ENSG00000182551	55256	acireductone dioxygenase 1	2	3497366	3519531	protein coding	-1	38.6643	35.3729	34.8102	71.3163	64.783	70.7504	81.9125	80.1923	72.3513	37.4874	35.8148	37.3014	44.3324	41.9505	42.2075	48.1263	48.0168	53.1506	36.2824	68.9499	78.1521	36.8679	42.8301	49.7646	52.1412	209.566	0.0374979	-0.811229	-0.637623	0.755388	1.36455e-13	1.72349e-08	0.999751	2.64584e-12	3.41506e-07	No	yes	Yes
KLHL24	ENSG00000114796	54800	kelch like family member 24	3	183635610	183684519	protein coding	1	189.025	191.821	174.867	136.336	121.692	171.615	196.666	197.255	193.871	165.906	186.156	187.35	276.657	265.453	280.875	248.551	257.545	269.094	185.238	143.214	195.93	179.804	274.328	258.396	206.152	824.127	-0.028804	0.835292	0.408537	0.755646	1.64687e-19	1.25278e-05	0.999751	5.15139e-18	0.000159096	No	yes	Yes
RHOC	ENSG00000155366	389	ras homolog family member C	1	112701127	112707434	protein coding	-1	16.9455	16.8555	15.2295	16.8406	17.5379	12.6988	12.8342	16.2843	11.7189	20.1855	13.9617	16.6487	7.01462	9.32233	9.35526	8.8333	9.82163	4.55576	16.3435	15.6924	13.6125	16.932	8.56407	7.7369	13.1469	53.3393	0.0674063	-1.01769	-0.79361	0.756563	2.08857e-05	0.00278186	0.999751	0.000111461	0.0197229	No	yes	Yes
EIF1AY	ENSG00000198692	9086	eukaryotic translation initiation factor 1A Y-linked	Y	20575776	20593154	protein coding	1	20.0481	18.5173	20.9405	14.4976	14.1377	14.5129	15.854	16.5915	16.3045	16.1484	21.8531	18.7561	20.4827	21.9075	24.3672	19.4942	25.6454	22.4751	19.8353	14.3827	16.25	18.9192	22.2525	22.5382	19.0297	76.3451	-0.0525119	0.509787	0.4836	0.756747	0.00332709	0.00948205	0.999751	0.00849886	0.055131	No	yes	Yes
ABL2	ENSG00000143322	27	ABL proto-oncogene 2, non-receptor tyrosine kinase	1	179099330	179229684	protein coding	-1	79.4766	75.9686	77.2351	62.0906	65.6778	72.2017	86.0648	94.9404	85.344	69.9766	76.6882	79.0284	106.342	105.109	111.175	123.971	115.677	135.762	77.5601	66.6567	88.783	75.2311	107.542	125.136	90.1516	360.648	-0.0295544	0.581342	0.503344	0.763334	1.81586e-09	2.76627e-07	0.999751	2.21353e-08	4.76882e-06	No	yes	Yes
DLD	ENSG00000091140	1738	dihydrolipoamide dehydrogenase	7	107891162	107931730	protein coding	1	85.4433	88.0761	79.4108	62.2371	50.8242	79.0953	72.4756	67.2878	63.9443	76.1283	89.8406	90.83	105.5	110.936	107.912	119.402	117.314	121.487	84.31	64.0522	67.9026	85.5996	108.116	119.401	88.2302	353.47	0.035186	0.662802	0.827762	0.764318	2.22738e-08	1.33885e-11	0.999751	2.26079e-07	3.73825e-10	No	yes	Yes
MRRF	ENSG00000148187	92399	mitochondrial ribosome recycling factor	9	122264603	122331337	protein coding	1	32.9362	33.2363	28.2833	23.8697	24.3384	35.1938	30.5756	30.4178	34.9019	26.9141	36.6242	33.2973	39.5624	37.9885	36.9859	48.1263	39.5593	44.6465	31.4853	27.8006	31.9651	32.2785	38.179	44.1107	34.3032	137.5	0.0464285	0.378841	0.466458	0.764809	0.0148182	0.00353939	0.999751	0.0299222	0.0242554	No	yes	Yes
TRPM2	ENSG00000142185	7226	transient receptor potential cation channel subfamily M member 2	21	44350163	44443081	protein coding	1	28.4015	27.0638	38.0736	255.977	268.617	152.385	271.028	253.482	225.97	33.6426	29.7445	24.6569	16.8351	14.6827	11.966	58.4826	57.02	38.5721	31.1797	225.66	250.16	29.348	14.4946	51.3582	100.367	406.216	-0.0663909	-4.10057	-2.27411	0.767669	1.46046e-71	8.36112e-27	0.999751	5.38045e-69	6.98891e-25	No	yes	Yes
GTF3A	ENSG00000122034	2971	general transcription factor IIIA	13	27424619	27435823	protein coding	1	63.2471	67.6595	66.9008	55.5008	50.2874	63.494	66.436	71.2821	76.937	61.9023	64.1429	74.3921	80.2472	89.2613	72.884	87.7238	90.5772	96.8859	65.9358	56.4274	71.5517	66.8125	80.7975	91.729	72.209	289.368	0.0337091	0.411856	0.361921	0.76809	0.000320828	0.00188811	0.999751	0.00117977	0.0140577	No	yes	Yes
DOCK10	ENSG00000135905	55619	dedicator of cytokinesis 10	2	224765090	225042468	protein coding	-1	398.338	413.554	424.521	577.121	500.368	711.858	591.506	616.037	608.108	355.266	437.265	405.469	354.378	369.397	358.328	261.953	303.925	300.984	412.138	596.449	605.217	399.333	360.701	288.954	443.799	1788.79	-0.0302723	-0.838843	-1.05788	0.768163	2.76669e-16	2.96795e-24	0.999751	6.82885e-15	2.06449e-22	No	yes	Yes
NAPRT	ENSG00000147813	93100	nicotinate phosphoribosyltransferase	8	143574785	143578649	protein coding	-1	18.8548	19.7043	18.4929	44.8107	54.2245	19.5924	39.2576	32.8758	37.1947	23.2614	14.7711	15.1735	17.9574	17.0133	22.8442	27.1091	18.8248	21.2602	19.0174	39.5425	36.4427	17.7353	19.2716	22.398	25.7346	103.959	-0.0820511	-1.18908	-0.693238	0.769449	1.23393e-05	0.0121731	0.999751	6.99367e-05	0.0674196	No	yes	Yes
BICD1	ENSG00000151746	636	BICD cargo adaptor 1	12	32106835	32383633	protein coding	1	24.8215	21.3662	23.1161	31.9239	26.4859	33.7425	27.1783	28.5743	28.0234	21.5312	22.2578	22.7602	53.3111	55.934	55.4789	52.9998	51.0179	44.039	23.1013	30.7174	27.9253	22.1831	54.908	49.3522	34.6979	138.391	-0.0433575	0.7297	0.83011	0.770055	8.61756e-09	4.32202e-09	0.999751	9.41966e-08	9.22556e-08	No	yes	Yes
LATS2	ENSG00000150457	26524	large tumor suppressor kinase 2	13	20973036	21061586	protein coding	-1	39.1416	44.8689	38.0736	42.907	48.3188	48.6182	45.2972	34.7193	38.7232	40.5633	40.8734	36.2477	26.375	30.0645	27.6307	26.1953	27.8279	26.1197	40.6947	46.6147	39.5799	39.2282	28.0234	26.7143	36.8092	148.844	-0.0382321	-0.84728	-0.548037	0.770326	4.83314e-10	0.00025107	0.999751	6.43578e-09	0.00241762	No	yes	Yes
TPM1	ENSG00000140416	7168	tropomyosin 1	15	63042620	63071915	protein coding	1	13.6041	12.1075	15.5014	10.6901	12.3481	11.6103	9.43693	11.6755	15.0307	11.1501	19.8297	11.5908	23.0079	25.8695	24.1496	30.4597	23.4628	27.6383	13.7377	11.5495	12.0477	14.1902	24.3423	27.1869	17.1757	68.6003	0.0650993	0.955698	1.15801	0.770558	1.03745e-05	4.15989e-07	0.999751	5.99273e-05	6.96606e-06	No	yes	Yes
FAM8A1	ENSG00000137414	51439	family with sequence similarity 8 member A1	6	17600302	17611719	protein coding	1	87.83	86.8891	72.6119	45.3964	47.2451	80.9094	93.2368	93.0969	96.2986	69.2076	74.4625	93.1482	96.5211	81.1043	82.6744	59.7009	69.5698	77.7517	82.4436	57.8503	94.2107	78.9394	86.7666	69.0075	78.203	313.534	-0.0492955	0.495528	-0.440781	0.771411	0.00396633	0.0111604	0.999751	0.00986327	0.0631001	No	yes	Yes
TMEM38B	ENSG00000095209	55151	transmembrane protein 38B	9	105694541	105776629	protein coding	1	9.30807	9.25867	10.6062	7.46845	8.41105	11.2475	10.5694	7.06676	6.87847	7.88197	10.7242	11.5908	25.2526	23.0728	25.455	45.0803	37.9224	42.8242	9.72432	9.04233	8.17153	10.0657	24.5935	41.9423	17.2566	68.5641	0.0639808	1.38029	2.40029	0.771516	5.7248e-12	9.46212e-28	0.999751	9.2895e-11	8.63483e-26	No	yes	Yes
EFHD2	ENSG00000142634	79180	EF-hand domain family member D2	1	15409888	15430339	protein coding	1	320.532	289.393	326.074	464.801	539.739	367.539	263.101	257.783	275.648	341.04	262.844	296.936	276.376	285.962	251.504	198.597	193.431	205.92	311.999	457.36	265.511	300.273	271.281	199.316	300.957	1219.47	-0.0383059	-0.882709	-0.405048	0.771944	2.23737e-11	0.00274189	0.999751	3.42914e-10	0.0194811	No	yes	Yes
TPD52L2	ENSG00000101150	7165	TPD52 like 2	20	63865228	63891545	protein coding	1	59.1898	64.5733	72.3399	94.0146	105.228	94.3339	90.972	89.1026	93.751	73.2447	60.9054	63.855	66.7792	78.5406	67.4449	129.454	116.495	118.45	65.3677	97.8587	91.2752	66.0017	70.9216	121.466	85.4818	343.594	0.0337875	-0.589769	0.420323	0.773413	2.12641e-07	0.000232904	0.999751	1.80319e-06	0.00225579	No	yes	Yes
NR1H3	ENSG00000025434	10062	nuclear receptor subfamily 1 group H member 3	11	47248300	47269033	protein coding	1	5.72804	5.22284	7.88668	11.8617	11.2744	9.07056	21.1387	16.8988	14.0117	5.38281	6.87968	7.37599	8.13696	8.62315	8.485	14.316	9.82163	7.28922	6.27919	10.7355	17.3497	6.54616	8.41504	10.4756	9.96688	39.9456	0.0821567	-0.503965	-0.7037	0.773778	0.0497271	0.00561405	0.999751	0.0833173	0.0358427	No	yes	Yes
NUDT16	ENSG00000198585	131870	nudix hydrolase 16	3	131381671	131388830	protein coding	1	26.9695	23.5028	32.9065	65.1659	57.8036	46.4413	63.7936	54.9978	55.5373	31.7201	25.4953	27.6073	33.6702	32.162	29.3712	36.247	43.106	37.0535	27.7929	56.4703	58.1096	28.2742	31.7345	38.8022	40.1973	161.819	0.0476503	-0.978812	-0.567542	0.773862	3.37449e-10	0.00035822	0.999751	4.55442e-09	0.00329013	No	yes	Yes
EML4	ENSG00000143924	27436	EMAP like 4	2	42169353	42332548	protein coding	1	709.084	686.091	584.974	222.003	190.949	261.595	215.162	238.734	223.423	564.426	685.945	670.372	420.877	406.687	430.124	289.062	288.101	311.918	660.05	224.849	225.773	640.248	419.229	296.36	411.085	1661.34	-0.0294125	0.787067	0.400794	0.774031	8.21918e-14	0.000205949	0.999751	1.63808e-12	0.0020183	No	yes	Yes
HLA-DPA1	ENSG00000231389	3113	major histocompatibility complex, class II, DP alpha 1	6	33064569	33080775	protein coding	-1	186.4	211.288	237.96	131.943	113.639	195.561	557.911	520.482	521.999	195.319	223.387	227.813	83.6142	88.7952	88.9838	81.9365	94.3967	79.2703	211.883	147.048	533.464	215.506	87.1311	85.2012	213.372	856.128	0.0405031	-0.85621	-2.63672	0.774233	5.14896e-09	4.60821e-73	0.999751	5.8267e-08	1.6977e-70	No	yes	Yes
DEXI	ENSG00000182108	28955	Dexi homolog	16	10928891	10942468	protein coding	-1	34.3682	30.3874	36.7139	39.8317	58.1615	40.2733	50.5819	51.6181	39.2328	34.6038	29.3398	32.8758	34.2313	34.2596	35.463	31.6781	34.3757	27.942	33.8232	46.0889	47.1442	32.2731	34.6513	31.3319	37.5521	151.296	-0.0491336	-0.546372	-0.572166	0.77477	0.00113098	0.00118138	0.999751	0.0034101	0.009371	No	yes	Yes
FCGR2A	ENSG00000143226	2212	Fc gamma receptor IIa	1	161505430	161524013	protein coding	1	25.2988	22.3158	33.9943	34.9992	40.6236	54.0606	88.7071	84.4938	69.549	28.0675	22.8648	32.8758	33.3896	41.4844	25.6726	31.9827	30.5562	30.9792	27.203	43.2278	80.9166	27.9361	33.5155	31.1727	40.6619	162.84	0.0586954	-0.466619	-1.36478	0.774826	0.0186533	8.49747e-12	0.999751	0.0365461	2.43194e-10	No	yes	Yes
CHST2	ENSG00000175040	9435	carbohydrate sulfotransferase 2	3	143119771	143124014	protein coding	1	140.576	123.449	117.212	125.06	162.136	80.5466	52.4693	46.3948	57.0658	158.985	117.966	114.644	51.6276	49.4083	50.4749	30.1551	26.191	26.1197	127.079	122.581	51.9766	130.532	50.5036	27.4886	85.0268	347.625	0.0553698	-1.41818	-0.9115	0.775777	1.29971e-12	2.58092e-05	0.999751	2.24839e-11	0.000310053	No	yes	Yes
CKAP2	ENSG00000136108	26586	cytoskeleton associated protein 2	13	52455429	52476628	protein coding	1	35.3229	42.7323	36.17	23.8697	19.3275	29.3886	27.9333	25.1945	30.3162	34.9883	40.6711	40.6733	60.6063	62.4596	57.0018	48.1263	43.9245	47.0762	38.0751	24.1953	27.8147	38.7776	60.0226	46.3757	39.2101	156.79	0.0388713	1.22521	0.741415	0.775789	1.63051e-18	7.92078e-07	0.999751	4.72848e-17	1.28739e-05	No	yes	Yes
ACADM	ENSG00000117054	34	acyl-CoA dehydrogenase medium chain	1	75724431	75787575	protein coding	1	29.3562	25.8768	24.4759	24.4555	16.8221	29.3886	25.291	35.641	32.0995	22.4925	27.1141	26.7643	42.9295	35.4249	36.7684	42.0343	45.2886	52.2394	26.5696	23.5554	31.0105	25.4569	38.3742	46.5208	31.9146	127.515	-0.0498054	0.611914	0.585033	0.775849	0.000363497	0.000712303	0.999751	0.00131099	0.00607136	No	yes	Yes
FCGBP	ENSG00000275395	8857	Fc gamma binding protein	19	39863323	39934626	protein coding	-1	112.174	105.406	93.0085	440.345	511.822	244.542	566.593	596.373	518.942	130.149	98.9461	91.8837	90.9094	95.0878	101.82	89.856	62.4765	51.3282	103.53	398.903	560.636	106.993	95.9391	67.8869	222.315	897.079	0.0639823	-2.18804	-3.03635	0.776997	1.58916e-22	7.16581e-41	0.999751	6.03337e-21	1.1314e-38	No	yes	Yes
STRBP	ENSG00000165209	55342	spermatid perinuclear RNA binding protein	9	123109500	123268586	protein coding	-1	29.1175	32.524	39.4334	32.0704	23.6225	44.2644	47.5621	47.9311	54.0087	30.3744	37.2312	35.6155	88.9454	72.9472	81.8041	59.0918	74.2078	64.3881	33.6917	33.3191	49.834	34.4071	81.2322	65.8959	49.73	197.783	0.0485268	1.20223	0.409945	0.777612	2.63646e-13	0.0138041	0.999751	4.96684e-12	0.0748283	No	yes	Yes
RREB1	ENSG00000124782	6239	ras responsive element binding protein 1	6	7107597	7251980	protein coding	1	121.482	133.657	142.232	264.617	250.721	221.685	262.347	246.415	248.134	134.186	135.975	129.607	140.012	139.602	140.111	158.39	173.515	155.503	132.457	245.674	252.299	133.256	139.908	162.47	177.677	715.47	0.0261053	-0.943517	-0.624044	0.778251	8.08247e-26	8.50823e-12	0.999751	3.77447e-24	2.43194e-10	No	yes	Yes
DAPK1	ENSG00000196730	1612	death associated protein kinase 1	9	87497228	87708634	protein coding	1	130.79	105.406	145.224	379.719	386.73	322.912	417.112	392.666	381.373	142.068	118.371	125.392	90.0677	108.372	98.7742	240.936	225.625	225.966	127.14	363.12	397.05	128.61	99.0713	230.842	224.306	904.137	0.0351318	-1.9984	-0.772983	0.778297	6.75161e-59	1.47587e-10	0.999751	1.2915e-56	3.81311e-09	No	yes	Yes
ISOC1	ENSG00000066583	51015	isochorismatase domain containing 1	5	129094749	129114028	protein coding	1	16.2295	19.4669	18.7649	12.301	7.69522	14.1501	20.3838	16.2843	20.6354	14.995	17.8062	19.1776	16.8351	15.848	16.3173	15.2298	14.7324	12.7561	18.1538	11.3821	19.1011	17.3263	16.3335	14.2395	16.0894	64.5917	-0.0533371	0.437266	-0.413638	0.778605	0.0323855	0.0483169	0.999751	0.0579073	0.200611	No	yes	Yes
JUP	ENSG00000173801	3728	junction plakoglobin	17	41754604	41786931	protein coding	-1	16.7068	15.9059	17.949	43.932	51.898	36.2823	30.9531	30.725	30.3162	18.6476	13.7594	15.5949	8.69813	8.15704	10.008	8.52871	6.54775	7.89665	16.8539	44.0374	30.6648	16.0006	8.95437	7.6577	20.6948	84.2024	-0.0542209	-2.43756	-1.99714	0.779694	1.22141e-33	2.42216e-18	0.999751	8.99953e-32	1.19867e-16	No	yes	Yes
NDUFA1	ENSG00000125356	4694	NADH:ubiquinone oxidoreductase subunit A1	X	119871832	119876662	protein coding	1	18.1388	16.6181	19.5807	25.627	29.8861	20.6809	26.0459	19.3568	22.6735	21.5312	12.5453	17.2809	19.6409	23.3058	19.1457	36.8562	25.9182	27.6383	18.1126	25.398	22.6921	17.1191	20.6975	30.1376	22.3595	89.9272	-0.0602163	-0.440077	0.42289	0.779853	0.0331565	0.0461845	0.999751	0.0590207	0.194413	No	yes	Yes
SLAMF7	ENSG00000026751	57823	SLAM family member 7	1	160739057	160754821	protein coding	1	163.249	156.21	156.918	139.265	124.913	197.738	191.758	176.976	166.357	146.297	159.042	155.106	99.327	104.41	98.1215	81.0227	90.5772	94.7598	158.792	153.972	178.364	153.482	100.62	88.7866	139.003	560.986	-0.0337717	-0.715188	-0.995595	0.781251	9.05152e-09	6.27832e-15	0.999751	9.85071e-08	2.35662e-13	No	yes	Yes
FBXO34	ENSG00000178974	55030	F-box protein 34	14	55271344	55370053	protein coding	1	82.1019	93.0615	85.3938	56.8188	62.0986	60.2285	58.8864	58.9921	62.161	82.6646	86.1984	84.5077	107.464	102.08	98.9917	88.9422	85.6664	83.2186	86.8524	59.7153	60.0132	84.4569	102.845	85.9424	79.9709	321.048	-0.025425	0.659817	0.524544	0.781661	2.39369e-12	3.95116e-07	0.999751	4.00169e-11	6.65011e-06	No	yes	Yes
SPINT1	ENSG00000166145	6692	serine peptidase inhibitor, Kunitz type 1	15	40844018	40858207	protein coding	1	3.81869	4.74804	8.70255	23.1375	28.4544	14.1501	9.8144	8.91026	10.1903	6.72852	5.66562	3.37188	15.4322	16.3141	15.2295	20.1034	18.2791	20.0454	5.75643	21.914	9.63833	5.25534	15.6586	19.476	12.9498	52.0778	-0.0887691	-0.643934	1.02193	0.782019	0.010675	0.000271773	0.999751	0.0227035	0.00257705	No	yes	Yes
CRIM1	ENSG00000150938	51232	cysteine rich transmembrane BMP regulator 1	2	36355778	36551135	protein coding	1	52.7457	48.1926	59.0142	133.553	165.895	185.765	124.19	108.767	111.839	51.7134	53.8234	56.6897	72.952	77.1423	67.4449	55.7412	48.5625	42.5204	53.3175	161.738	114.932	54.0755	72.5131	48.9414	84.2528	340.219	0.0379389	-1.26964	-1.22037	0.782292	2.69183e-23	9.58947e-19	0.999751	1.07102e-21	4.84195e-17	No	yes	Yes
ABLIM1	ENSG00000099204	3983	actin binding LIM protein 1	10	114431112	114768061	protein coding	-1	663.975	709.831	605.099	205.748	190.949	253.25	217.804	246.108	251.192	571.732	719.534	708.305	467.174	444.209	472.985	329.269	396.139	361.424	659.635	216.649	238.368	666.524	461.456	362.277	434.151	1751.94	0.0295713	0.979099	0.611275	0.782315	4.99786e-19	4.30538e-08	0.999751	1.4974e-17	8.21988e-07	No	yes	Yes
SLC15A2	ENSG00000163406	6565	solute carrier family 15 member 2	3	121894401	121944188	protein coding	1	14.7974	16.3807	17.6771	20.0623	14.3167	29.3886	28.3108	31.954	31.0805	16.5329	17.6039	16.0164	15.4322	13.5174	19.1457	18.2758	18.0063	16.7045	16.2851	21.2559	30.4484	16.7177	16.0317	17.6622	19.7335	79.179	0.0564193	-0.468782	-0.779234	0.783327	0.0203725	0.000135203	0.999751	0.0394099	0.00137935	No	yes	Yes
PSME1	ENSG00000092010	5720	proteasome activator subunit 1	14	24136163	24138967	protein coding	1	113.367	112.528	111.773	140.583	152.473	112.112	134.382	119.52	129.672	122.074	104.814	114.433	99.327	106.508	103.343	102.344	96.0337	88.9892	112.556	135.056	127.858	113.774	103.059	95.7891	114.682	462.662	0.0318601	-0.52651	-0.406403	0.783605	5.6495e-06	0.000741696	0.999751	3.46459e-05	0.00627885	No	yes	Yes
ABHD6	ENSG00000163686	57406	abhydrolase domain containing 6, acylglycerol lipase	3	58237532	58295693	protein coding	1	11.2174	11.8701	11.4221	16.9871	13.9588	15.9642	15.4766	19.3568	18.3426	10.5734	11.3312	10.9586	12.0651	9.78845	11.3133	11.5747	11.1857	11.2375	11.5032	15.6367	17.7253	10.9544	11.0556	11.3327	13.0346	52.4374	-0.0557235	-0.632176	-0.645983	0.784601	0.00123176	0.00200873	0.999751	0.00367254	0.0148343	No	yes	Yes
DDI2	ENSG00000197312	84301	DNA damage inducible 1 homolog 2	1	15617458	15669044	protein coding	1	143.678	143.628	128.906	90.5	89.8372	111.387	104.184	109.996	117.953	128.419	137.594	138.669	161.056	167.103	180.578	190.068	159.329	166.437	138.738	97.2412	110.711	134.894	169.579	171.945	137.184	549.854	-0.02657	0.698885	0.640067	0.784732	1.42967e-12	2.87753e-10	0.999751	2.45189e-11	7.12011e-09	No	yes	Yes
TUBB1	ENSG00000101162	81027	tubulin beta 1 class VI	20	59019429	59026654	protein coding	1	42.9603	49.3796	57.3824	10.5437	9.12689	10.159	6.79459	9.52476	8.40702	53.2514	39.2547	50.7889	8.13696	7.45786	7.61475	10.6609	11.4586	15.1859	49.9074	9.9432	8.24212	47.765	7.73652	12.4351	22.6716	92.6138	-0.0439043	-0.491084	0.587278	0.786693	0.0382743	0.0183125	0.999751	0.0666516	0.0937491	No	yes	Yes
PXN	ENSG00000089159	5829	paxillin	12	120210439	120265771	protein coding	-1	182.104	186.598	181.938	142.779	152.115	117.917	120.038	119.213	123.048	201.663	171.183	182.081	72.3909	66.8877	71.5786	68.2297	61.3852	61.6546	183.546	137.604	120.766	184.976	70.2857	63.7565	126.822	515.489	0.0276421	-1.10696	-0.913686	0.787084	1.65606e-23	6.69388e-15	0.999751	6.7236e-22	2.50316e-13	No	yes	Yes
FGD2	ENSG00000146192	221472	FYVE, RhoGEF and PH domain containing 2	6	37005646	37029069	protein coding	1	48.211	50.3292	61.7337	62.0906	55.8351	31.5656	112.866	105.694	91.7129	58.0575	45.1226	49.3137	18.5186	20.7422	25.455	24.9769	27.5551	21.2602	53.4246	49.8304	103.424	50.8313	21.5719	24.5974	50.6133	204.175	-0.0529212	-1.35387	-2.05975	0.79034	1.34147e-10	9.25683e-23	0.999751	1.87938e-09	5.97907e-21	No	yes	Yes
HLA-DPB1	ENSG00000223865	3115	major histocompatibility complex, class II, DP beta 1	6	33075990	33089696	protein coding	1	114.799	124.636	125.915	103.68	119.186	94.3339	207.612	205.55	198.202	132.071	112.908	123.074	64.5345	61.2943	67.88	46.6033	48.0168	41.913	121.783	105.733	203.788	122.684	64.5696	45.511	110.678	446.416	0.0277244	-0.846275	-2.15169	0.791296	3.30403e-14	3.57967e-74	0.999751	6.84691e-13	1.42428e-71	No	yes	Yes
GLS	ENSG00000115419	2744	glutaminase	2	190880821	190965552	protein coding	1	280.913	299.838	269.507	149.955	132.25	223.499	324.63	321.384	329.912	261.835	289.958	270.804	258.419	229.329	258.901	210.476	206.527	224.447	283.419	168.568	325.309	274.199	248.883	213.817	252.366	1012.81	-0.0325638	0.460185	-0.596684	0.793383	0.000268525	2.31716e-06	0.999751	0.00101444	3.40455e-05	No	yes	Yes
SOX13	ENSG00000143842	9580	SRY-box transcription factor 13	1	204073115	204127743	protein coding	1	19.3321	18.5173	19.0368	21.0874	22.7277	14.8757	13.9666	19.664	15.5402	20.57	15.3781	18.3346	14.3098	15.6149	16.3173	13.4023	10.3673	12.1487	18.9621	19.5636	16.3903	18.0942	15.414	11.9727	16.7328	67.639	-0.0498327	-0.504709	-0.453371	0.794292	0.00953789	0.0421112	0.999751	0.0206606	0.181412	No	yes	Yes
HIVEP3	ENSG00000127124	59269	HIVEP zinc finger 3	1	41506365	42035925	protein coding	-1	63.9631	69.0839	62.0057	42.3212	39.3709	39.5477	46.0522	48.5456	53.754	57.4807	62.3218	69.545	65.9374	75.977	63.7463	34.1148	35.467	31.5866	65.0176	40.4132	49.4506	63.1159	68.5536	33.7228	53.3789	214.712	-0.0299331	0.632503	-0.548577	0.794984	1.4593e-07	6.14565e-05	0.999751	1.27107e-06	0.000679231	No	yes	Yes
CPAMD8	ENSG00000160111	27151	C3 and PZP like alpha-2-macroglobulin domain containing 8	19	16892951	17026815	protein coding	-1	8.35339	9.97088	10.6062	27.3843	34.36	30.1143	30.1982	27.6525	28.5329	9.99665	10.9266	6.32227	3.08643	2.33058	1.95808	6.09193	2.72823	3.34089	9.6435	30.6195	28.7945	9.08183	2.45836	4.05368	14.1086	57.2986	-0.0624199	-3.78763	-2.83111	0.795706	2.33057e-33	8.43906e-23	0.999751	1.66778e-31	5.48649e-21	No	yes	Yes
CYP27A1	ENSG00000135929	1593	cytochrome P450 family 27 subfamily A member 1	2	218781749	218815293	protein coding	1	45.1083	33.9485	46.5042	246.605	315.325	249.985	68.3233	74.6618	77.1917	51.5212	29.5422	38.7766	40.9654	39.853	43.7304	58.178	63.2949	50.1134	41.8537	270.638	73.3923	39.9467	41.5162	57.1954	87.4238	357.473	-0.0465566	-2.82948	-0.351592	0.796485	8.74798e-61	0.0474542	0.999751	1.81284e-58	0.198331	No	yes	Yes
MYO15B	ENSG00000266714	80022	myosin XVB	17	75587800	75626849	protein coding	1	187.116	158.584	185.745	248.802	292.239	177.057	210.632	222.449	204.061	214.928	171.587	154.685	131.875	115.131	126.405	180.626	162.602	132.117	177.148	239.366	212.381	180.4	124.47	158.448	182.036	736.231	0.043529	-1.07679	-0.413119	0.796853	2.30393e-10	0.0155336	0.999751	3.16536e-09	0.0817958	No	yes	Yes
COBLL1	ENSG00000082438	22837	cordon-bleu WH2 repeat protein like 1	2	164653624	164843679	protein coding	-1	20.2868	27.5386	29.915	13.4725	11.8113	18.1411	23.4036	24.58	23.183	21.5312	23.8766	29.0825	31.4255	29.3653	30.8941	14.9252	17.4607	13.3636	25.9135	14.475	23.7222	24.8301	30.5616	15.2498	22.4587	90.037	-0.0443825	1.00251	-0.623492	0.797141	4.11052e-08	0.00178375	0.999751	3.96195e-07	0.0134315	No	yes	Yes
FSCN1	ENSG00000075618	6624	fascin actin-bundling protein 1	7	5592816	5606655	protein coding	1	14.5588	11.1579	12.238	61.6513	78.5628	46.4413	29.8207	22.4293	25.2211	13.8415	12.7477	9.27267	5.33111	5.36034	7.39718	5.48274	4.09234	3.94833	12.6515	62.2185	25.8237	11.9539	6.02954	4.5078	20.5308	84.2059	-0.0632514	-3.49612	-2.50712	0.797568	2.00888e-42	4.50398e-17	0.999751	2.19587e-40	1.95638e-15	No	yes	Yes
NSMF	ENSG00000165802	26012	NMDA receptor synaptonuclear signaling and neuronal migration factor	9	137447570	137459334	protein coding	-1	75.6579	78.3426	71.796	46.1286	56.372	37.7335	34.7279	37.4845	41.2708	78.0508	65.5593	74.3921	28.3391	29.8315	26.3253	29.5459	23.4628	27.0309	75.2655	46.7447	37.8277	72.6674	28.1653	26.6798	47.8917	194.758	-0.0350297	-0.8793	-0.504049	0.798984	1.23894e-08	0.00259349	0.999751	1.31805e-07	0.0185327	No	yes	Yes
TOMM40L	ENSG00000158882	84134	translocase of outer mitochondrial membrane 40 like	1	161225939	161230746	protein coding	1	10.9787	10.6831	10.0623	14.644	15.2115	12.336	8.30449	9.21751	8.66178	10.5734	9.91484	9.69415	9.2593	10.0215	11.7485	18.885	13.6411	10.6301	10.5747	14.0638	8.72793	10.0608	10.3431	14.3854	11.3593	45.8079	-0.056748	-0.583831	0.72654	0.80252	0.00750339	0.00298483	0.999751	0.0168803	0.0209824	No	yes	Yes
HK3	ENSG00000160883	3101	hexokinase 3	5	176880869	176899346	protein coding	-1	70.6458	65.7603	84.8498	93.8681	106.122	49.7067	67.1909	51.3108	54.773	93.238	69.2015	64.9087	36.476	52.6712	41.1196	194.333	146.233	145.481	73.752	83.2324	57.7582	75.7827	43.4223	162.015	82.6605	333.422	0.0576445	-1.07674	1.50016	0.802857	4.27748e-06	1.13768e-10	0.999751	2.70662e-05	2.97803e-09	No	yes	Yes
ELL2	ENSG00000118985	22936	elongation factor for RNA polymerase II 2	5	95885098	95961851	protein coding	-1	85.2046	92.5867	81.3144	24.7484	20.0434	40.2733	39.2576	52.2326	47.385	69.9766	93.4828	100.946	131.594	130.513	106.824	246.419	246.359	283.976	86.3686	28.355	46.2917	88.135	122.977	258.918	105.174	418.836	0.0427426	2.04672	2.4884	0.80345	1.27741e-29	7.06168e-45	0.999751	7.51859e-28	1.35082e-42	No	yes	Yes
ATP6V0A1	ENSG00000033627	535	ATPase H+ transporting V0 subunit a1	17	42458844	42522582	protein coding	1	60.1444	56.0268	66.6289	135.164	130.819	123.36	130.23	125.051	110.82	62.4791	58.275	56.0575	44.613	56.6332	48.7344	86.2009	84.0295	82.6111	60.9334	129.781	122.033	58.9372	49.9935	84.2805	84.3265	340.168	-0.0286107	-1.50042	-0.520758	0.804799	2.11086e-40	2.86199e-06	0.999751	2.21018e-38	4.13781e-05	No	yes	Yes
ATRN	ENSG00000088812	8455	attractin	20	3471018	3651118	protein coding	1	72.0779	77.1556	71.2521	105.73	103.08	106.67	121.548	126.587	127.889	71.899	76.4859	73.3384	85.2978	85.7654	83.7622	84.6779	97.9434	88.0781	73.4952	105.16	125.341	73.9078	84.9418	90.2331	92.1798	370.256	0.0224058	-0.431492	-0.464856	0.805182	5.2883e-07	1.9386e-07	0.999751	4.13218e-06	3.43118e-06	No	yes	Yes
ADAP2	ENSG00000184060	55803	ArfGAP with dual PH domains 2	17	30906344	30959322	protein coding	1	26.9695	22.5532	31.0028	153.323	162.315	141.864	107.958	105.694	96.8081	24.6071	25.6976	26.975	33.109	30.9967	28.2833	83.7641	88.1218	61.6546	26.8418	152.501	103.487	25.7599	30.7964	77.8468	69.5387	281.125	-0.0394857	-2.43942	-0.397881	0.805406	9.43982e-66	0.00344554	0.999751	2.6828e-63	0.0237488	No	yes	Yes
TNFRSF14	ENSG00000157873	8764	TNF receptor superfamily member 14	1	2555639	2565382	protein coding	1	139.86	132.708	112.589	186.711	207.413	121.908	161.183	149.938	149.288	154.564	113.919	123.495	104.939	96.7192	112.698	117.879	110.493	99.6193	128.385	172.011	153.47	130.659	104.785	109.331	133.107	537.976	0.0414463	-0.850854	-0.479462	0.806065	4.8642e-07	0.00513988	0.999751	3.8309e-06	0.0333071	No	yes	Yes
SYNGR2	ENSG00000108639	9144	synaptogyrin 2	17	78168581	78173527	protein coding	1	80.1926	74.0694	81.5864	90.2071	95.027	103.767	108.713	109.381	111.075	81.7034	68.1898	78.8177	61.7286	68.2861	77.6704	73.4078	64.9319	60.1361	78.6161	96.3338	109.723	76.237	69.2284	66.1586	82.7161	333.133	-0.0269482	-0.585578	-0.72154	0.807214	1.10023e-07	3.40211e-10	0.999751	9.81524e-07	8.33516e-09	No	yes	Yes
NLRC3	ENSG00000167984	197358	NLR family CARD domain containing 3	16	3539033	3577403	protein coding	-1	379.483	406.432	359.524	402.417	451.87	307.674	315.571	306.021	302.907	411.016	350.864	347.304	597.645	575.887	650.517	502.585	486.716	458.006	381.813	387.32	308.167	369.728	608.016	482.436	422.913	1695.92	-0.0302538	0.519728	0.656004	0.807565	2.61162e-05	1.68087e-07	0.999751	0.000135932	2.98032e-06	No	yes	Yes
KIF1C	ENSG00000129250	10749	kinesin family member 1C	17	4997950	5028401	protein coding	1	54.1777	49.8544	49.4957	128.282	129.566	82.7235	84.5548	81.7286	84.3249	62.0946	46.1344	38.9874	91.4706	92.2911	104.431	115.747	112.949	113.287	51.1759	113.524	83.5361	49.0721	96.0642	113.994	84.561	339.476	-0.0423549	-0.378633	0.457669	0.808276	0.0220654	0.00682863	0.999751	0.0421282	0.0421367	No	yes	Yes
CX3CR1	ENSG00000168329	1524	C-X3-C motif chemokine receptor 1	3	39263495	39281735	protein coding	-1	195.708	202.266	257.541	81.1278	80.3524	128.439	128.342	137.648	157.95	188.975	220.757	221.701	85.5783	78.5406	68.9679	27.1091	37.9224	31.5866	218.505	96.6398	141.313	210.478	77.6956	32.206	129.473	525.188	-0.037781	-0.416841	-2.12373	0.8105	0.0114452	2.76604e-33	0.999751	0.0240739	3.19927e-31	No	yes	Yes
CD96	ENSG00000153283	10225	CD96 molecule	3	111292719	111665750	protein coding	1	332.226	362.987	325.53	156.398	138.156	220.596	204.97	229.209	222.404	281.636	385.869	365.849	418.913	386.178	384.654	266.217	314.292	291.265	340.248	171.717	218.861	344.452	396.581	290.592	293.742	1177.97	0.0321632	1.10146	0.417155	0.81072	5.21518e-16	0.00235443	0.999751	1.25303e-14	0.017108	No	yes	Yes
COTL1	ENSG00000103187	23406	coactosin like F-actin binding protein 1	16	84565596	84618078	protein coding	-1	316.713	304.349	369.042	488.817	547.613	480.014	307.644	287.894	317.938	342.193	310.8	307.473	259.26	335.837	274.566	419.734	389.591	378.128	330.035	505.482	304.492	320.155	289.888	395.818	357.645	1445.01	-0.0267301	-0.924319	0.387467	0.81072	9.96722e-17	0.000592077	0.999751	2.50997e-15	0.00519347	No	yes	Yes
GNA15	ENSG00000060558	2769	G protein subunit alpha 15	19	3136033	3163749	protein coding	1	36.9936	32.7614	37.2578	80.1028	86.7949	68.2106	48.3171	41.786	44.3279	34.796	32.1726	36.2477	19.0798	21.9075	16.3173	30.1551	27.0095	23.9937	35.6709	78.3694	44.8103	34.4055	19.1015	27.0527	39.9017	162.265	-0.0351678	-2.17583	-0.715095	0.810759	6.15864e-46	6.08272e-06	0.999751	7.65749e-44	8.24317e-05	No	yes	Yes
NETO2	ENSG00000171208	81831	neuropilin and tolloid like 2	16	47077703	47143945	protein coding	-1	10.0241	10.4457	8.70255	7.32201	7.87418	10.159	9.8144	9.83201	8.91653	9.61216	9.30781	11.1694	20.4827	17.2463	13.2714	18.885	18.8248	22.1714	9.7241	8.45174	9.52098	10.0298	17.0001	19.9604	12.4479	49.6984	0.0541552	0.919774	1.08214	0.811342	2.37845e-05	2.34837e-06	0.999751	0.000125509	3.44532e-05	No	yes	Yes
CD300A	ENSG00000167851	11314	CD300a molecule	17	74466399	74484794	protein coding	1	119.573	120.838	130.266	107.048	108.807	72.2017	89.0846	89.1026	82.5416	143.413	120.394	111.272	53.3111	53.1373	49.8222	33.201	33.83	26.1197	123.559	96.0188	86.9096	125.027	52.0902	31.0503	85.7757	348.77	0.0345562	-1.02464	-1.47281	0.81183	2.05674e-11	7.52228e-19	0.999751	3.16204e-10	3.81756e-17	No	yes	Yes
ZFHX3	ENSG00000140836	463	zinc finger homeobox 3	16	72782885	73891871	protein coding	-1	31.7429	26.8264	46.5042	95.7718	97.3535	97.5993	130.985	118.906	121.52	41.1401	34.8031	30.1362	42.6489	43.8149	32.8522	69.1434	79.6643	73.8033	35.0245	96.9082	123.803	35.3598	39.772	74.2037	67.5119	271.093	0.0396445	-1.41008	-0.728013	0.813493	6.19522e-19	2.39774e-06	0.999751	1.84503e-17	3.51257e-05	No	yes	Yes
GOLPH3	ENSG00000113384	64083	golgi phosphoprotein 3	5	32124716	32174319	protein coding	-1	87.114	90.2127	93.2804	72.3414	67.6463	89.6172	87.1972	95.2476	91.7129	82.8569	89.4359	100.103	101.852	110.003	103.778	130.063	119.496	136.977	90.2024	76.535	91.3859	90.7985	105.211	128.845	97.163	389.515	0.0246393	0.360338	0.50212	0.813578	0.000606798	2.54739e-06	0.999751	0.00201033	3.70994e-05	No	yes	Yes
CDH23	ENSG00000107736	64072	cadherin related 23	10	71396920	71815947	protein coding	1	43.199	39.4087	50.3116	45.8358	51.719	20.6809	25.6684	34.1048	28.0234	49.5988	42.2898	44.2559	26.6555	25.4033	25.2374	65.1837	62.2036	47.9874	44.3064	39.4119	29.2655	45.3815	25.7654	58.4582	40.4315	163.42	0.0527244	-0.773311	1.0058	0.813989	0.000836172	1.52491e-05	0.999751	0.00263042	0.000191037	No	yes	Yes
PKP4	ENSG00000144283	8502	plakophilin 4	2	158456952	158682879	protein coding	1	24.8215	25.8768	24.204	26.6521	24.3384	30.4771	26.8009	28.267	28.2782	22.108	25.9	24.4461	33.3896	42.8827	40.4669	40.5114	42.5604	45.2539	24.9674	27.1559	27.782	24.1514	38.9131	42.7752	30.9575	123.879	-0.0348625	0.42383	0.62885	0.814195	0.00213019	2.0008e-05	0.999751	0.0058517	0.0002454	No	yes	Yes
B3GNT5	ENSG00000176597	84002	UDP-GlcNAc:betaGal beta-1,3-N-acetylglucosaminyltransferase 5	3	183253253	183298504	protein coding	1	14.5588	19.7043	14.6855	8.78641	5.36876	7.25645	10.9468	10.1393	12.9927	14.8027	14.7711	17.4916	9.53988	11.6529	11.5309	22.5402	22.0987	20.6528	16.3162	7.13721	11.3596	15.6885	10.9079	21.7639	13.8622	55.6898	-0.0462423	0.481421	0.937186	0.814488	0.0391902	1.66517e-05	0.999751	0.0679374	0.000207302	No	yes	Yes
OCIAD2	ENSG00000145247	132299	OCIA domain containing 2	4	48885019	48906937	protein coding	-1	21.0028	16.3807	17.949	15.962	12.7061	15.6014	12.8342	14.1335	18.3426	20.1855	19.0203	17.0701	33.3896	34.9587	33.5049	36.5516	28.6464	27.3346	18.4442	14.7565	15.1034	18.7587	33.9511	30.8442	21.9763	87.7696	0.0413389	1.08317	1.01659	0.816458	3.34428e-10	6.73612e-08	0.999751	4.51978e-09	1.26185e-06	No	yes	Yes
SFXN3	ENSG00000107819	81855	sideroflexin 3	10	101031234	101041241	protein coding	1	85.4433	88.7883	76.4192	101.922	107.375	89.6172	81.535	76.8126	73.6251	87.6629	81.7468	83.0325	74.0744	80.172	79.4109	109.655	102.309	95.671	83.5503	99.6382	77.3242	84.1474	77.8858	102.545	87.5151	352.787	0.0245326	-0.489695	0.420636	0.81651	3.39023e-06	0.000142199	0.999751	2.20554e-05	0.00144627	No	yes	Yes
APOBEC3G	ENSG00000239713	60489	apolipoprotein B mRNA editing enzyme catalytic subunit 3G	22	39077067	39087743	protein coding	1	102.15	109.442	96.5439	52.572	52.2559	71.1132	73.2305	67.5951	72.6061	100.928	106.635	102.421	138.048	123.521	127.928	100.212	99.5804	107.82	102.712	58.647	71.1439	103.328	129.832	102.537	94.7001	379.522	0.0228059	1.05718	0.536684	0.817264	9.28711e-25	7.08603e-07	0.999751	4.08756e-23	1.15929e-05	No	yes	Yes
DAB2	ENSG00000153071	1601	DAB adaptor protein 2	5	39371675	39462300	protein coding	-1	20.0481	15.9059	25.5637	62.0906	51.5401	74.3786	164.202	155.161	155.148	19.8011	21.4484	21.285	37.5984	53.3703	31.3292	88.9422	88.6675	102.96	20.5059	62.6698	158.171	20.8448	40.766	93.5233	66.0801	262.922	0.0456528	-0.725756	-0.749088	0.817415	3.27384e-05	6.20679e-06	0.999751	0.000164469	8.3544e-05	No	yes	Yes
GPCPD1	ENSG00000125772	56261	glycerophosphocholine phosphodiesterase 1	20	5544439	5611006	protein coding	-1	412.18	391.001	363.059	169.724	140.482	215.517	204.97	218.762	209.921	367.185	428.564	378.493	299.945	285.263	316.338	289.976	297.377	268.183	388.747	175.241	211.218	391.414	300.516	285.179	292.052	1176.15	0.0248046	0.672251	0.44202	0.818009	1.28971e-09	7.99439e-05	0.999751	1.62801e-08	0.000859678	No	yes	Yes
UQCR10	ENSG00000184076	29796	ubiquinol-cytochrome c reductase, complex III subunit X	22	29767369	29770413	protein coding	1	10.7401	9.25867	11.4221	7.90777	6.08459	14.1501	15.0991	10.4465	13.2474	9.41992	9.30781	11.1694	15.4322	17.0133	14.1417	21.0172	20.1889	22.4751	10.4736	9.38081	12.931	9.96569	15.529	21.2271	13.2512	52.8997	-0.0544693	0.709994	0.731412	0.81822	0.00205872	0.00131704	0.999751	0.00569627	0.0103074	No	yes	Yes
CD8A	ENSG00000153563	925	CD8 subunit alpha	2	86784610	86808396	protein coding	-1	278.765	301.5	261.348	102.801	109.165	133.882	115.885	126.28	128.653	233.191	289.756	325.386	217.453	223.27	216.259	171.488	168.332	173.119	280.538	115.282	123.606	282.778	218.994	170.98	198.696	801.04	0.0254768	0.818099	0.475001	0.818437	1.35244e-12	6.49265e-05	0.999751	2.3315e-11	0.000713617	No	yes	Yes
ATF5	ENSG00000169136	22809	activating transcription factor 5	19	49928702	49933935	protein coding	1	21.7188	19.9418	22.5722	53.5971	59.0563	54.0606	37.3702	34.1048	37.959	23.6459	20.6391	20.6528	14.5904	18.4116	13.9241	18.2758	22.0987	22.1714	21.4109	55.5713	36.478	21.6459	15.642	20.8486	28.5995	115.948	0.0357035	-1.95428	-0.796469	0.821019	8.29526e-37	7.83812e-07	0.999751	7.30203e-35	1.27604e-05	No	yes	Yes
PLA2G4A	ENSG00000116711	5321	phospholipase A2 group IVA	1	186828949	186988981	protein coding	1	11.4561	8.78387	10.3343	14.0583	7.69522	17.7783	23.4036	25.1945	29.0424	10.7656	11.7359	9.06193	2.80585	9.08927	6.30936	10.6609	12.277	13.3636	10.1914	13.1773	25.8802	10.5212	6.06816	12.1005	12.9898	52.1159	0.0633508	-1.17058	-1.09228	0.821394	7.51728e-05	5.70206e-05	0.999751	0.000335914	0.00063657	No	yes	Yes
ARHGEF11	ENSG00000132694	9826	Rho guanine nucleotide exchange factor 11	1	156934840	157045742	protein coding	-1	60.8604	50.804	65.5411	145.708	136.724	125.899	163.07	154.24	153.364	63.248	55.0375	60.0616	49.6635	61.9935	49.1695	99.2985	113.767	97.4933	59.0685	136.111	156.891	59.449	53.6088	103.52	94.7747	381.378	0.0284526	-1.47156	-0.588677	0.821724	2.00196e-33	6.56424e-07	0.999751	1.45354e-31	1.07747e-05	No	yes	Yes
CXCR4	ENSG00000121966	7852	C-X-C motif chemokine receptor 4	2	136114349	136119177	protein coding	-1	564.212	600.389	495.501	188.761	178.959	247.808	150.613	159.77	141.646	492.912	578.703	599.141	585.3	530.441	576.98	388.665	392.865	402.122	553.368	205.176	150.676	556.919	564.24	394.551	404.155	1625.43	0.0237957	1.35053	1.39873	0.822527	1.27137e-35	1.60002e-35	0.999751	1.04515e-33	2.06693e-33	No	yes	Yes
VDR	ENSG00000111424	7421	vitamin D receptor	12	47841537	47943048	protein coding	-1	26.0149	23.028	38.3456	56.0866	58.6984	51.5208	22.2711	26.1163	26.4948	29.99	30.1492	23.3924	24.972	33.7934	27.8482	39.9022	40.105	37.3572	29.1295	55.4353	24.9608	27.8439	28.8712	39.1215	34.227	138.404	-0.0395716	-1.06647	0.650929	0.822761	3.24605e-10	0.000414949	0.999751	4.411e-09	0.00377285	No	yes	Yes
QPCT	ENSG00000115828	25797	glutaminyl-peptide cyclotransferase	2	37342827	37373322	protein coding	1	10.9787	9.49607	13.3258	15.5227	11.4533	18.1411	12.8342	7.98851	8.40702	10.5734	12.343	11.5908	25.8138	33.0943	23.0618	50.2585	43.106	55.2766	11.2669	15.039	9.74325	11.5024	27.3233	49.547	20.737	82.5761	0.0510903	0.770167	2.38223	0.823124	0.000138741	6.10228e-26	0.999751	0.000571689	4.74214e-24	No	yes	Yes
GPR82	ENSG00000171657	27197	G protein-coupled receptor 82	X	41724181	41730130	protein coding	1	8.59206	16.3807	11.1501	11.8617	8.94793	17.0527	27.1783	33.183	30.571	9.99665	16.3898	10.9586	25.8138	13.9835	20.6686	21.0172	17.4607	20.0454	12.041	12.6207	30.3108	12.4484	20.1553	19.5077	17.8473	71.0968	0.0598759	0.592224	-0.630441	0.823344	0.0221749	0.0126499	0.999751	0.0422637	0.0696725	No	yes	Yes
TSPAN2	ENSG00000134198	10100	tetraspanin 2	1	115048011	115089503	protein coding	-1	16.4681	28.0134	21.2125	7.02913	4.47396	10.5219	10.5694	8.29576	8.91653	19.9933	22.4601	20.442	10.101	10.9537	11.5309	5.48274	4.09234	5.46691	21.898	7.34165	9.26055	20.9652	10.8619	5.014	12.5569	50.866	-0.0483376	0.530605	-0.872525	0.823812	0.0433506	0.00499744	0.999751	0.0742055	0.0325537	No	yes	Yes
MLLT3	ENSG00000171843	4300	MLLT3 super elongation complex subunit	9	20341669	20622499	protein coding	-1	81.6246	90.4501	71.2521	37.7816	37.2234	58.7773	57.3765	69.4386	65.2181	71.7067	82.3539	82.1896	106.903	116.063	110.958	99.6031	109.402	98.1007	81.1089	44.5941	64.0111	78.7501	111.308	102.369	80.3568	321.299	-0.0297735	1.2421	0.683407	0.82382	1.878e-19	8.83957e-07	0.999751	5.80137e-18	1.41818e-05	No	yes	Yes
ZFP3	ENSG00000180787	124961	ZFP3 zinc finger protein	17	5078467	5096374	protein coding	1	28.8789	27.0638	28.0113	23.8697	20.2223	31.5656	25.291	32.8758	35.1566	25.5684	31.3633	28.4502	37.8789	41.9505	38.5089	36.8562	36.0126	53.4543	27.9847	25.2192	31.1078	28.4606	39.4461	42.1077	32.3877	129.595	0.0389766	0.560353	0.431921	0.824254	0.00122379	0.0148117	0.999751	0.0036527	0.0788296	No	yes	Yes
ERFL	ENSG00000268041	390937	ETS repressor factor like	19	41907704	41928449	protein coding	-1	19.0935	21.6036	22.8442	21.8196	26.128	18.8668	19.2513	23.0438	12.9927	22.877	22.8648	18.9668	35.9148	27.967	45.0358	30.1551	31.6475	28.5494	21.1804	22.2714	18.4293	21.5695	36.3059	30.1173	24.979	100.054	0.0453096	0.561825	0.732315	0.824839	0.00421451	0.000620735	0.999751	0.0103664	0.00539725	No	yes	Yes
CRYL1	ENSG00000165475	51084	crystallin lambda 1	13	20403666	20525873	protein coding	-1	6.68271	7.59686	10.8782	17.4264	17.7169	13.0616	18.1189	18.435	20.6354	7.88197	8.90312	6.9545	10.9428	9.08927	13.9241	11.8793	13.914	13.6673	8.38592	16.0683	19.0631	7.9132	11.3187	13.1535	12.6505	50.7736	-0.0541995	-0.65867	-0.530368	0.825998	0.00216116	0.0166171	0.999751	0.0059254	0.0865846	No	yes	Yes
MCRIP1	ENSG00000225663	348262	MAPK regulated corepressor interacting protein 1	17	81822361	81833302	protein coding	-1	37.4709	31.337	33.4504	56.9652	68.3622	35.9194	35.8603	29.8033	33.8828	40.7556	29.3398	27.6073	28.9002	27.0348	30.2414	30.1551	22.9171	18.223	34.0861	53.7489	33.1821	32.5676	28.7255	23.7651	34.3459	139.25	-0.0475929	-1.04949	-0.47081	0.827589	1.32437e-06	0.0417598	0.999751	9.51842e-06	0.18025	No	yes	Yes
HSPA1B	ENSG00000204388	3304	heat shock protein family A (Hsp70) member 1B	6	31827738	31830254	protein coding	1	48.6884	47.9552	55.2068	292.734	361.496	182.137	142.309	124.436	149.288	59.0187	41.6828	44.4667	65.3762	76.9092	77.6704	102.344	76.6632	78.3591	50.6168	278.789	138.678	48.3894	73.3186	85.7889	112.597	457.628	-0.0462633	-2.05864	-0.683664	0.827639	6.69384e-24	0.000948537	0.999751	2.78593e-22	0.00780405	No	yes	Yes
HS3ST1	ENSG00000002587	9957	heparan sulfate-glucosamine 3-sulfotransferase 1	4	11393150	11429564	protein coding	-1	7.16005	5.69764	9.51841	19.0372	15.2115	19.2296	16.609	15.6698	17.5783	5.19057	9.51015	8.21896	7.2952	6.52563	8.92013	7.91951	8.73033	8.80781	7.4587	17.8261	16.619	7.63989	7.58032	8.48588	10.935	44.0666	0.0559616	-1.34327	-0.962043	0.828273	1.1072e-08	0.000107365	0.999751	1.18423e-07	0.00112416	No	yes	Yes
DTX4	ENSG00000110042	23220	deltex E3 ubiquitin ligase 4	11	59171430	59208588	protein coding	1	21.9575	21.1288	24.7479	62.6764	57.6247	57.326	55.8666	53.4616	44.5827	23.6459	20.8414	24.0246	15.1516	17.4794	16.5349	10.9655	12.277	9.11152	22.6114	59.209	51.3036	22.8373	16.3886	10.7847	30.5224	123.671	0.0338381	-1.97795	-2.22685	0.829059	4.62412e-38	8.81841e-34	0.999751	4.38058e-36	1.05683e-31	No	yes	Yes
SEC62	ENSG00000008952	7095	SEC62 homolog, preprotein translocation factor	3	169966635	169998373	protein coding	1	147.974	163.57	162.901	116.273	83.5737	154.2	143.441	160.077	161.262	134.955	174.218	171.334	215.77	229.795	212.125	221.442	223.169	275.775	158.148	118.016	154.927	160.169	219.23	240.129	175.103	700.237	0.0332547	0.790887	0.63996	0.829125	3.08191e-07	3.64117e-05	0.999751	2.51483e-06	0.000424107	No	yes	Yes
DIP2B	ENSG00000066084	57609	disco interacting protein 2 homolog B	12	50504985	50748657	protein coding	1	120.766	124.161	123.739	145.708	139.767	201.004	176.659	192.953	171.197	117.653	121.811	119.28	121.493	116.529	127.058	114.528	133.683	125.435	122.889	162.159	180.27	119.581	121.693	124.549	138.524	556.953	-0.0236028	-0.516556	-0.52345	0.829146	1.85224e-06	2.19007e-06	0.999751	1.29202e-05	3.23694e-05	No	yes	Yes
NFIC	ENSG00000141905	4782	nuclear factor I C	19	3314403	3469217	protein coding	1	42.7216	54.365	61.1898	125.206	120.976	104.13	130.23	122.286	119.482	58.442	45.1226	55.636	76.5996	82.7357	82.6744	92.5974	87.849	92.9375	52.7588	116.771	123.999	53.0669	80.6699	91.128	86.3989	346.939	0.0287494	-0.664482	-0.434032	0.832155	1.33892e-07	0.000718108	0.999751	1.17726e-06	0.00610515	No	yes	Yes
TMEM106A	ENSG00000184988	113277	transmembrane protein 106A	17	43211835	43220041	protein coding	1	77.5672	87.1265	85.1218	122.57	118.471	120.094	130.607	136.419	127.889	90.7388	72.0343	80.0821	49.1023	48.7092	52.2154	69.448	72.0253	55.884	83.2718	120.378	131.638	80.9518	50.009	65.7858	88.6725	358.145	-0.0231038	-1.39008	-0.989214	0.832325	6.97699e-35	2.52121e-18	0.999751	5.55201e-33	1.24151e-16	No	yes	Yes
CD151	ENSG00000177697	977	CD151 molecule (Raph blood group)	11	832887	839831	protein coding	1	24.3442	22.0784	26.3796	48.4717	55.8351	40.2733	35.8603	29.1888	34.6471	31.1434	24.0789	18.5453	39.0013	36.5901	41.1196	62.4423	46.9255	44.6465	24.2674	48.1934	33.2321	24.5892	38.9037	51.3381	36.754	147.71	0.0412225	-0.4473	0.637853	0.832444	0.0132839	0.00072591	0.999751	0.02725	0.00616621	No	yes	Yes
UPP1	ENSG00000183696	7378	uridine phosphorylase 1	7	48088628	48108736	protein coding	1	56.0871	47.7178	45.9603	29.1416	33.6442	23.9463	15.854	19.664	23.6925	59.0187	45.325	46.9956	46.2965	48.9422	49.6046	42.9481	41.4691	38.2684	49.9217	28.9107	19.7369	50.4464	48.2811	40.8952	39.6987	159.983	0.0313273	0.591146	1.04021	0.834085	0.000167863	5.48414e-09	0.999751	0.000674639	1.15819e-07	No	yes	Yes
KLRC1	ENSG00000134545	3821	killer cell lectin like receptor C1	12	10442264	10454685	protein coding	-1	18.3775	20.8914	15.5014	8.05421	6.97938	14.5129	15.854	19.0495	18.3426	12.3036	22.8648	17.4916	15.9933	13.5174	14.3592	10.3563	12.277	11.2375	18.2567	9.84883	17.7487	17.5533	14.6233	11.2903	14.8869	59.8061	-0.047958	0.53126	-0.64671	0.834134	0.0334708	0.0112557	0.999751	0.0595269	0.0634699	No	yes	Yes
GSTP1	ENSG00000084207	2950	glutathione S-transferase pi 1	11	67583742	67586656	protein coding	1	45.347	50.0918	62.0057	93.2824	108.807	90.3428	132.494	118.599	112.858	63.248	42.0875	46.1526	38.1595	43.1158	42.425	102.954	82.1197	82.3074	52.4815	97.4773	121.317	50.496	41.2334	89.1269	75.3554	303.205	-0.034183	-1.36643	-0.434071	0.835521	6.14347e-17	0.0061606	0.999751	1.58314e-15	0.0387845	No	yes	Yes
EIF4E3	ENSG00000163412	317649	eukaryotic translation initiation factor 4E family member 3	3	71675414	71754773	protein coding	-1	124.824	133.895	134.889	64.1408	47.9609	122.997	154.011	174.518	162.281	117.653	146.497	136.561	132.436	122.589	125.317	111.482	123.589	122.702	131.203	78.3662	163.603	133.57	126.781	119.258	125.463	502.655	0.0410048	0.605315	-0.447574	0.835749	0.00250773	0.0248341	0.999751	0.0067048	0.120207	No	yes	Yes
NECAP2	ENSG00000157191	55707	NECAP endocytosis associated 2	1	16440721	16460078	protein coding	1	115.038	111.579	108.782	167.967	184.506	121.546	109.846	115.833	118.463	127.457	105.219	106.214	79.6861	71.5489	91.377	92.2928	97.3978	72.2848	111.8	158.006	114.714	112.963	80.8706	87.3251	110.946	449.296	0.0314773	-1.101	-0.384518	0.835894	5.92434e-13	0.0140737	0.999751	1.05988e-11	0.0758348	No	yes	Yes
IKBIP	ENSG00000166130	121457	IKBKB interacting protein	12	98613405	98645113	protein coding	-1	7.87606	12.5823	13.0538	15.3762	15.9273	23.5835	20.7612	27.038	27.7686	11.3424	12.343	10.5371	17.3963	11.886	12.4012	13.7069	9.82163	18.223	11.1707	18.2957	25.1893	11.4075	13.8945	13.9172	15.6458	62.7219	0.0515209	-0.491195	-0.86151	0.83665	0.0367516	0.00034208	0.999751	0.0644513	0.00315647	No	yes	Yes
TAS2R4	ENSG00000127364	50832	taste 2 receptor member 4	7	141776674	141781691	protein coding	1	14.7974	19.4669	14.6855	16.1084	13.7798	17.0527	24.536	27.3453	32.0995	12.6881	18.6156	16.0164	26.6555	27.7339	24.5848	20.7126	24.0084	16.7045	16.3166	15.647	27.9936	15.7734	26.3247	20.4752	20.4217	81.5541	-0.0398631	0.638403	-0.448639	0.836972	0.00052676	0.0174438	0.999751	0.00178707	0.0900997	No	yes	Yes
IMPDH1	ENSG00000106348	3614	inosine monophosphate dehydrogenase 1	7	128392277	128409986	protein coding	-1	37.2323	44.6315	50.5836	163.574	193.275	116.466	103.429	93.0969	102.158	49.5988	37.6359	40.0411	37.0372	32.162	30.8941	60.3101	61.1123	50.7208	44.1491	157.772	99.5612	42.4253	33.3644	57.3811	72.4421	294.157	-0.0376145	-2.37987	-0.78506	0.83704	4.66884e-40	1.12411e-05	0.999751	4.78772e-38	0.000144464	No	yes	Yes
LPGAT1	ENSG00000123684	9926	lysophosphatidylglycerol acyltransferase 1	1	211743457	211830763	protein coding	-1	122.198	124.161	143.864	112.027	95.5639	158.553	143.441	147.173	153.11	122.843	130.309	140.144	274.131	277.106	236.057	318.608	305.289	357.779	130.074	122.048	147.908	131.099	262.432	327.225	186.798	744.2	0.0277339	1.00387	1.15374	0.837088	4.67404e-14	6.23545e-18	0.999751	9.50771e-13	2.89832e-16	No	yes	Yes
TOM1	ENSG00000100284	10043	target of myb1 membrane trafficking protein	22	35299275	35347992	protein coding	1	77.3286	70.0335	71.796	97.3827	120.26	67.1222	61.1513	64.2153	57.3206	79.5887	71.832	59.8509	81.089	86.6977	73.1016	94.1204	80.4828	73.4996	73.0527	94.9217	60.8957	70.4239	80.2961	82.7009	77.0485	310.846	-0.0360548	-0.381951	0.451896	0.837439	0.0280761	0.0122489	0.999751	0.0513801	0.0677266	No	yes	Yes
MPP1	ENSG00000130830	4354	MAGUK p55 scaffold protein 1	X	154778684	154821007	protein coding	-1	42.2443	41.0705	46.2323	54.3293	54.5824	42.8131	87.5747	86.6446	85.8535	43.2547	42.6945	39.6196	28.6196	38.4546	33.7225	117.27	114.313	110.249	43.1824	50.5749	86.6909	41.8563	33.5989	113.944	61.6412	246.869	-0.0261145	-0.732261	0.404359	0.837477	1.49176e-08	0.000418744	0.999751	1.56524e-07	0.00380041	No	yes	Yes
CLIP4	ENSG00000115295	79745	CAP-Gly domain containing linker protein family member 4	2	29097705	29199777	protein coding	1	118.618	127.722	118.572	80.6885	75.5205	92.5198	109.091	122.9	109.546	109.386	116.348	131.082	133.278	135.64	139.024	149.252	143.232	148.822	121.638	82.9096	113.846	118.939	135.98	147.102	120.069	481.329	-0.0185329	0.607611	0.378281	0.838557	7.85732e-11	6.38113e-05	0.999751	1.13765e-09	0.000702913	No	yes	Yes
RAB31	ENSG00000168461	11031	RAB31, member RAS oncogene family	18	9708275	9862551	protein coding	1	72.5552	72.4075	89.745	154.494	135.114	198.464	200.063	181.278	193.107	71.3223	79.9257	76.078	51.9082	72.4811	54.3911	134.936	130.955	136.369	78.2359	162.691	191.482	75.7753	59.5934	134.087	116.977	470.349	-0.0285332	-1.55358	-0.504717	0.83885	7.04741e-29	0.000188993	0.999751	3.98299e-27	0.00187616	No	yes	Yes
SDC3	ENSG00000162512	9672	syndecan 3	1	30869466	30908758	protein coding	-1	2.14802	1.66181	2.71955	3.22168	4.29501	3.62823	53.2243	43.015	47.6398	2.88365	2.02344	1.05371	1.40292	1.39835	2.82833	10.6609	11.4586	9.71896	2.17646	3.71497	47.9597	1.98693	1.87654	10.6128	11.3879	44.955	-0.0842736	-1.07423	-2.16168	0.840071	0.00557148	1.00211e-22	0.999751	0.0131544	6.43094e-21	No	yes	Yes
ARL6IP1	ENSG00000170540	23204	ADP ribosylation factor like GTPase 6 interacting protein 1	16	18791669	18801572	protein coding	-1	115.277	119.413	117.756	84.9353	68.8991	104.493	104.561	91.8679	98.3366	112.078	111.896	119.28	122.896	145.195	125.97	166.005	156.055	167.045	117.482	86.1091	98.2552	114.418	131.354	163.035	118.442	474.877	-0.0225957	0.511452	0.741406	0.840343	7.01377e-06	1.35714e-10	0.999751	4.18763e-05	3.51548e-09	No	yes	Yes
KLHL6	ENSG00000172578	89857	kelch like family member 6	3	183487551	183555706	protein coding	-1	102.866	93.7737	99.2634	104.119	113.102	87.8031	88.7071	94.3259	94.5153	107.656	94.6968	94.4126	150.955	150.323	165.131	141.637	155.782	152.466	98.6344	101.675	92.5161	98.9219	155.469	149.962	116.196	465.527	0.0212641	0.473773	0.704263	0.840776	4.16368e-06	7.75012e-11	0.999751	2.6464e-05	2.04484e-09	No	yes	Yes
TNFRSF1B	ENSG00000028137	7133	TNF receptor superfamily member 1B	1	12166991	12209228	protein coding	1	618.39	599.914	577.36	496.871	537.413	350.124	313.683	285.743	284.82	690.346	551.386	568.794	218.295	244.012	237.798	236.367	232.172	198.024	598.555	461.469	294.749	603.509	233.368	222.188	402.306	1638.16	0.0283516	-1.11286	-0.398058	0.840926	7.63111e-15	0.00612124	0.999751	1.66098e-13	0.0385611	No	yes	Yes
APOBEC3B	ENSG00000179750	9582	apolipoprotein B mRNA editing enzyme catalytic subunit 3B	22	38982347	38992804	protein coding	1	8.35339	11.1579	13.5977	6.29693	8.59001	4.71669	6.03963	7.37401	4.8404	9.61216	10.5219	11.3801	10.3816	11.1868	15.8822	8.52871	11.1857	10.6301	11.0363	6.53454	6.08468	10.5047	12.4835	10.1149	9.45978	38.0057	-0.050045	0.767345	0.75751	0.842275	0.0034881	0.0114205	0.999751	0.00883979	0.0641079	No	yes	Yes
HIPK2	ENSG00000064393	28996	homeodomain interacting protein kinase 2	7	139561570	139777998	protein coding	-1	358.719	368.922	406.572	324.658	333.042	405.636	320.478	346.578	323.033	338.925	396.189	401.675	480.361	539.763	467.11	595.791	550.83	563.092	378.071	354.445	330.03	378.93	495.745	569.904	417.854	1675.24	0.0189399	0.37088	0.797112	0.843161	0.000102772	1.67614e-16	0.999751	0.000442926	7.06464e-15	No	yes	Yes
AHNAK	ENSG00000124942	79026	AHNAK nucleoprotein	11	62433542	62556235	protein coding	-1	4800.34	5055.23	5307.74	8773.52	9391.57	5564.61	6788.92	7062.76	6658.87	5914.75	4842.89	4556.46	3827.74	3989.49	4156.78	4937.21	4734.02	4161.23	5054.44	7909.9	6836.85	5104.7	3991.34	4610.82	5584.67	22583.3	0.0308783	-1.11477	-0.559274	0.843378	9.83543e-13	0.00034694	0.999751	1.71637e-11	0.00319834	No	yes	Yes
INF2	ENSG00000203485	64423	inverted formin 2	14	104681146	104722535	protein coding	1	60.3831	63.3863	69.0765	161.816	190.054	101.228	139.666	116.448	113.877	70.5533	58.882	65.9624	64.5345	60.5951	70.7084	85.8963	76.3904	69.855	64.282	151.033	123.33	65.1326	65.2793	77.3806	91.0729	368.174	0.0362816	-1.34763	-0.661595	0.843572	8.23405e-14	0.000292098	0.999751	1.63808e-12	0.00274363	No	yes	Yes
SLC6A6	ENSG00000131389	6533	solute carrier family 6 member 6	3	14402576	14489349	protein coding	1	248.692	250.696	245.847	440.492	458.671	445.546	333.69	289.737	316.155	263.95	232.291	232.449	363.638	383.381	341.576	482.786	455.341	459.524	248.412	448.236	313.194	242.897	362.865	465.884	346.915	1393.99	-0.0158981	-0.427512	0.583148	0.846583	7.05006e-08	7.32232e-13	0.999751	6.55392e-07	2.34197e-11	No	yes	Yes
ME2	ENSG00000082212	4200	malic enzyme 2	18	50879080	50954257	protein coding	1	73.7485	65.5229	73.9717	63.2621	47.603	92.1569	87.9521	91.8679	83.5607	66.1317	76.0812	73.1276	92.593	107.673	93.7702	121.229	122.497	131.51	71.081	67.674	87.7936	71.7802	98.012	125.079	86.9033	347.541	0.029823	0.445901	0.520291	0.846609	0.00357133	0.000684779	0.999751	0.00902082	0.00587704	No	yes	Yes
MUL1	ENSG00000090432	79594	mitochondrial E3 ubiquitin protein ligase 1	1	20499448	20508151	protein coding	-1	26.2535	25.6394	22.5722	32.949	41.1605	25.7604	20.7612	19.664	25.4758	25.7606	24.0789	22.128	29.1808	26.1025	29.5887	38.9884	29.7377	32.194	24.8217	33.29	21.967	23.9892	28.2907	33.64	27.6664	111.466	-0.0345076	-0.388044	0.613035	0.847848	0.0249615	0.00111029	0.999751	0.0466714	0.0088993	No	yes	Yes
ZBTB20	ENSG00000181722	26137	zinc finger and BTB domain containing 20	3	114314500	115147292	protein coding	-1	127.449	146.24	143.864	99.7257	93.2374	150.209	129.852	153.011	155.657	123.228	153.984	143.516	266.555	235.156	254.985	204.08	231.081	235.685	139.184	114.391	146.173	140.242	252.232	223.615	169.306	675.476	0.0261122	1.04083	0.620031	0.848558	1.97094e-14	6.29536e-06	0.999751	4.14482e-13	8.41797e-05	No	yes	Yes
CARD16	ENSG00000204397	114769	caspase recruitment domain family member 16	11	105041326	105101431	protein coding	-1	47.9723	52.7032	57.1105	35.2921	21.8329	40.999	51.3369	47.9311	45.6017	43.8315	48.9672	59.6401	18.7992	17.4794	18.7105	14.9252	13.914	21.8677	52.5953	32.708	48.2899	50.8129	18.3297	16.9023	36.6064	148.19	-0.0342721	-0.932618	-1.50708	0.848818	3.2772e-06	3.29708e-13	0.999751	2.139e-05	1.08957e-11	No	yes	Yes
RXFP4	ENSG00000173080	339403	relaxin family peptide/INSL5 receptor 4	1	155941638	155943087	protein coding	1	10.0241	9.73347	13.8697	20.9409	19.6854	13.4244	7.92702	11.061	9.17129	9.99665	10.3195	11.8016	11.7846	12.119	15.6646	15.5344	13.3683	14.8822	11.2091	18.0169	9.38644	10.7059	13.1894	14.595	12.8505	51.8481	-0.0437124	-0.609748	0.635989	0.849231	0.00403641	0.00996424	0.999751	0.00999505	0.0573578	No	yes	Yes
C19orf84	ENSG00000262874	147646	chromosome 19 open reading frame 84	19	51388289	51390591	protein coding	-1	10.5014	10.9205	10.8782	23.7233	27.5596	12.6988	16.9865	19.0495	19.1069	8.4587	12.5453	9.9049	12.9069	10.0215	14.5768	8.52871	8.18469	6.07435	10.7667	21.3272	18.3809	10.303	12.5017	7.59591	13.4792	54.4498	-0.0495568	-0.939975	-1.26742	0.850379	0.000119886	5.52863e-06	0.999751	0.000503164	7.59575e-05	No	yes	Yes
MUC6	ENSG00000184956	4588	mucin 6, oligomeric mucus/gel-forming	11	1012823	1036718	protein coding	-1	10.0241	9.25867	8.70255	18.4515	21.8329	6.89363	12.0793	11.3683	16.5593	11.9191	9.30781	7.58673	9.2593	7.45786	6.52693	5.48274	4.09234	5.77063	9.32843	15.726	13.3356	9.60454	7.74803	5.11524	10.143	41.1214	0.0599851	-1.20875	-1.38747	0.850541	0.000127219	8.31348e-05	0.999751	0.000530585	0.000890142	No	yes	Yes
[truncated: 8,975 more rows]
